# Supplementary material for: Estimating Indoor PM2.5 and CO Concentrations in Households in Southern Nepal: The Nepal Cookstove Intervention Trials
Source: PLoS One. 2016 Jul 7;11(7):e0157984. doi: 10.1371/journal.pone.0157984 (PMC4936723; doi:10.1371/journal.pone.0157984)
Supplement: S1 File — (CSV) [file pone.0157984.s001.csv]

pmtime	Name	PM.ug.per.m3	CO.ppm
4/18/2010 12:43	1993534-180410	38	0.5
4/18/2010 12:43	1993534-180410	22	0.5
4/18/2010 12:43	1993534-180410	9	1
4/18/2010 12:43	1993534-180410	32	0.5
4/18/2010 12:43	1993534-180410	29	0.5
4/18/2010 12:43	1993534-180410	12	2
4/18/2010 12:44	1993534-180410	3	2.5
4/18/2010 12:44	1993534-180410	7	0.5
4/18/2010 12:44	1993534-180410	34	0.5
4/18/2010 12:44	1993534-180410	28	1
4/18/2010 12:44	1993534-180410	19	0.5
4/18/2010 12:44	1993534-180410	21	0.5
4/18/2010 12:45	1993534-180410	28	1.5
4/18/2010 12:45	1993534-180410	48	1.5
4/18/2010 12:45	1993534-180410	52	2
4/18/2010 12:45	1993534-180410	89	0.5
4/18/2010 12:45	1993534-180410	57	1.5
4/18/2010 12:45	1993534-180410	19	0.5
4/18/2010 12:46	1993534-180410	17	1.5
4/18/2010 12:46	1993534-180410	40	1
4/18/2010 12:46	1993534-180410	23	1
4/18/2010 12:46	1993534-180410	9	3
4/18/2010 12:46	1993534-180410	8	1.5
4/18/2010 12:46	1993534-180410	7	1.5
4/18/2010 12:47	1993534-180410	1	1.5
4/18/2010 12:47	1993534-180410	21	1
4/18/2010 12:47	1993534-180410	33	1.5
4/18/2010 12:47	1993534-180410	2	1
4/18/2010 12:47	1993534-180410	2	1.5
4/18/2010 12:47	1993534-180410	20	1
4/18/2010 12:48	1993534-180410	1	1.5
4/18/2010 12:48	1993534-180410	22	1.5
4/18/2010 12:48	1993534-180410	6	1
4/18/2010 12:48	1993534-180410	7	1.5
4/18/2010 12:48	1993534-180410	4	1
4/18/2010 12:48	1993534-180410	159	1.5
4/18/2010 12:49	1993534-180410	10	1
4/18/2010 12:49	1993534-180410	19	1
4/18/2010 12:49	1993534-180410	28	0.5
4/18/2010 12:49	1993534-180410	92	0.5
4/18/2010 12:49	1993534-180410	148	0.5
4/18/2010 12:49	1993534-180410	71	1
4/18/2010 12:50	1993534-180410	91	2.5
4/18/2010 12:50	1993534-180410	19	1.5
4/18/2010 12:50	1993534-180410	51	1
4/18/2010 12:50	1993534-180410	39	0.5
4/18/2010 12:50	1993534-180410	25	2.5
4/18/2010 12:50	1993534-180410	34	2
4/18/2010 12:51	1993534-180410	16	1
4/18/2010 12:51	1993534-180410	40	2.5
4/18/2010 12:51	1993534-180410	41	2.5
4/18/2010 12:51	1993534-180410	86	4
4/18/2010 12:51	1993534-180410	12	2
4/18/2010 12:51	1993534-180410	25	2.5
4/18/2010 12:52	1993534-180410	79	2
4/18/2010 12:52	1993534-180410	59	2.5
4/18/2010 12:52	1993534-180410	44	3
4/18/2010 12:52	1993534-180410	21	2.5
4/18/2010 12:52	1993534-180410	53	2.5
4/18/2010 12:52	1993534-180410	2	3.5
4/18/2010 12:53	1993534-180410	6	0.5
4/18/2010 12:53	1993534-180410	9	1.5
4/18/2010 12:53	1993534-180410	13	1.5
4/18/2010 12:53	1993534-180410	10	1.5
4/18/2010 12:53	1993534-180410	86	1
4/18/2010 12:53	1993534-180410	163	0.5
4/18/2010 12:54	1993534-180410	28	1.5
4/18/2010 12:54	1993534-180410	113	1.5
4/18/2010 12:54	1993534-180410	8	2.5
4/18/2010 12:54	1993534-180410	37	2.5
4/18/2010 12:54	1993534-180410	5	0.5
4/18/2010 12:54	1993534-180410	7	2.5
4/18/2010 12:55	1993534-180410	63	1.5
4/18/2010 12:55	1993534-180410	5	2
4/18/2010 12:55	1993534-180410	44	0.5
4/18/2010 12:55	1993534-180410	73	1.5
4/18/2010 12:55	1993534-180410	3	1.5
4/18/2010 12:55	1993534-180410	3	1
4/18/2010 12:56	1993534-180410	5	3
4/18/2010 12:56	1993534-180410	62	1.5
4/18/2010 12:56	1993534-180410	20	1.5
4/18/2010 12:56	1993534-180410	22	2.5
4/18/2010 12:56	1993534-180410	10	3
4/18/2010 12:56	1993534-180410	26	2
4/18/2010 12:57	1993534-180410	64	3.5
4/18/2010 12:57	1993534-180410	3	2.5
4/18/2010 12:57	1993534-180410	7	3
4/18/2010 12:57	1993534-180410	58	3.5
4/18/2010 12:57	1993534-180410	40	5
4/18/2010 12:57	1993534-180410	6	2.5
4/18/2010 12:58	1993534-180410	33	3.5
4/18/2010 12:58	1993534-180410	71	0.5
4/18/2010 12:58	1993534-180410	19	1.5
4/18/2010 12:58	1993534-180410	1	2
4/18/2010 12:58	1993534-180410	11	0.5
4/18/2010 12:58	1993534-180410	24	2
4/18/2010 12:59	1993534-180410	27	3
4/18/2010 12:59	1993534-180410	24	2
4/18/2010 12:59	1993534-180410	22	1.5
4/18/2010 12:59	1993534-180410	40	5
4/18/2010 12:59	1993534-180410	27	2.5
4/18/2010 12:59	1993534-180410	7	0.5
4/18/2010 13:00	1993534-180410	34	1
4/18/2010 13:00	1993534-180410	14	1
4/18/2010 13:00	1993534-180410	71	0.5
4/18/2010 13:00	1993534-180410	27	1
4/18/2010 13:00	1993534-180410	14	0.5
4/18/2010 13:00	1993534-180410	166	1
4/18/2010 13:01	1993534-180410	91	1
4/18/2010 13:01	1993534-180410	95	0.5
4/18/2010 13:01	1993534-180410	43	1
4/18/2010 13:01	1993534-180410	8	1.5
4/18/2010 13:01	1993534-180410	18	1.5
4/18/2010 13:01	1993534-180410	24	2.5
4/18/2010 13:02	1993534-180410	2	2
4/18/2010 13:02	1993534-180410	3	1.5
4/18/2010 13:02	1993534-180410	18	2
4/18/2010 13:02	1993534-180410	78	0.5
4/18/2010 13:02	1993534-180410	71	1
4/18/2010 13:02	1993534-180410	21	1
4/18/2010 13:03	1993534-180410	8	2
4/18/2010 13:03	1993534-180410	7	2.5
4/18/2010 13:03	1993534-180410	4	2
4/18/2010 13:03	1993534-180410	1	1
4/18/2010 13:03	1993534-180410	38	1
4/18/2010 13:03	1993534-180410	35	3
4/18/2010 13:04	1993534-180410	2	1.5
4/18/2010 13:04	1993534-180410	2	1.5
4/18/2010 13:04	1993534-180410	22	2.5
4/18/2010 13:04	1993534-180410	11	1
4/18/2010 13:04	1993534-180410	12	1.5
4/18/2010 13:04	1993534-180410	19	1
4/18/2010 13:05	1993534-180410	2	1
4/18/2010 13:05	1993534-180410	6	1
4/18/2010 13:05	1993534-180410	4	2
4/18/2010 13:05	1993534-180410	1	1
4/18/2010 13:05	1993534-180410	2	1
4/18/2010 13:05	1993534-180410	2	1
4/18/2010 13:06	1993534-180410	23	1
4/18/2010 13:06	1993534-180410	8	0.5
4/18/2010 13:06	1993534-180410	13	1.5
4/18/2010 13:06	1993534-180410	40	1
4/18/2010 13:06	1993534-180410	16	2
4/18/2010 13:06	1993534-180410	4	1
4/18/2010 13:07	1993534-180410	20	0.5
4/18/2010 13:07	1993534-180410	41	1
4/18/2010 13:07	1993534-180410	57	1
4/18/2010 13:07	1993534-180410	17	1
4/18/2010 13:07	1993534-180410	152	2
4/18/2010 13:07	1993534-180410	40	1.5
4/18/2010 13:08	1993534-180410	16	2
4/18/2010 13:08	1993534-180410	4	1.5
4/18/2010 13:08	1993534-180410	37	0.5
4/18/2010 13:08	1993534-180410	15	0.5
4/18/2010 13:08	1993534-180410	20	2
4/18/2010 13:08	1993534-180410	22	2
4/18/2010 13:09	1993534-180410	8	0.5
4/18/2010 13:09	1993534-180410	44	1
4/18/2010 13:09	1993534-180410	37	1
4/18/2010 13:09	1993534-180410	38	2.5
4/18/2010 13:09	1993534-180410	49	1.5
4/18/2010 13:09	1993534-180410	8	2.5
4/18/2010 13:10	1993534-180410	10	2
4/18/2010 13:10	1993534-180410	6	2
4/18/2010 13:10	1993534-180410	71	2.5
4/18/2010 13:10	1993534-180410	2	1.5
4/18/2010 13:10	1993534-180410	63	3.5
4/18/2010 13:10	1993534-180410	51	1.5
4/18/2010 13:11	1993534-180410	20	3
4/18/2010 13:11	1993534-180410	5	3
4/18/2010 13:11	1993534-180410	12	1
4/18/2010 13:11	1993534-180410	208	1.5
4/18/2010 13:11	1993534-180410	123	1
4/18/2010 13:11	1993534-180410	66	1.5
4/18/2010 13:12	1993534-180410	49	2
4/18/2010 13:12	1993534-180410	47	2.5
4/18/2010 13:12	1993534-180410	56	2.5
4/18/2010 13:12	1993534-180410	81	1.5
4/18/2010 13:12	1993534-180410	78	3
4/18/2010 13:12	1993534-180410	124	1
4/18/2010 13:13	1993534-180410	67	2
4/18/2010 13:13	1993534-180410	104	2.5
4/18/2010 13:13	1993534-180410	10	1
4/18/2010 13:13	1993534-180410	37	1
4/18/2010 13:13	1993534-180410	29	2.5
4/18/2010 13:13	1993534-180410	44	2
4/18/2010 13:14	1993534-180410	20	1.5
4/18/2010 13:14	1993534-180410	12	1
4/18/2010 13:14	1993534-180410	39	1.5
4/18/2010 13:14	1993534-180410	39	3
4/18/2010 13:14	1993534-180410	1	1.5
4/18/2010 13:14	1993534-180410	40	1
4/18/2010 13:15	1993534-180410	9	2
4/18/2010 13:15	1993534-180410	45	0.5
4/18/2010 13:15	1993534-180410	20	0.5
4/18/2010 13:15	1993534-180410	31	1
4/18/2010 13:15	1993534-180410	38	1.5
4/18/2010 13:15	1993534-180410	39	1.5
4/18/2010 13:16	1993534-180410	17	2.5
4/18/2010 13:16	1993534-180410	5	1.5
4/18/2010 13:16	1993534-180410	7	1.5
4/18/2010 13:16	1993534-180410	3	1
4/18/2010 13:16	1993534-180410	100	0.5
4/18/2010 13:16	1993534-180410	6	0.5
4/18/2010 13:17	1993534-180410	19	0.5
4/18/2010 13:17	1993534-180410	99	2.5
4/18/2010 13:17	1993534-180410	75	0.5
4/18/2010 13:17	1993534-180410	96	2
4/18/2010 13:17	1993534-180410	39	0.5
4/18/2010 13:17	1993534-180410	32	2.5
4/18/2010 13:18	1993534-180410	36	1.5
4/18/2010 13:18	1993534-180410	55	2
4/18/2010 13:18	1993534-180410	20	2.5
4/18/2010 13:18	1993534-180410	6	3
4/18/2010 13:18	1993534-180410	5	1.5
4/18/2010 13:18	1993534-180410	8	3
4/18/2010 13:19	1993534-180410	2	2
4/18/2010 13:19	1993534-180410	193	0.5
4/18/2010 13:19	1993534-180410	121	0.5
4/18/2010 13:19	1993534-180410	175	1
4/18/2010 13:19	1993534-180410	340	3
4/18/2010 13:19	1993534-180410	29	2
4/18/2010 13:20	1993534-180410	223	1
4/18/2010 13:20	1993534-180410	185	0.5
4/18/2010 13:20	1993534-180410	67	1
4/18/2010 13:20	1993534-180410	35	1.5
4/18/2010 13:20	1993534-180410	138	1
4/18/2010 13:20	1993534-180410	76	1.5
4/18/2010 13:21	1993534-180410	41	1.5
4/18/2010 13:21	1993534-180410	65	2
4/18/2010 13:21	1993534-180410	30	1
4/18/2010 13:21	1993534-180410	3	1.5
4/18/2010 13:21	1993534-180410	13	0.5
4/18/2010 13:21	1993534-180410	1	1
4/18/2010 13:22	1993534-180410	2	1.5
4/18/2010 13:22	1993534-180410	4	2
4/18/2010 13:22	1993534-180410	44	3
4/18/2010 13:22	1993534-180410	4	1
4/18/2010 13:22	1993534-180410	17	1.5
4/18/2010 13:22	1993534-180410	21	1.5
4/18/2010 13:23	1993534-180410	15	0.5
4/18/2010 13:23	1993534-180410	13	1.5
4/18/2010 13:23	1993534-180410	6	0.5
4/18/2010 13:23	1993534-180410	2	1
4/18/2010 13:23	1993534-180410	34	1
4/18/2010 13:23	1993534-180410	28	0.5
4/18/2010 13:24	1993534-180410	12	1
4/18/2010 13:24	1993534-180410	20	1
4/18/2010 13:24	1993534-180410	26	0.5
4/18/2010 13:24	1993534-180410	23	0.5
4/18/2010 13:24	1993534-180410	59	1
4/18/2010 13:24	1993534-180410	38	0.5
4/18/2010 13:25	1993534-180410	19	1.5
4/18/2010 13:25	1993534-180410	17	1.5
4/18/2010 13:25	1993534-180410	13	0.5
4/18/2010 13:25	1993534-180410	32	0.5
4/18/2010 13:25	1993534-180410	39	1
4/18/2010 13:25	1993534-180410	48	1.5
4/18/2010 13:26	1993534-180410	293	0.5
4/18/2010 13:26	1993534-180410	14070	1.5
4/18/2010 13:26	1993534-180410	28574	0.5
4/18/2010 13:26	1993534-180410	9357	0.5
4/18/2010 13:26	1993534-180410	10159	0.5
4/18/2010 13:26	1993534-180410	9548	1
4/18/2010 13:27	1993534-180410	12529	1.5
4/18/2010 13:27	1993534-180410	8985	0.5
4/18/2010 13:27	1993534-180410	22781	0.5
4/18/2010 13:27	1993534-180410	34801	30.5
4/18/2010 13:27	1993534-180410	35839	75.5
4/18/2010 13:27	1993534-180410	61457	93
4/18/2010 13:28	1993534-180410	46764	61
4/18/2010 13:28	1993534-180410	38240	64
4/18/2010 13:28	1993534-180410	36426	72
4/18/2010 13:28	1993534-180410	44208	100.5
4/18/2010 13:28	1993534-180410	24641	113
4/18/2010 13:28	1993534-180410	45975	68
4/18/2010 13:29	1993534-180410	47816	89
4/18/2010 13:29	1993534-180410	33742	70.5
4/18/2010 13:29	1993534-180410	38434	47.5
4/18/2010 13:29	1993534-180410	42872	67.5
4/18/2010 13:29	1993534-180410	18531	69
4/18/2010 13:29	1993534-180410	12611	61
4/18/2010 13:30	1993534-180410	21321	163
4/18/2010 13:30	1993534-180410	14447	155.5
4/18/2010 13:30	1993534-180410	24440	65
4/18/2010 13:30	1993534-180410	9543	61
4/18/2010 13:30	1993534-180410	25129	55.5
4/18/2010 13:30	1993534-180410	89303	56
4/18/2010 13:31	1993534-180410	51962	50
4/18/2010 13:31	1993534-180410	30713	94.5
4/18/2010 13:31	1993534-180410	29209	169.5
4/18/2010 13:31	1993534-180410	15428	150.5
4/18/2010 13:31	1993534-180410	11425	147.5
4/18/2010 13:31	1993534-180410	6446	140
4/18/2010 13:32	1993534-180410	2938	148
4/18/2010 13:32	1993534-180410	3603	156
4/18/2010 13:32	1993534-180410	3577	104.5
4/18/2010 13:32	1993534-180410	5049	101.5
4/18/2010 13:32	1993534-180410	3896	81.5
4/18/2010 13:32	1993534-180410	4166	74
4/18/2010 13:33	1993534-180410	3457	59.5
4/18/2010 13:33	1993534-180410	6613	47
4/18/2010 13:33	1993534-180410	13964	40
4/18/2010 13:33	1993534-180410	11685	33.5
4/18/2010 13:33	1993534-180410	8359	27.5
4/18/2010 13:33	1993534-180410	17151	30
4/18/2010 13:34	1993534-180410	18895	29
4/18/2010 13:34	1993534-180410	12381	26
4/18/2010 13:34	1993534-180410	10286	22
4/18/2010 13:34	1993534-180410	2407	22.5
4/18/2010 13:34	1993534-180410	2664	19.5
4/18/2010 13:34	1993534-180410	5857	52.5
4/18/2010 13:35	1993534-180410	19046	60
4/18/2010 13:35	1993534-180410	23854	55
4/18/2010 13:35	1993534-180410	13501	57
4/18/2010 13:35	1993534-180410	25717	41.5
4/18/2010 13:35	1993534-180410	41777	60.5
4/18/2010 13:35	1993534-180410	53205	41
4/18/2010 13:36	1993534-180410	33111	30.5
4/18/2010 13:36	1993534-180410	20521	32
4/18/2010 13:36	1993534-180410	12677	34
4/18/2010 13:36	1993534-180410	11014	83
4/18/2010 13:36	1993534-180410	6676	72.5
4/18/2010 13:36	1993534-180410	4927	49.5
4/18/2010 13:37	1993534-180410	4941	97
4/18/2010 13:37	1993534-180410	3570	82
4/18/2010 13:37	1993534-180410	1780	90
4/18/2010 13:37	1993534-180410	5161	58.5
4/18/2010 13:37	1993534-180410	3459	50
4/18/2010 13:37	1993534-180410	4339	38.5
4/18/2010 13:38	1993534-180410	5448	40.5
4/18/2010 13:38	1993534-180410	2321	29
4/18/2010 13:38	1993534-180410	6949	24
4/18/2010 13:38	1993534-180410	4368	20.5
4/18/2010 13:38	1993534-180410	7222	20.5
4/18/2010 13:38	1993534-180410	12825	17
4/18/2010 13:39	1993534-180410	6190	20
4/18/2010 13:39	1993534-180410	5253	22.5
4/18/2010 13:39	1993534-180410	5547	21.5
4/18/2010 13:39	1993534-180410	4605	22.5
4/18/2010 13:39	1993534-180410	3697	23
4/18/2010 13:39	1993534-180410	1894	33.5
4/18/2010 13:40	1993534-180410	1976	25.5
4/18/2010 13:40	1993534-180410	1815	38.5
4/18/2010 13:40	1993534-180410	1618	55.5
4/18/2010 13:40	1993534-180410	1117	38.5
4/18/2010 13:40	1993534-180410	1273	33.5
4/18/2010 13:40	1993534-180410	773	21
4/18/2010 13:41	1993534-180410	1060	38
4/18/2010 13:41	1993534-180410	1025	37
4/18/2010 13:41	1993534-180410	342	37.5
4/18/2010 13:41	1993534-180410	301	43
4/18/2010 13:41	1993534-180410	960	47.5
4/18/2010 13:41	1993534-180410	3669	39
4/18/2010 13:42	1993534-180410	3497	47
4/18/2010 13:42	1993534-180410	8639	44
4/18/2010 13:42	1993534-180410	9966	33.5
4/18/2010 13:42	1993534-180410	9375	40
4/18/2010 13:42	1993534-180410	9866	37.5
4/18/2010 13:42	1993534-180410	7859	36
4/18/2010 13:43	1993534-180410	7159	24.5
4/18/2010 13:43	1993534-180410	3688	26
4/18/2010 13:43	1993534-180410	3067	32
4/18/2010 13:43	1993534-180410	3625	66
4/18/2010 13:43	1993534-180410	4016	57.5
4/18/2010 13:43	1993534-180410	5600	79.5
4/18/2010 13:44	1993534-180410	11190	64.5
4/18/2010 13:44	1993534-180410	10234	87
4/18/2010 13:44	1993534-180410	10054	106.5
4/18/2010 13:44	1993534-180410	9571	102
4/18/2010 13:44	1993534-180410	6319	93.5
4/18/2010 13:44	1993534-180410	6070	79.5
4/18/2010 13:45	1993534-180410	9726	79.5
4/18/2010 13:45	1993534-180410	9318	63
4/18/2010 13:45	1993534-180410	6451	60.5
4/18/2010 13:45	1993534-180410	5760	70.5
4/18/2010 13:45	1993534-180410	8015	83
4/18/2010 13:45	1993534-180410	6809	81
4/18/2010 13:46	1993534-180410	7992	72.5
4/18/2010 13:46	1993534-180410	8039	83
4/18/2010 13:46	1993534-180410	6533	66
4/18/2010 13:46	1993534-180410	8246	47.5
4/18/2010 13:46	1993534-180410	8050	46.5
4/18/2010 13:46	1993534-180410	8270	46.5
4/18/2010 13:47	1993534-180410	11243	48
4/18/2010 13:47	1993534-180410	5607	48
4/18/2010 13:47	1993534-180410	1838	58
4/18/2010 13:47	1993534-180410	924	53
4/18/2010 13:47	1993534-180410	6409	52.5
4/18/2010 13:47	1993534-180410	3321	59
4/18/2010 13:48	1993534-180410	1649	62
4/18/2010 13:48	1993534-180410	7281	39
4/18/2010 13:48	1993534-180410	5018	66
4/18/2010 13:48	1993534-180410	5855	81
4/18/2010 13:48	1993534-180410	7462	45.5
4/18/2010 13:48	1993534-180410	4458	36.5
4/18/2010 13:49	1993534-180410	4363	28.5
4/18/2010 13:49	1993534-180410	6928	37.5
4/18/2010 13:49	1993534-180410	10647	27.5
4/18/2010 13:49	1993534-180410	6363	35
4/18/2010 13:49	1993534-180410	1452	44.5
4/18/2010 13:49	1993534-180410	3573	56.5
4/18/2010 13:50	1993534-180410	1099	66.5
4/18/2010 13:50	1993534-180410	1748	66.5
4/18/2010 13:50	1993534-180410	1027	87.5
4/18/2010 13:50	1993534-180410	5959	83
4/18/2010 13:50	1993534-180410	8463	126
4/18/2010 13:50	1993534-180410	8897	88
4/18/2010 13:51	1993534-180410	11339	59
4/18/2010 13:51	1993534-180410	10162	55.5
4/18/2010 13:51	1993534-180410	7912	46
4/18/2010 13:51	1993534-180410	6225	44.5
4/18/2010 13:51	1993534-180410	6119	36.5
4/18/2010 13:51	1993534-180410	1056	31.5
4/18/2010 13:52	1993534-180410	1138	40.5
4/18/2010 13:52	1993534-180410	891	45.5
4/18/2010 13:52	1993534-180410	4344	39
4/18/2010 13:52	1993534-180410	1543	46
4/18/2010 13:52	1993534-180410	4434	65.5
4/18/2010 13:52	1993534-180410	6891	86
4/18/2010 13:53	1993534-180410	4004	115
4/18/2010 13:53	1993534-180410	9033	59.5
4/18/2010 13:53	1993534-180410	11925	45
4/18/2010 13:53	1993534-180410	14082	37.5
4/18/2010 13:53	1993534-180410	14780	40
4/18/2010 13:53	1993534-180410	26226	38
4/18/2010 13:54	1993534-180410	18443	51
4/18/2010 13:54	1993534-180410	11991	58
4/18/2010 13:54	1993534-180410	8091	51.5
4/18/2010 13:54	1993534-180410	12304	80.5
4/18/2010 13:54	1993534-180410	11678	113
4/18/2010 13:54	1993534-180410	11760	123
4/18/2010 13:55	1993534-180410	8372	143
4/18/2010 13:55	1993534-180410	11500	125.5
4/18/2010 13:55	1993534-180410	13461	83
4/18/2010 13:55	1993534-180410	11237	98.5
4/18/2010 13:55	1993534-180410	11839	109.5
4/18/2010 13:55	1993534-180410	9636	139.5
4/18/2010 13:56	1993534-180410	11811	117.5
4/18/2010 13:56	1993534-180410	9980	110
4/18/2010 13:56	1993534-180410	7764	113.5
4/18/2010 13:56	1993534-180410	24707	101.5
4/18/2010 13:56	1993534-180410	41163	143
4/18/2010 13:56	1993534-180410	44809	123.5
4/18/2010 13:57	1993534-180410	25737	110.5
4/18/2010 13:57	1993534-180410	32571	93
4/18/2010 13:57	1993534-180410	45631	125
4/18/2010 13:57	1993534-180410	21803	112
4/18/2010 13:57	1993534-180410	12764	92.5
4/18/2010 13:57	1993534-180410	9886	79.5
4/18/2010 13:58	1993534-180410	38059	70
4/18/2010 13:58	1993534-180410	32887	130.5
4/18/2010 13:58	1993534-180410	47021	102.5
4/18/2010 13:58	1993534-180410	31308	101.5
4/18/2010 13:58	1993534-180410	41052	134
4/18/2010 13:58	1993534-180410	34329	119
4/18/2010 13:59	1993534-180410	20920	116.5
4/18/2010 13:59	1993534-180410	30356	77.5
4/18/2010 13:59	1993534-180410	37196	95
4/18/2010 13:59	1993534-180410	54654	94
4/18/2010 13:59	1993534-180410	76124	177.5
4/18/2010 13:59	1993534-180410	62246	126.5
4/18/2010 14:00	1993534-180410	56505	93
4/18/2010 14:00	1993534-180410	26539	131
4/18/2010 14:00	1993534-180410	52478	83
4/18/2010 14:00	1993534-180410	95986	85
4/18/2010 14:00	1993534-180410	34665	84.5
4/18/2010 14:00	1993534-180410	63158	145
4/18/2010 14:01	1993534-180410	30250	180
4/18/2010 14:01	1993534-180410	16882	141
4/18/2010 14:01	1993534-180410	8716	164
4/18/2010 14:01	1993534-180410	7875	171
4/18/2010 14:01	1993534-180410	7047	133.5
4/18/2010 14:01	1993534-180410	7564	151
4/18/2010 14:02	1993534-180410	8945	153
4/18/2010 14:02	1993534-180410	6169	132.5
4/18/2010 14:02	1993534-180410	16427	124
4/18/2010 14:02	1993534-180410	16182	85
4/18/2010 14:02	1993534-180410	8697	80.5
4/18/2010 14:02	1993534-180410	6310	83
4/18/2010 14:03	1993534-180410	6359	75.5
4/18/2010 14:03	1993534-180410	4201	81.5
4/18/2010 14:03	1993534-180410	4009	73
4/18/2010 14:03	1993534-180410	4740	88
4/18/2010 14:03	1993534-180410	6769	108
4/18/2010 14:03	1993534-180410	4236	194
4/18/2010 14:04	1993534-180410	4365	189
4/18/2010 14:04	1993534-180410	2982	142
4/18/2010 14:04	1993534-180410	4797	90.5
4/18/2010 14:04	1993534-180410	3275	87.5
4/18/2010 14:04	1993534-180410	1241	94
4/18/2010 14:04	1993534-180410	2299	65
4/18/2010 14:05	1993534-180410	2487	75
4/18/2010 14:05	1993534-180410	2091	73.5
4/18/2010 14:05	1993534-180410	1915	68
4/18/2010 14:05	1993534-180410	1830	58.5
4/18/2010 14:05	1993534-180410	1790	55
4/18/2010 14:05	1993534-180410	3424	61.5
4/18/2010 14:06	1993534-180410	2103	54
4/18/2010 14:06	1993534-180410	6094	58
4/18/2010 14:06	1993534-180410	8895	61
4/18/2010 14:06	1993534-180410	2193	60
4/18/2010 14:06	1993534-180410	2355	78
4/18/2010 14:06	1993534-180410	4362	81.5
4/18/2010 14:07	1993534-180410	5999	71.5
4/18/2010 14:07	1993534-180410	8281	76
4/18/2010 14:07	1993534-180410	7991	65.5
4/18/2010 14:07	1993534-180410	11563	72
4/18/2010 14:07	1993534-180410	17512	80
4/18/2010 14:07	1993534-180410	18547	94.5
4/18/2010 14:08	1993534-180410	13489	105.5
4/18/2010 14:08	1993534-180410	16336	77.5
4/18/2010 14:08	1993534-180410	9764	74.5
4/18/2010 14:08	1993534-180410	15642	97
4/18/2010 14:08	1993534-180410	12079	95
4/18/2010 14:08	1993534-180410	11579	81.5
4/18/2010 14:09	1993534-180410	13751	96
4/18/2010 14:09	1993534-180410	14022	149.5
4/18/2010 14:09	1993534-180410	8080	97.5
4/18/2010 14:09	1993534-180410	3849	87.5
4/18/2010 14:09	1993534-180410	5799	120.5
4/18/2010 14:09	1993534-180410	6283	76
4/18/2010 14:10	1993534-180410	7567	96.5
4/18/2010 14:10	1993534-180410	6102	88
4/18/2010 14:10	1993534-180410	4043	126
4/18/2010 14:10	1993534-180410	5625	170.5
4/18/2010 14:10	1993534-180410	5745	132
4/18/2010 14:10	1993534-180410	4090	82
4/18/2010 14:11	1993534-180410	2089	79
4/18/2010 14:11	1993534-180410	3046	89.5
4/18/2010 14:11	1993534-180410	4943	81.5
4/18/2010 14:11	1993534-180410	6342	88.5
4/18/2010 14:11	1993534-180410	3289	87
4/18/2010 14:11	1993534-180410	2243	117.5
4/18/2010 14:12	1993534-180410	3690	135
4/18/2010 14:12	1993534-180410	5701	140.5
4/18/2010 14:12	1993534-180410	4659	109
4/18/2010 14:12	1993534-180410	10753	98
4/18/2010 14:12	1993534-180410	9928	116.5
4/18/2010 14:12	1993534-180410	18500	123
4/18/2010 14:13	1993534-180410	19205	99
4/18/2010 14:13	1993534-180410	6941	82
4/18/2010 14:13	1993534-180410	6062	85
4/18/2010 14:13	1993534-180410	11450	93
4/18/2010 14:13	1993534-180410	14259	69
4/18/2010 14:13	1993534-180410	9427	117.5
4/18/2010 14:14	1993534-180410	7681	144.5
4/18/2010 14:14	1993534-180410	5554	224
4/18/2010 14:14	1993534-180410	2204	256
4/18/2010 14:14	1993534-180410	1228	165
4/18/2010 14:14	1993534-180410	2530	119
4/18/2010 14:14	1993534-180410	918	167.5
4/18/2010 14:15	1993534-180410	1218	233.5
4/18/2010 14:15	1993534-180410	888	182.5
4/18/2010 14:15	1993534-180410	953	188
4/18/2010 14:15	1993534-180410	1956	190.5
4/18/2010 14:15	1993534-180410	3222	141
4/18/2010 14:15	1993534-180410	3644	121.5
4/18/2010 14:16	1993534-180410	2130	117
4/18/2010 14:16	1993534-180410	424	102
4/18/2010 14:16	1993534-180410	1197	92.5
4/18/2010 14:16	1993534-180410	1100	86
4/18/2010 14:16	1993534-180410	543	71.5
4/18/2010 14:16	1993534-180410	1146	75
4/18/2010 14:17	1993534-180410	4822	114
4/18/2010 14:17	1993534-180410	1571	127
4/18/2010 14:17	1993534-180410	1048	113
4/18/2010 14:17	1993534-180410	599	79
4/18/2010 14:17	1993534-180410	972	76
4/18/2010 14:17	1993534-180410	1355	81
4/18/2010 14:18	1993534-180410	566	75
4/18/2010 14:18	1993534-180410	1107	69.5
4/18/2010 14:18	1993534-180410	792	92
4/18/2010 14:18	1993534-180410	880	99.5
4/18/2010 14:18	1993534-180410	1116	109.5
4/18/2010 14:18	1993534-180410	807	81.5
4/18/2010 14:19	1993534-180410	713	89.5
4/18/2010 14:19	1993534-180410	941	96
4/18/2010 14:19	1993534-180410	1090	122
4/18/2010 14:19	1993534-180410	3301	150.5
4/18/2010 14:19	1993534-180410	6629	145.5
4/18/2010 14:19	1993534-180410	13356	118
4/18/2010 14:20	1993534-180410	9822	154
4/18/2010 14:20	1993534-180410	5958	152.5
4/18/2010 14:20	1993534-180410	5367	145.5
4/18/2010 14:20	1993534-180410	14099	154
4/18/2010 14:20	1993534-180410	12946	135.5
4/18/2010 14:20	1993534-180410	8746	100.5
4/18/2010 14:21	1993534-180410	9758	101
4/18/2010 14:21	1993534-180410	9656	93
4/18/2010 14:21	1993534-180410	10947	70
4/18/2010 14:21	1993534-180410	12540	118.5
4/18/2010 14:21	1993534-180410	13235	118.5
4/18/2010 14:21	1993534-180410	11586	67
4/18/2010 14:22	1993534-180410	10788	76
4/18/2010 14:22	1993534-180410	2985	130.5
4/18/2010 14:22	1993534-180410	3370	169
4/18/2010 14:22	1993534-180410	1961	144
4/18/2010 14:22	1993534-180410	1597	111.5
4/18/2010 14:22	1993534-180410	1596	124
4/18/2010 14:23	1993534-180410	631	99.5
4/18/2010 14:23	1993534-180410	2033	140.5
4/18/2010 14:23	1993534-180410	1521	117.5
4/18/2010 14:23	1993534-180410	734	78.5
4/18/2010 14:23	1993534-180410	1339	74
4/18/2010 14:23	1993534-180410	1533	95.5
4/18/2010 14:24	1993534-180410	1461	83
4/18/2010 14:24	1993534-180410	1850	81
4/18/2010 14:24	1993534-180410	1140	64
4/18/2010 14:24	1993534-180410	1702	58.5
4/18/2010 14:24	1993534-180410	3349	54
4/18/2010 14:24	1993534-180410	1941	68.5
4/18/2010 14:25	1993534-180410	4816	42.5
4/18/2010 14:25	1993534-180410	2829	107
4/18/2010 14:25	1993534-180410	9340	71.5
4/18/2010 14:25	1993534-180410	8168	97
4/18/2010 14:25	1993534-180410	8520	103
4/18/2010 14:25	1993534-180410	9881	74.5
4/18/2010 14:26	1993534-180410	10156	93.5
4/18/2010 14:26	1993534-180410	7736	77
4/18/2010 14:26	1993534-180410	2177	48
4/18/2010 14:26	1993534-180410	7283	64.5
4/18/2010 14:26	1993534-180410	5196	70
4/18/2010 14:26	1993534-180410	1474	102
4/18/2010 14:27	1993534-180410	6448	122.5
4/18/2010 14:27	1993534-180410	4643	118.5
4/18/2010 14:27	1993534-180410	7925	96
4/18/2010 14:27	1993534-180410	5002	109
4/18/2010 14:27	1993534-180410	3729	91.5
4/18/2010 14:27	1993534-180410	2255	67
4/18/2010 14:28	1993534-180410	1946	79.5
4/18/2010 14:28	1993534-180410	7348	47.5
4/18/2010 14:28	1993534-180410	5473	65.5
4/18/2010 14:28	1993534-180410	4343	75
4/18/2010 14:28	1993534-180410	4883	97.5
4/18/2010 14:28	1993534-180410	1913	91.5
4/18/2010 14:29	1993534-180410	1266	75.5
4/18/2010 14:29	1993534-180410	767	53.5
4/18/2010 14:29	1993534-180410	846	48
4/18/2010 14:29	1993534-180410	679	66.5
4/18/2010 14:29	1993534-180410	1384	86
4/18/2010 14:29	1993534-180410	666	55.5
4/18/2010 14:30	1993534-180410	1103	61
4/18/2010 14:30	1993534-180410	3663	59.5
4/18/2010 14:30	1993534-180410	1201	70
4/18/2010 14:30	1993534-180410	3203	60.5
4/18/2010 14:30	1993534-180410	2477	44
4/18/2010 14:30	1993534-180410	1492	42.5
4/18/2010 14:31	1993534-180410	5722	38
4/18/2010 14:31	1993534-180410	16894	33.5
4/18/2010 14:31	1993534-180410	20033	29.5
4/18/2010 14:31	1993534-180410	20287	25.5
4/18/2010 14:31	1993534-180410	23217	27.5
4/18/2010 14:31	1993534-180410	22036	26.5
4/18/2010 14:32	1993534-180410	22927	30.5
4/18/2010 14:32	1993534-180410	52199	25
4/18/2010 14:32	1993534-180410	47742	27
4/18/2010 14:32	1993534-180410	36218	27.5
4/18/2010 14:32	1993534-180410	65361	30.5
4/18/2010 14:32	1993534-180410	31239	36
4/18/2010 14:33	1993534-180410	37314	35.5
4/18/2010 14:33	1993534-180410	19319	54.5
4/18/2010 14:33	1993534-180410	13362	45.5
4/18/2010 14:33	1993534-180410	17052	59.5
4/18/2010 14:33	1993534-180410	19621	203.5
4/18/2010 14:33	1993534-180410	72791	139.5
4/18/2010 14:34	1993534-180410	46629	119
4/18/2010 14:34	1993534-180410	53668	174.5
4/18/2010 14:34	1993534-180410	21764	99.5
4/18/2010 14:34	1993534-180410	13259	83.5
4/18/2010 14:34	1993534-180410	8500	83.5
4/18/2010 14:34	1993534-180410	5756	98.5
4/18/2010 14:35	1993534-180410	5451	93.5
4/18/2010 14:35	1993534-180410	4668	72.5
4/18/2010 14:35	1993534-180410	2264	207.5
4/18/2010 14:35	1993534-180410	2852	220.5
4/18/2010 14:35	1993534-180410	1582	177.5
4/18/2010 14:35	1993534-180410	1202	164.5
4/18/2010 14:36	1993534-180410	1944	107
4/18/2010 14:36	1993534-180410	1085	102
4/18/2010 14:36	1993534-180410	1934	73.5
4/18/2010 14:36	1993534-180410	4000	68.5
4/18/2010 14:36	1993534-180410	4194	53
4/18/2010 14:36	1993534-180410	3587	52
4/18/2010 14:37	1993534-180410	3496	52
4/18/2010 14:37	1993534-180410	6696	53
4/18/2010 14:37	1993534-180410	5776	45
4/18/2010 14:37	1993534-180410	4992	45.5
4/18/2010 14:37	1993534-180410	7090	32.5
4/18/2010 14:37	1993534-180410	8367	48.5
4/18/2010 14:38	1993534-180410	4890	83
4/18/2010 14:38	1993534-180410	5960	78
4/18/2010 14:38	1993534-180410	7431	69
4/18/2010 14:38	1993534-180410	3765	49
4/18/2010 14:38	1993534-180410	3118	50.5
4/18/2010 14:38	1993534-180410	4184	44
4/18/2010 14:39	1993534-180410	2612	45.5
4/18/2010 14:39	1993534-180410	3544	49.5
4/18/2010 14:39	1993534-180410	4283	56.5
4/18/2010 14:39	1993534-180410	2573	78
4/18/2010 14:39	1993534-180410	4599	67.5
4/18/2010 14:39	1993534-180410	4952	53.5
4/18/2010 14:40	1993534-180410	6243	44.5
4/18/2010 14:40	1993534-180410	4088	38.5
4/18/2010 14:40	1993534-180410	3130	65
4/18/2010 14:40	1993534-180410	6497	85.5
4/18/2010 14:40	1993534-180410	6489	70
4/18/2010 14:40	1993534-180410	4919	46
4/18/2010 14:41	1993534-180410	2901	68.5
4/18/2010 14:41	1993534-180410	6866	94
4/18/2010 14:41	1993534-180410	13620	93
4/18/2010 14:41	1993534-180410	6616	104
4/18/2010 14:41	1993534-180410	8222	67.5
4/18/2010 14:41	1993534-180410	7745	62
4/18/2010 14:42	1993534-180410	5709	74
4/18/2010 14:42	1993534-180410	7426	61.5
4/18/2010 14:42	1993534-180410	7001	44.5
4/18/2010 14:42	1993534-180410	5789	43.5
4/18/2010 14:42	1993534-180410	6111	70.5
4/18/2010 14:42	1993534-180410	6786	84
4/18/2010 14:43	1993534-180410	10491	75.5
4/18/2010 14:43	1993534-180410	12599	79.5
4/18/2010 14:43	1993534-180410	5075	82.5
4/18/2010 14:43	1993534-180410	6923	87
4/18/2010 14:43	1993534-180410	4368	104
4/18/2010 14:43	1993534-180410	8939	77.5
4/18/2010 14:44	1993534-180410	5362	84
4/18/2010 14:44	1993534-180410	6494	70
4/18/2010 14:44	1993534-180410	5184	97
4/18/2010 14:44	1993534-180410	5064	101.5
4/18/2010 14:44	1993534-180410	6597	98.5
4/18/2010 14:44	1993534-180410	7623	68.5
4/18/2010 14:45	1993534-180410	8948	66
4/18/2010 14:45	1993534-180410	11952	80.5
4/18/2010 14:45	1993534-180410	8881	79
4/18/2010 14:45	1993534-180410	7017	49
4/18/2010 14:45	1993534-180410	6908	77.5
4/18/2010 14:45	1993534-180410	6453	66
4/18/2010 14:46	1993534-180410	4090	56
4/18/2010 14:46	1993534-180410	3588	65
4/18/2010 14:46	1993534-180410	6543	75.5
4/18/2010 14:46	1993534-180410	7839	84.5
4/18/2010 14:46	1993534-180410	8444	108
4/18/2010 14:46	1993534-180410	1998	98
4/18/2010 14:47	1993534-180410	1542	76.5
4/18/2010 14:47	1993534-180410	6390	77.5
4/18/2010 14:47	1993534-180410	9331	78
4/18/2010 14:47	1993534-180410	5713	71
4/18/2010 14:47	1993534-180410	3750	73.5
4/18/2010 14:47	1993534-180410	3124	59.5
4/18/2010 14:48	1993534-180410	2047	98.5
4/18/2010 14:48	1993534-180410	2447	65
4/18/2010 14:48	1993534-180410	3502	48.5
4/18/2010 14:48	1993534-180410	1714	39
4/18/2010 14:48	1993534-180410	2836	53
4/18/2010 14:48	1993534-180410	2394	38.5
4/18/2010 14:49	1993534-180410	2979	34
4/18/2010 14:49	1993534-180410	1237	30.5
4/18/2010 14:49	1993534-180410	1629	30
4/18/2010 14:49	1993534-180410	1038	28.5
4/18/2010 14:49	1993534-180410	1018	33
4/18/2010 14:49	1993534-180410	432	29
4/18/2010 14:50	1993534-180410	649	28.5
4/18/2010 14:50	1993534-180410	1507	25.5
4/18/2010 14:50	1993534-180410	501	48
4/18/2010 14:50	1993534-180410	220	38.5
4/18/2010 14:50	1993534-180410	160	47
4/18/2010 14:50	1993534-180410	221	64
4/18/2010 14:51	1993534-180410	560	55
4/18/2010 14:51	1993534-180410	283	57
4/18/2010 14:51	1993534-180410	276	40
4/18/2010 14:51	1993534-180410	321	88.5
4/18/2010 14:51	1993534-180410	175	100
4/18/2010 14:51	1993534-180410	253	61.5
4/18/2010 14:52	1993534-180410	323	51.5
4/18/2010 14:52	1993534-180410	394	52.5
4/18/2010 14:52	1993534-180410	226	81
4/18/2010 14:52	1993534-180410	343	60.5
4/18/2010 14:52	1993534-180410	238	53.5
4/18/2010 14:52	1993534-180410	168	69.5
4/18/2010 14:53	1993534-180410	183	58
4/18/2010 14:53	1993534-180410	392	45
4/18/2010 14:53	1993534-180410	222	36
4/18/2010 14:53	1993534-180410	138	116
4/18/2010 14:53	1993534-180410	185	120.5
4/18/2010 14:53	1993534-180410	173	68
4/18/2010 14:54	1993534-180410	339	150.5
4/18/2010 14:54	1993534-180410	297	76.5
4/18/2010 14:54	1993534-180410	225	102
4/18/2010 14:54	1993534-180410	84	101.5
4/18/2010 14:54	1993534-180410	219	99.5
4/18/2010 14:54	1993534-180410	223	71
4/18/2010 14:55	1993534-180410	172	64.5
4/18/2010 14:55	1993534-180410	216	70
4/18/2010 14:55	1993534-180410	49	60
4/18/2010 14:55	1993534-180410	96	68
4/18/2010 14:55	1993534-180410	247	73.5
4/18/2010 14:55	1993534-180410	130	54.5
4/18/2010 14:56	1993534-180410	67	39
4/18/2010 14:56	1993534-180410	73	45.5
4/18/2010 14:56	1993534-180410	77	66.5
4/18/2010 14:56	1993534-180410	28	92.5
4/18/2010 14:56	1993534-180410	120	56.5
4/18/2010 14:56	1993534-180410	244	50.5
4/18/2010 14:57	1993534-180410	179	43.5
4/18/2010 14:57	1993534-180410	188	100.5
4/18/2010 14:57	1993534-180410	156	58.5
4/18/2010 14:57	1993534-180410	145	46
4/18/2010 14:57	1993534-180410	140	49
4/18/2010 14:57	1993534-180410	161	34.5
4/18/2010 14:58	1993534-180410	161	33.5
4/18/2010 14:58	1993534-180410	114	58
4/18/2010 14:58	1993534-180410	120	61
4/18/2010 14:58	1993534-180410	111	54
4/18/2010 14:58	1993534-180410	114	58
4/18/2010 14:58	1993534-180410	48	93
4/18/2010 14:59	1993534-180410	205	79
4/18/2010 14:59	1993534-180410	72	59
4/18/2010 14:59	1993534-180410	93	70
4/18/2010 14:59	1993534-180410	121	81
4/18/2010 14:59	1993534-180410	122	83.5
4/18/2010 14:59	1993534-180410	124	67.5
4/18/2010 15:00	1993534-180410	154	91.5
4/18/2010 15:00	1993534-180410	226	49
4/18/2010 15:00	1993534-180410	149	48
4/18/2010 15:00	1993534-180410	79	55.5
4/18/2010 15:00	1993534-180410	170	45
4/18/2010 15:00	1993534-180410	194	32.5
4/18/2010 15:01	1993534-180410	158	62
4/18/2010 15:01	1993534-180410	164	66.5
4/18/2010 15:01	1993534-180410	161	77.5
4/18/2010 15:01	1993534-180410	153	77.5
4/18/2010 15:01	1993534-180410	120	99.5
4/18/2010 15:01	1993534-180410	125	94
4/18/2010 15:02	1993534-180410	208	97
4/18/2010 15:02	1993534-180410	104	80.5
4/18/2010 15:02	1993534-180410	93	52.5
4/18/2010 15:02	1993534-180410	120	39.5
4/18/2010 15:02	1993534-180410	166	45.5
4/18/2010 15:02	1993534-180410	199	43
4/18/2010 15:03	1993534-180410	316	32.5
4/18/2010 15:03	1993534-180410	279	41
4/18/2010 15:03	1993534-180410	165	53
4/18/2010 15:03	1993534-180410	204	58
4/18/2010 15:03	1993534-180410	187	42
4/18/2010 15:03	1993534-180410	223	48
4/18/2010 15:04	1993534-180410	129	64
4/18/2010 15:04	1993534-180410	151	50.5
4/18/2010 15:04	1993534-180410	135	37
4/18/2010 15:04	1993534-180410	137	71.5
4/18/2010 15:04	1993534-180410	85	53.5
4/18/2010 15:04	1993534-180410	85	44
4/18/2010 15:05	1993534-180410	162	88
4/18/2010 15:05	1993534-180410	72	78
4/18/2010 15:05	1993534-180410	136	77.5
4/18/2010 15:05	1993534-180410	141	55
4/18/2010 15:05	1993534-180410	125	59
4/18/2010 15:05	1993534-180410	170	71.5
4/18/2010 15:06	1993534-180410	146	48
4/18/2010 15:06	1993534-180410	125	44.5
4/18/2010 15:06	1993534-180410	139	48.5
4/18/2010 15:06	1993534-180410	93	49
4/18/2010 15:06	1993534-180410	111	50
4/18/2010 15:06	1993534-180410	869	58
4/18/2010 15:07	1993534-180410	775	49.5
4/18/2010 15:07	1993534-180410	858	72.5
4/18/2010 15:07	1993534-180410	507	59
4/18/2010 15:07	1993534-180410	417	43
4/18/2010 15:07	1993534-180410	657	46
4/18/2010 15:07	1993534-180410	366	52
4/18/2010 15:08	1993534-180410	374	30
4/18/2010 15:08	1993534-180410	311	46.5
4/18/2010 15:08	1993534-180410	307	70
4/18/2010 15:08	1993534-180410	258	61.5
4/18/2010 15:08	1993534-180410	568	50
4/18/2010 15:08	1993534-180410	461	44
4/18/2010 15:09	1993534-180410	291	45.5
4/18/2010 15:09	1993534-180410	107	60.5
4/18/2010 15:09	1993534-180410	302	55.5
4/18/2010 15:09	1993534-180410	1170	51.5
4/18/2010 15:09	1993534-180410	902	62
4/18/2010 15:09	1993534-180410	2442	54.5
4/18/2010 15:10	1993534-180410	992	65
4/18/2010 15:10	1993534-180410	806	69
4/18/2010 15:10	1993534-180410	1298	42.5
4/18/2010 15:10	1993534-180410	1996	34
4/18/2010 15:10	1993534-180410	1671	33.5
4/18/2010 15:10	1993534-180410	1894	50.5
4/18/2010 15:11	1993534-180410	1005	29.5
4/18/2010 15:11	1993534-180410	488	23.5
4/18/2010 15:11	1993534-180410	525	23.5
4/18/2010 15:11	1993534-180410	248	54
4/18/2010 15:11	1993534-180410	293	68.5
4/18/2010 15:11	1993534-180410	366	58
4/18/2010 15:12	1993534-180410	4051	44
4/18/2010 15:12	1993534-180410	815	66
4/18/2010 15:12	1993534-180410	453	67.5
4/18/2010 15:12	1993534-180410	243	62.5
4/18/2010 15:12	1993534-180410	613	50.5
4/18/2010 15:12	1993534-180410	530	51.5
4/18/2010 15:13	1993534-180410	704	49
4/18/2010 15:13	1993534-180410	597	63
4/18/2010 15:13	1993534-180410	386	70
4/18/2010 15:13	1993534-180410	279	61
4/18/2010 15:13	1993534-180410	322	50.5
4/18/2010 15:13	1993534-180410	141	46
4/18/2010 15:14	1993534-180410	238	51.5
4/18/2010 15:14	1993534-180410	1707	59.5
4/18/2010 15:14	1993534-180410	2402	29.5
4/18/2010 15:14	1993534-180410	13267	30.5
4/18/2010 15:14	1993534-180410	11655	20
4/18/2010 15:14	1993534-180410	9753	18.5
4/18/2010 15:15	1993534-180410	7477	16.5
4/18/2010 15:15	1993534-180410	9342	29
4/18/2010 15:15	1993534-180410	6535	36.5
4/18/2010 15:15	1993534-180410	5522	32
4/18/2010 15:15	1993534-180410	10664	31
4/18/2010 15:15	1993534-180410	10118	49.5
4/18/2010 15:16	1993534-180410	2860	52.5
4/18/2010 15:16	1993534-180410	658	51
4/18/2010 15:16	1993534-180410	679	40.5
4/18/2010 15:16	1993534-180410	475	32
4/18/2010 15:16	1993534-180410	353	27
4/18/2010 15:16	1993534-180410	316	24
4/18/2010 15:17	1993534-180410	434	28
4/18/2010 15:17	1993534-180410	6310	38
4/18/2010 15:17	1993534-180410	16361	28
4/18/2010 15:17	1993534-180410	15440	33
4/18/2010 15:17	1993534-180410	5583	25
4/18/2010 15:17	1993534-180410	3132	33.5
4/18/2010 15:18	1993534-180410	918	59.5
4/18/2010 15:18	1993534-180410	1759	69
4/18/2010 15:18	1993534-180410	753	54
4/18/2010 15:18	1993534-180410	708	50
4/18/2010 15:18	1993534-180410	569	40
4/18/2010 15:18	1993534-180410	697	51.5
4/18/2010 15:19	1993534-180410	918	59
4/18/2010 15:19	1993534-180410	792	58
4/18/2010 15:19	1993534-180410	333	48
4/18/2010 15:19	1993534-180410	190	59
4/18/2010 15:19	1993534-180410	520	63
4/18/2010 15:19	1993534-180410	1074	58.5
4/18/2010 15:20	1993534-180410	8677	58.5
4/18/2010 15:20	1993534-180410	10980	51.5
4/18/2010 15:20	1993534-180410	9357	34
4/18/2010 15:20	1993534-180410	4342	44
4/18/2010 15:20	1993534-180410	2252	58
4/18/2010 15:20	1993534-180410	1276	50.5
4/18/2010 15:21	1993534-180410	1418	37
4/18/2010 15:21	1993534-180410	627	31.5
4/18/2010 15:21	1993534-180410	380	34
4/18/2010 15:21	1993534-180410	132	25.5
4/18/2010 15:21	1993534-180410	93	31
4/18/2010 15:21	1993534-180410	164	49
4/18/2010 15:22	1993534-180410	82	58
4/18/2010 15:22	1993534-180410	177	42.5
4/18/2010 15:22	1993534-180410	166	28.5
4/18/2010 15:22	1993534-180410	48	43.5
4/18/2010 15:22	1993534-180410	78	36.5
4/18/2010 15:22	1993534-180410	63	30
4/18/2010 15:23	1993534-180410	76	24
4/18/2010 15:23	1993534-180410	80	20
4/18/2010 15:23	1993534-180410	636	33.5
4/18/2010 15:23	1993534-180410	234	26.5
4/18/2010 15:23	1993534-180410	161	34.5
4/18/2010 15:23	1993534-180410	227	25
4/18/2010 15:24	1993534-180410	243	45.5
4/18/2010 15:24	1993534-180410	170	49.5
4/18/2010 15:24	1993534-180410	180	42
4/18/2010 15:24	1993534-180410	333	35
4/18/2010 15:24	1993534-180410	762	22
4/18/2010 15:24	1993534-180410	175	29
4/18/2010 15:25	1993534-180410	312	23.5
4/18/2010 15:25	1993534-180410	322	21.5
4/18/2010 15:25	1993534-180410	210	22.5
4/18/2010 15:25	1993534-180410	233	20.5
4/18/2010 15:25	1993534-180410	98	18.5
4/18/2010 15:25	1993534-180410	108	15
4/18/2010 15:26	1993534-180410	97	21.5
4/18/2010 15:26	1993534-180410	176	29
4/18/2010 15:26	1993534-180410	120	40.5
4/18/2010 15:26	1993534-180410	333	36.5
4/18/2010 15:26	1993534-180410	184	32
4/18/2010 15:26	1993534-180410	107	33
4/18/2010 15:27	1993534-180410	108	29
4/18/2010 15:27	1993534-180410	134	45
4/18/2010 15:27	1993534-180410	146	38.5
4/18/2010 15:27	1993534-180410	190	33.5
4/18/2010 15:27	1993534-180410	81	31.5
4/18/2010 15:27	1993534-180410	125	19.5
4/18/2010 15:28	1993534-180410	57	23.5
4/18/2010 15:28	1993534-180410	79	29.5
4/18/2010 15:28	1993534-180410	131	36.5
4/18/2010 15:28	1993534-180410	122	32
4/18/2010 15:28	1993534-180410	120	25
4/18/2010 15:28	1993534-180410	85	26
4/18/2010 15:29	1993534-180410	128	18.5
4/18/2010 15:29	1993534-180410	68	16
4/18/2010 15:29	1993534-180410	75	14.5
4/18/2010 15:29	1993534-180410	19	12
4/18/2010 15:29	1993534-180410	128	14.5
4/18/2010 15:29	1993534-180410	119	14
4/18/2010 15:30	1993534-180410	71	11
4/18/2010 15:30	1993534-180410	63	24.5
4/18/2010 15:30	1993534-180410	27	28
4/18/2010 15:30	1993534-180410	78	26.5
4/18/2010 15:30	1993534-180410	82	18
4/18/2010 15:30	1993534-180410	318	35.5
4/18/2010 15:31	1993534-180410	422	18.5
4/18/2010 15:31	1993534-180410	240	24.5
4/18/2010 15:31	1993534-180410	70	29
4/18/2010 15:31	1993534-180410	126	27.5
4/18/2010 15:31	1993534-180410	63	26.5
4/18/2010 15:31	1993534-180410	233	18
4/18/2010 15:32	1993534-180410	209	17.5
4/18/2010 15:32	1993534-180410	68	16.5
4/18/2010 15:32	1993534-180410	77	14
4/18/2010 15:32	1993534-180410	133	14.5
4/18/2010 15:32	1993534-180410	52	28
4/18/2010 15:32	1993534-180410	72	37
4/18/2010 15:33	1993534-180410	67	39
4/18/2010 15:33	1993534-180410	72	28.5
4/18/2010 15:33	1993534-180410	151	34.5
4/18/2010 15:33	1993534-180410	50	27
4/18/2010 15:33	1993534-180410	135	18.5
4/18/2010 15:33	1993534-180410	99	15.5
4/18/2010 15:34	1993534-180410	108	18
4/18/2010 15:34	1993534-180410	68	15.5
4/18/2010 15:34	1993534-180410	54	11.5
4/18/2010 15:34	1993534-180410	43	16
4/18/2010 15:34	1993534-180410	39	13.5
4/18/2010 15:34	1993534-180410	41	23
4/18/2010 15:35	1993534-180410	85	22.5
4/18/2010 15:35	1993534-180410	50	22
4/18/2010 15:35	1993534-180410	73	17
4/18/2010 15:35	1993534-180410	56	23
4/18/2010 15:35	1993534-180410	55	21
4/18/2010 15:35	1993534-180410	31	16
4/18/2010 15:36	1993534-180410	58	14.5
4/18/2010 15:36	1993534-180410	70	19.5
4/18/2010 15:36	1993534-180410	89	16
4/18/2010 15:36	1993534-180410	48	14
4/18/2010 15:36	1993534-180410	154	10
4/18/2010 15:36	1993534-180410	142	13.5
4/18/2010 15:37	1993534-180410	174	17.5
4/18/2010 15:37	1993534-180410	181	11.5
4/18/2010 15:37	1993534-180410	73	13
4/18/2010 15:37	1993534-180410	60	10
4/18/2010 15:37	1993534-180410	99	13.5
4/18/2010 15:37	1993534-180410	97	16
4/18/2010 15:38	1993534-180410	86	23.5
4/18/2010 15:38	1993534-180410	53	19.5
4/18/2010 15:38	1993534-180410	90	19.5
4/18/2010 15:38	1993534-180410	218	14
4/18/2010 15:38	1993534-180410	160	17
4/18/2010 15:38	1993534-180410	84	17.5
4/18/2010 15:39	1993534-180410	43	13
4/18/2010 15:39	1993534-180410	49	26
4/18/2010 15:39	1993534-180410	55	24
4/18/2010 15:39	1993534-180410	32	19
4/18/2010 15:39	1993534-180410	99	16
4/18/2010 15:39	1993534-180410	41	21.5
4/18/2010 15:40	1993534-180410	40	13.5
4/18/2010 15:40	1993534-180410	61	18.5
4/18/2010 15:40	1993534-180410	128	13
4/18/2010 15:40	1993534-180410	61	20.5
4/18/2010 15:40	1993534-180410	81	20.5
4/18/2010 15:40	1993534-180410	164	12
4/18/2010 15:41	1993534-180410	123	10
4/18/2010 15:41	1993534-180410	27	9.5
4/18/2010 15:41	1993534-180410	39	8.5
4/18/2010 15:41	1993534-180410	44	7.5
4/18/2010 15:41	1993534-180410	44	15
4/18/2010 15:41	1993534-180410	133	17
4/18/2010 15:42	1993534-180410	45	19
4/18/2010 15:42	1993534-180410	33	26.5
4/18/2010 15:42	1993534-180410	29	20
4/18/2010 15:42	1993534-180410	93	23
4/18/2010 15:42	1993534-180410	83	17.5
4/18/2010 15:42	1993534-180410	74	16.5
4/18/2010 15:43	1993534-180410	107	21
4/18/2010 15:43	1993534-180410	34	15
4/18/2010 15:43	1993534-180410	85	13.5
4/18/2010 15:43	1993534-180410	77	18.5
4/18/2010 15:43	1993534-180410	34	25
4/18/2010 15:43	1993534-180410	124	18
4/18/2010 15:44	1993534-180410	40	11
4/18/2010 15:44	1993534-180410	81	9.5
4/18/2010 15:44	1993534-180410	30	10.5
4/18/2010 15:44	1993534-180410	69	14.5
4/18/2010 15:44	1993534-180410	92	16.5
4/18/2010 15:44	1993534-180410	39	16
4/18/2010 15:45	1993534-180410	38	11.5
4/18/2010 15:45	1993534-180410	126	16
4/18/2010 15:45	1993534-180410	45	22
4/18/2010 15:45	1993534-180410	738	17.5
4/18/2010 15:45	1993534-180410	74	20.5
4/18/2010 15:45	1993534-180410	106	11.5
4/18/2010 15:46	1993534-180410	138	11
4/18/2010 15:46	1993534-180410	52	16.5
4/18/2010 15:46	1993534-180410	121	13
4/18/2010 15:46	1993534-180410	49	17.5
4/18/2010 15:46	1993534-180410	33	21
4/18/2010 15:46	1993534-180410	93	24.5
4/18/2010 15:47	1993534-180410	48	20
4/18/2010 15:47	1993534-180410	37	15
4/18/2010 15:47	1993534-180410	89	18.5
4/18/2010 15:47	1993534-180410	190	14.5
4/18/2010 15:47	1993534-180410	154	21
4/18/2010 15:47	1993534-180410	62	19.5
4/18/2010 15:48	1993534-180410	112	21
4/18/2010 15:48	1993534-180410	69	16.5
4/18/2010 15:48	1993534-180410	64	14.5
4/18/2010 15:48	1993534-180410	71	12.5
4/18/2010 15:48	1993534-180410	99	13.5
4/18/2010 15:48	1993534-180410	40	12.5
4/18/2010 15:49	1993534-180410	78	18
4/18/2010 15:49	1993534-180410	88	11.5
4/18/2010 15:49	1993534-180410	58	14.5
4/18/2010 15:49	1993534-180410	71	12.5
4/18/2010 15:49	1993534-180410	22	9
4/18/2010 15:49	1993534-180410	17	7
4/18/2010 15:50	1993534-180410	80	7
4/18/2010 15:50	1993534-180410	24	6.5
4/18/2010 15:50	1993534-180410	42	5.5
4/18/2010 15:50	1993534-180410	53	9
4/18/2010 15:50	1993534-180410	45	11
4/18/2010 15:50	1993534-180410	28	14.5
4/18/2010 15:51	1993534-180410	65	18.5
4/18/2010 15:51	1993534-180410	36	21.5
4/18/2010 15:51	1993534-180410	35	21
4/18/2010 15:51	1993534-180410	55	19.5
4/18/2010 15:51	1993534-180410	21	21
4/18/2010 15:51	1993534-180410	21	19
4/18/2010 15:52	1993534-180410	26	11
4/18/2010 15:52	1993534-180410	47	8.5
4/18/2010 15:52	1993534-180410	62	16
4/18/2010 15:52	1993534-180410	21	13.5
4/18/2010 15:52	1993534-180410	18	11
4/18/2010 15:52	1993534-180410	50	8
4/18/2010 15:53	1993534-180410	88	6.5
4/18/2010 15:53	1993534-180410	88	8
4/18/2010 15:53	1993534-180410	17	8
4/18/2010 15:53	1993534-180410	90	8.5
4/18/2010 15:53	1993534-180410	42	14
4/18/2010 15:53	1993534-180410	125	9
4/18/2010 15:54	1993534-180410	128	9.5
4/18/2010 15:54	1993534-180410	64	9.5
4/18/2010 15:54	1993534-180410	25	6.5
4/18/2010 15:54	1993534-180410	76	6.5
4/18/2010 15:54	1993534-180410	37	10.5
4/18/2010 15:54	1993534-180410	69	16.5
4/18/2010 15:55	1993534-180410	112	11
4/18/2010 15:55	1993534-180410	27	11.5
4/18/2010 15:55	1993534-180410	34	14.5
4/18/2010 15:55	1993534-180410	82	11
4/18/2010 15:55	1993534-180410	40	14
4/18/2010 15:55	1993534-180410	171	14
4/18/2010 15:56	1993534-180410	19	10.5
4/18/2010 15:56	1993534-180410	84	7.5
4/18/2010 15:56	1993534-180410	27	9
4/18/2010 15:56	1993534-180410	47	8.5
4/18/2010 15:56	1993534-180410	10	9.5
4/18/2010 15:56	1993534-180410	117	7.5
4/18/2010 15:57	1993534-180410	29	13
4/18/2010 15:57	1993534-180410	17	13.5
4/18/2010 15:57	1993534-180410	31	13
4/18/2010 15:57	1993534-180410	40	8
4/18/2010 15:57	1993534-180410	19	14
4/18/2010 15:57	1993534-180410	64	9
4/18/2010 15:58	1993534-180410	52	12.5
4/18/2010 15:58	1993534-180410	33	10
4/18/2010 15:58	1993534-180410	22	10.5
4/18/2010 15:58	1993534-180410	70	15.5
4/18/2010 15:58	1993534-180410	65	13
4/18/2010 15:58	1993534-180410	33	10
4/18/2010 15:59	1993534-180410	18	8
4/18/2010 15:59	1993534-180410	31	8.5
4/18/2010 15:59	1993534-180410	8	13
4/18/2010 15:59	1993534-180410	38	17.5
4/18/2010 15:59	1993534-180410	32	12
4/18/2010 15:59	1993534-180410	22	11
4/18/2010 16:00	1993534-180410	38	8
4/18/2010 16:00	1993534-180410	33	8.5
4/18/2010 16:00	1993534-180410	86	9.5
4/18/2010 16:00	1993534-180410	37	11.5
4/18/2010 16:00	1993534-180410	68	7.5
4/18/2010 16:00	1993534-180410	34	12.5
4/18/2010 16:01	1993534-180410	39	11.5
4/18/2010 16:01	1993534-180410	3	10
4/18/2010 16:01	1993534-180410	5	13
4/18/2010 16:01	1993534-180410	33	9
4/18/2010 16:01	1993534-180410	25	6.5
4/18/2010 16:01	1993534-180410	43	9
4/18/2010 16:02	1993534-180410	35	8.5
4/18/2010 16:02	1993534-180410	11	7
4/18/2010 16:02	1993534-180410	11	6
4/18/2010 16:02	1993534-180410	52	5
4/18/2010 16:02	1993534-180410	643	5.5
4/18/2010 16:02	1993534-180410	378	4.5
4/18/2010 16:03	1993534-180410	846	9
4/18/2010 16:03	1993534-180410	771	6.5
4/18/2010 16:03	1993534-180410	357	5.5
4/18/2010 16:03	1993534-180410	97	5
4/18/2010 16:03	1993534-180410	123	5
4/18/2010 16:03	1993534-180410	96	11
4/18/2010 16:04	1993534-180410	188	9
4/18/2010 16:04	1993534-180410	146	8.5
4/18/2010 16:04	1993534-180410	112	12.5
4/18/2010 16:04	1993534-180410	335	11.5
4/18/2010 16:04	1993534-180410	104	6
4/18/2010 16:04	1993534-180410	115	7
4/18/2010 16:05	1993534-180410	149	6
4/18/2010 16:05	1993534-180410	136	4.5
4/18/2010 16:05	1993534-180410	76	5.5
4/18/2010 16:05	1993534-180410	67	4.5
4/18/2010 16:05	1993534-180410	216	6
4/18/2010 16:05	1993534-180410	103	13
4/18/2010 16:06	1993534-180410	398	8.5
4/18/2010 16:06	1993534-180410	235	5.5
4/18/2010 16:06	1993534-180410	155	4
4/18/2010 16:06	1993534-180410	1638	7
4/18/2010 16:06	1993534-180410	934	6
4/18/2010 16:06	1993534-180410	505	6
4/18/2010 16:07	1993534-180410	229	4.5
4/18/2010 16:07	1993534-180410	340	6.5
4/18/2010 16:07	1993534-180410	75	6.5
4/18/2010 16:07	1993534-180410	71	5
4/18/2010 16:07	1993534-180410	79	7.5
4/18/2010 16:07	1993534-180410	61	9.5
4/18/2010 16:08	1993534-180410	209	5
4/18/2010 16:08	1993534-180410	91	4
4/18/2010 16:08	1993534-180410	91	4
4/18/2010 16:08	1993534-180410	46	5
4/18/2010 16:08	1993534-180410	145	5.5
4/18/2010 16:08	1993534-180410	61	6
4/18/2010 16:09	1993534-180410	38	11
4/18/2010 16:09	1993534-180410	20	10
4/18/2010 16:09	1993534-180410	27	12
4/18/2010 16:09	1993534-180410	140	9
4/18/2010 16:09	1993534-180410	147	11
4/18/2010 16:09	1993534-180410	100	8
4/18/2010 16:10	1993534-180410	73	7.5
4/18/2010 16:10	1993534-180410	112	7.5
4/18/2010 16:10	1993534-180410	96	10.5
4/18/2010 16:10	1993534-180410	79	7
4/18/2010 16:10	1993534-180410	151	7.5
4/18/2010 16:10	1993534-180410	23	8.5
4/18/2010 16:11	1993534-180410	34	6.5
4/18/2010 16:11	1993534-180410	135	8
4/18/2010 16:11	1993534-180410	172	7.5
4/18/2010 16:11	1993534-180410	25	6
4/18/2010 16:11	1993534-180410	77	10
4/18/2010 16:11	1993534-180410	24	10.5
4/18/2010 16:12	1993534-180410	19	6.5
4/18/2010 16:12	1993534-180410	35	5.5
4/18/2010 16:12	1993534-180410	46	7
4/18/2010 16:12	1993534-180410	38	11
4/18/2010 16:12	1993534-180410	21	9.5
4/18/2010 16:12	1993534-180410	34	6
4/18/2010 16:13	1993534-180410	31	13
4/18/2010 16:13	1993534-180410	40	10.5
4/18/2010 16:13	1993534-180410	19	5.5
4/18/2010 16:13	1993534-180410	23	5.5
4/18/2010 16:13	1993534-180410	40	5.5
4/18/2010 16:13	1993534-180410	14	8.5
4/18/2010 16:14	1993534-180410	23	11.5
4/18/2010 16:14	1993534-180410	25	8.5
4/18/2010 16:14	1993534-180410	11	9.5
4/18/2010 16:14	1993534-180410	44	6.5
4/18/2010 16:14	1993534-180410	31	7.5
4/18/2010 16:14	1993534-180410	16	5.5
4/18/2010 16:15	1993534-180410	6	8.5
4/18/2010 16:15	1993534-180410	43	7
4/18/2010 16:15	1993534-180410	79	6
4/18/2010 16:15	1993534-180410	33	5.5
4/18/2010 16:15	1993534-180410	9	5
4/18/2010 16:15	1993534-180410	43	9.5
4/18/2010 16:16	1993534-180410	28	11.5
4/18/2010 16:16	1993534-180410	32	6.5
4/18/2010 16:16	1993534-180410	29	8
4/18/2010 16:16	1993534-180410	23	7
4/18/2010 16:16	1993534-180410	13	10
4/18/2010 16:16	1993534-180410	29	9
4/18/2010 16:17	1993534-180410	39	7
4/18/2010 16:17	1993534-180410	36	6
4/18/2010 16:17	1993534-180410	6	7.5
4/18/2010 16:17	1993534-180410	100	7.5
4/18/2010 16:17	1993534-180410	61	6.5
4/18/2010 16:17	1993534-180410	39	7.5
4/18/2010 16:18	1993534-180410	14	9.5
4/18/2010 16:18	1993534-180410	23	7
4/18/2010 16:18	1993534-180410	20	7.5
4/18/2010 16:18	1993534-180410	28	8
4/18/2010 16:18	1993534-180410	56	9.5
4/18/2010 16:18	1993534-180410	83	12
4/18/2010 16:19	1993534-180410	188	10
4/18/2010 16:19	1993534-180410	19	10.5
4/18/2010 16:19	1993534-180410	143	9
4/18/2010 16:19	1993534-180410	43	12
4/18/2010 16:19	1993534-180410	66	11
4/18/2010 16:19	1993534-180410	50	7.5
4/18/2010 16:20	1993534-180410	8	6.5
4/18/2010 16:20	1993534-180410	20	11.5
4/18/2010 16:20	1993534-180410	39	9
4/18/2010 16:20	1993534-180410	4	13
4/18/2010 16:20	1993534-180410	80	10
4/18/2010 16:20	1993534-180410	103	13
4/18/2010 16:21	1993534-180410	51	9
4/18/2010 16:21	1993534-180410	26	6
4/18/2010 16:21	1993534-180410	41	9
4/18/2010 16:21	1993534-180410	29	6
4/18/2010 16:21	1993534-180410	64	6.5
4/18/2010 16:21	1993534-180410	26	6
4/18/2010 16:22	1993534-180410	53	7
4/18/2010 16:22	1993534-180410	50	8.5
4/18/2010 16:22	1993534-180410	112	8
4/18/2010 16:22	1993534-180410	34	7.5
4/18/2010 16:22	1993534-180410	53	9
4/18/2010 16:22	1993534-180410	98	12
4/18/2010 16:23	1993534-180410	49	14
4/18/2010 16:23	1993534-180410	19	13.5
4/18/2010 16:23	1993534-180410	9	12
4/18/2010 16:23	1993534-180410	5	11.5
4/18/2010 16:23	1993534-180410	62	13
4/18/2010 16:23	1993534-180410	10	9.5
4/18/2010 16:24	1993534-180410	16	6.5
4/18/2010 16:24	1993534-180410	58	6
4/18/2010 16:24	1993534-180410	257	4.5
4/18/2010 16:24	1993534-180410	117	6.5
4/18/2010 16:24	1993534-180410	66	4
4/18/2010 16:24	1993534-180410	77	5.5
4/18/2010 16:25	1993534-180410	68	4.5
4/18/2010 16:25	1993534-180410	32	6
4/18/2010 16:25	1993534-180410	13	6.5
4/18/2010 16:25	1993534-180410	35	9
4/18/2010 16:25	1993534-180410	11	9.5
4/18/2010 16:25	1993534-180410	7	7.5
4/18/2010 16:26	1993534-180410	2	5.5
4/18/2010 16:26	1993534-180410	27	7.5
4/18/2010 16:26	1993534-180410	27	7.5
4/18/2010 16:26	1993534-180410	3	5
4/18/2010 16:26	1993534-180410	25	5.5
4/18/2010 16:26	1993534-180410	81	5
4/18/2010 16:27	1993534-180410	60	4.5
4/18/2010 16:27	1993534-180410	151	5
4/18/2010 16:27	1993534-180410	40	4.5
4/18/2010 16:27	1993534-180410	11	6
4/18/2010 16:27	1993534-180410	155	6.5
4/18/2010 16:27	1993534-180410	67	3.5
4/18/2010 16:28	1993534-180410	140	4
4/18/2010 16:28	1993534-180410	27	5
4/18/2010 16:28	1993534-180410	93	4.5
4/18/2010 16:28	1993534-180410	21	6.5
4/18/2010 16:28	1993534-180410	32	5.5
4/18/2010 16:28	1993534-180410	39	4.5
4/18/2010 16:29	1993534-180410	41	8.5
4/18/2010 16:29	1993534-180410	26	10
4/18/2010 16:29	1993534-180410	48	7.5
4/18/2010 16:29	1993534-180410	16	6.5
4/18/2010 16:29	1993534-180410	27	7.5
4/18/2010 16:29	1993534-180410	21	9.5
4/18/2010 16:30	1993534-180410	59	9.5
4/18/2010 16:30	1993534-180410	8	7.5
4/18/2010 16:30	1993534-180410	8	6
4/18/2010 16:30	1993534-180410	25	8.5
4/18/2010 16:30	1993534-180410	44	5.5
4/18/2010 16:30	1993534-180410	27	4
4/18/2010 16:31	1993534-180410	26	6.5
4/18/2010 16:31	1993534-180410	40	5.5
4/18/2010 16:31	1993534-180410	6	4
4/18/2010 16:31	1993534-180410	28	5
4/18/2010 16:31	1993534-180410	16	4.5
4/18/2010 16:31	1993534-180410	19	3.5
4/18/2010 16:32	1993534-180410	13	4.5
4/18/2010 16:32	1993534-180410	27	8
4/18/2010 16:32	1993534-180410	28	7
4/18/2010 16:32	1993534-180410	12	8.5
4/18/2010 16:32	1993534-180410	21	6.5
4/18/2010 16:32	1993534-180410	10	6
4/18/2010 16:33	1993534-180410	5	7
4/18/2010 16:33	1993534-180410	19	9
4/18/2010 16:33	1993534-180410	75	7
4/18/2010 16:33	1993534-180410	19	4
4/18/2010 16:33	1993534-180410	75	5
4/18/2010 16:33	1993534-180410	12	5
4/18/2010 16:34	1993534-180410	19	7
4/18/2010 16:34	1993534-180410	66	6
4/18/2010 16:34	1993534-180410	62	4
4/18/2010 16:34	1993534-180410	34	5
4/18/2010 16:34	1993534-180410	25	9
4/18/2010 16:34	1993534-180410	11	7.5
4/18/2010 16:35	1993534-180410	55	9
4/18/2010 16:35	1993534-180410	46	10
4/18/2010 16:35	1993534-180410	17	10.5
4/18/2010 16:35	1993534-180410	39	6.5
4/18/2010 16:35	1993534-180410	16	8
4/18/2010 16:35	1993534-180410	31	8
4/18/2010 16:36	1993534-180410	35	7.5
4/18/2010 16:36	1993534-180410	21	10.5
4/18/2010 16:36	1993534-180410	33	9
4/18/2010 16:36	1993534-180410	20	5
4/18/2010 16:36	1993534-180410	22	6.5
4/18/2010 16:36	1993534-180410	22	6.5
4/18/2010 16:37	1993534-180410	16	7
4/18/2010 16:37	1993534-180410	17	6.5
4/18/2010 16:37	1993534-180410	8	7
4/18/2010 16:37	1993534-180410	42	9
4/18/2010 16:37	1993534-180410	55	6
4/18/2010 16:37	1993534-180410	57	7.5
4/18/2010 16:38	1993534-180410	65	8
4/18/2010 16:38	1993534-180410	31	6
4/18/2010 16:38	1993534-180410	30	9.5
4/18/2010 16:38	1993534-180410	2	7
4/18/2010 16:38	1993534-180410	15	7.5
4/18/2010 16:38	1993534-180410	19	6
4/18/2010 16:39	1993534-180410	4	8.5
4/18/2010 16:39	1993534-180410	8	12
4/18/2010 16:39	1993534-180410	27	10.5
4/18/2010 16:39	1993534-180410	10	6
4/18/2010 16:39	1993534-180410	36	8.5
4/18/2010 16:39	1993534-180410	1	7.5
4/18/2010 16:40	1993534-180410	25	5
4/18/2010 16:40	1993534-180410	27	8.5
4/18/2010 16:40	1993534-180410	42	5.5
4/18/2010 16:40	1993534-180410	6	6
4/18/2010 16:40	1993534-180410	20	4.5
4/18/2010 16:40	1993534-180410	215	6.5
4/18/2010 16:41	1993534-180410	27	5.5
4/18/2010 16:41	1993534-180410	13	4.5
4/18/2010 16:41	1993534-180410	45	4.5
4/18/2010 16:41	1993534-180410	41	8
4/18/2010 16:41	1993534-180410	31	6
4/18/2010 16:41	1993534-180410	55	5.5
4/18/2010 16:42	1993534-180410	14	3.5
4/18/2010 16:42	1993534-180410	65	4
4/18/2010 16:42	1993534-180410	57	4.5
4/18/2010 16:42	1993534-180410	5	4.5
4/18/2010 16:42	1993534-180410	39	3.5
4/18/2010 16:42	1993534-180410	21	7
4/18/2010 16:43	1993534-180410	36	7
4/18/2010 16:43	1993534-180410	14	6
4/18/2010 16:43	1993534-180410	29	4.5
4/18/2010 16:43	1993534-180410	49	5.5
4/18/2010 16:43	1993534-180410	25	4.5
4/18/2010 16:43	1993534-180410	13	6
4/18/2010 16:44	1993534-180410	6	6
4/18/2010 16:44	1993534-180410	33	5
4/18/2010 16:44	1993534-180410	14	5.5
4/18/2010 16:44	1993534-180410	148	4.5
4/18/2010 16:44	1993534-180410	164	3.5
4/18/2010 16:44	1993534-180410	351	3.5
4/18/2010 16:45	1993534-180410	545	4
4/18/2010 16:45	1993534-180410	1742	8.5
4/18/2010 16:45	1993534-180410	2194	7
4/18/2010 16:45	1993534-180410	752	8.5
4/18/2010 16:45	1993534-180410	551	5.5
4/18/2010 16:45	1993534-180410	393	4.5
4/18/2010 16:46	1993534-180410	266	4
4/18/2010 16:46	1993534-180410	256	3.5
4/18/2010 16:46	1993534-180410	244	5.5
4/18/2010 16:46	1993534-180410	185	5
4/18/2010 16:46	1993534-180410	95	4.5
4/18/2010 16:46	1993534-180410	36	4
4/18/2010 16:47	1993534-180410	139	4.5
4/18/2010 16:47	1993534-180410	182	5
4/18/2010 16:47	1993534-180410	290	4
4/18/2010 16:47	1993534-180410	723	3
4/18/2010 16:47	1993534-180410	935	3.5
4/18/2010 16:47	1993534-180410	647	3.5
4/18/2010 16:48	1993534-180410	563	3
4/18/2010 16:48	1993534-180410	1412	4
4/18/2010 16:48	1993534-180410	1798	3.5
4/18/2010 16:48	1993534-180410	514	3
4/18/2010 16:48	1993534-180410	490	3.5
4/18/2010 16:48	1993534-180410	242	3
4/18/2010 16:49	1993534-180410	64	3
4/18/2010 16:49	1993534-180410	47	3.5
4/18/2010 16:49	1993534-180410	30	4
4/18/2010 16:49	1993534-180410	80	3.5
4/18/2010 16:49	1993534-180410	108	5
4/18/2010 16:49	1993534-180410	39	6.5
4/18/2010 16:50	1993534-180410	35	5.5
4/18/2010 16:50	1993534-180410	70	7.5
4/18/2010 16:50	1993534-180410	18	6.5
4/18/2010 16:50	1993534-180410	44	5
4/18/2010 16:50	1993534-180410	36	6
4/18/2010 16:50	1993534-180410	8	5
4/18/2010 16:51	1993534-180410	24	5
4/18/2010 16:51	1993534-180410	15	6
4/18/2010 16:51	1993534-180410	132	7.5
4/18/2010 16:51	1993534-180410	260	4
4/18/2010 16:51	1993534-180410	356	5
4/18/2010 16:51	1993534-180410	291	5
4/18/2010 16:52	1993534-180410	163	6.5
4/18/2010 16:52	1993534-180410	100	5.5
4/18/2010 16:52	1993534-180410	3998	4.5
4/18/2010 16:52	1993534-180410	12007	3.5
4/18/2010 16:52	1993534-180410	16901	4
4/18/2010 16:52	1993534-180410	29393	7.5
4/18/2010 16:53	1993534-180410	61372	5.5
4/18/2010 16:53	1993534-180410	56246	4
4/18/2010 16:53	1993534-180410	10303	4.5
4/18/2010 16:53	1993534-180410	22690	5.5
4/18/2010 16:53	1993534-180410	19151	8
4/18/2010 16:53	1993534-180410	20488	10
4/18/2010 16:54	1993534-180410	3267	15.5
4/18/2010 16:54	1993534-180410	1249	20.5
4/18/2010 16:54	1993534-180410	9761	134
4/18/2010 16:54	1993534-180410	6553	146.5
4/18/2010 16:54	1993534-180410	3063	169.5
4/18/2010 16:54	1993534-180410	4944	128.5
4/18/2010 16:55	1993534-180410	20208	135
4/18/2010 16:55	1993534-180410	6669	108
4/18/2010 16:55	1993534-180410	24402	79
4/18/2010 16:55	1993534-180410	12501	54
4/18/2010 16:55	1993534-180410	2474	42
4/18/2010 16:55	1993534-180410	1332	35.5
4/18/2010 16:56	1993534-180410	586	31.5
4/18/2010 16:56	1993534-180410	1312	28.5
4/18/2010 16:56	1993534-180410	352	22
4/18/2010 16:56	1993534-180410	659	19
4/18/2010 16:56	1993534-180410	654	21
4/18/2010 16:56	1993534-180410	6487	41
4/18/2010 16:57	1993534-180410	14656	26
4/18/2010 16:57	1993534-180410	4323	21
4/18/2010 16:57	1993534-180410	26453	18.5
4/18/2010 16:57	1993534-180410	11717	14.5
4/18/2010 16:57	1993534-180410	6071	16.5
4/18/2010 16:57	1993534-180410	1494	12
4/18/2010 16:58	1993534-180410	2028	12.5
4/18/2010 16:58	1993534-180410	497	12.5
4/18/2010 16:58	1993534-180410	304	17
4/18/2010 16:58	1993534-180410	664	17.5
4/18/2010 16:58	1993534-180410	352	15.5
4/18/2010 16:58	1993534-180410	3328	58
4/18/2010 16:59	1993534-180410	1104	62.5
4/18/2010 16:59	1993534-180410	944	35.5
4/18/2010 16:59	1993534-180410	910	30.5
4/18/2010 16:59	1993534-180410	389	22.5
4/18/2010 16:59	1993534-180410	254	19.5
4/18/2010 16:59	1993534-180410	2183	16.5
4/18/2010 17:00	1993534-180410	2849	12.5
4/18/2010 17:00	1993534-180410	1110	11.5
4/18/2010 17:00	1993534-180410	3247	16
4/18/2010 17:00	1993534-180410	6026	10
4/18/2010 17:00	1993534-180410	4912	13
4/18/2010 17:00	1993534-180410	17502	12.5
4/18/2010 17:01	1993534-180410	7741	11
4/18/2010 17:01	1993534-180410	6256	10
4/18/2010 17:01	1993534-180410	9172	9.5
4/18/2010 17:01	1993534-180410	5336	11.5
4/18/2010 17:01	1993534-180410	1942	11
4/18/2010 17:01	1993534-180410	1551	21
4/18/2010 17:02	1993534-180410	1731	17
4/18/2010 17:02	1993534-180410	858	23
4/18/2010 17:02	1993534-180410	977	57.5
4/18/2010 17:02	1993534-180410	1379	81
4/18/2010 17:02	1993534-180410	1195	55
4/18/2010 17:02	1993534-180410	726	55.5
4/18/2010 17:03	1993534-180410	1141	40
4/18/2010 17:03	1993534-180410	1180	33
4/18/2010 17:03	1993534-180410	1627	31
4/18/2010 17:03	1993534-180410	487	21
4/18/2010 17:03	1993534-180410	913	21
4/18/2010 17:03	1993534-180410	541	17.5
4/18/2010 17:04	1993534-180410	1883	14.5
4/18/2010 17:04	1993534-180410	900	20
4/18/2010 17:04	1993534-180410	295	14.5
4/18/2010 17:04	1993534-180410	633	14.5
4/18/2010 17:04	1993534-180410	1219	13
4/18/2010 17:04	1993534-180410	933	12
4/18/2010 17:05	1993534-180410	223	10.5
4/18/2010 17:05	1993534-180410	1116	9.5
4/18/2010 17:05	1993534-180410	1768	10
4/18/2010 17:05	1993534-180410	404	15.5
4/18/2010 17:05	1993534-180410	1224	11
4/18/2010 17:05	1993534-180410	623	9
4/18/2010 17:06	1993534-180410	1547	9
4/18/2010 17:06	1993534-180410	1332	11.5
4/18/2010 17:06	1993534-180410	1579	9.5
4/18/2010 17:06	1993534-180410	598	10.5
4/18/2010 17:06	1993534-180410	257	15
4/18/2010 17:06	1993534-180410	1495	15.5
4/18/2010 17:07	1993534-180410	1956	13
4/18/2010 17:07	1993534-180410	151	14.5
4/18/2010 17:07	1993534-180410	508	12
4/18/2010 17:07	1993534-180410	333	17.5
4/18/2010 17:07	1993534-180410	1622	15.5
4/18/2010 17:07	1993534-180410	1083	15.5
4/18/2010 17:08	1993534-180410	244	12
4/18/2010 17:08	1993534-180410	182	11.5
4/18/2010 17:08	1993534-180410	457	15.5
4/18/2010 17:08	1993534-180410	179	16
4/18/2010 17:08	1993534-180410	445	14
4/18/2010 17:08	1993534-180410	687	13.5
4/18/2010 17:09	1993534-180410	1549	14
4/18/2010 17:09	1993534-180410	359	18
4/18/2010 17:09	1993534-180410	844	16
4/18/2010 17:09	1993534-180410	1135	13.5
4/18/2010 17:09	1993534-180410	502	10
4/18/2010 17:09	1993534-180410	185	9.5
4/18/2010 17:10	1993534-180410	158	8.5
4/18/2010 17:10	1993534-180410	100	9
4/18/2010 17:10	1993534-180410	207	9.5
4/18/2010 17:10	1993534-180410	99	11.5
4/18/2010 17:10	1993534-180410	73	8.5
4/18/2010 17:10	1993534-180410	88	16.5
4/18/2010 17:11	1993534-180410	175	11
4/18/2010 17:11	1993534-180410	130	10
4/18/2010 17:11	1993534-180410	656	9.5
4/18/2010 17:11	1993534-180410	404	7
4/18/2010 17:11	1993534-180410	3983	8
4/18/2010 17:11	1993534-180410	989	7
4/18/2010 17:12	1993534-180410	850	9
4/18/2010 17:12	1993534-180410	360	7.5
4/18/2010 17:12	1993534-180410	380	7.5
4/18/2010 17:12	1993534-180410	445	9.5
4/18/2010 17:12	1993534-180410	1676	7.5
4/18/2010 17:12	1993534-180410	2267	10
4/18/2010 17:13	1993534-180410	644	12.5
4/18/2010 17:13	1993534-180410	189	32
4/18/2010 17:13	1993534-180410	857	29.5
4/18/2010 17:13	1993534-180410	1331	20
4/18/2010 17:13	1993534-180410	2479	16
4/18/2010 17:13	1993534-180410	4618	15.5
4/18/2010 17:14	1993534-180410	9295	11.5
4/18/2010 17:14	1993534-180410	3996	13
4/18/2010 17:14	1993534-180410	438	14
4/18/2010 17:14	1993534-180410	346	14.5
4/18/2010 17:14	1993534-180410	1375	10.5
4/18/2010 17:14	1993534-180410	912	13.5
4/18/2010 17:15	1993534-180410	590	14.5
4/18/2010 17:15	1993534-180410	654	12
4/18/2010 17:15	1993534-180410	3987	38
4/18/2010 17:15	1993534-180410	1619	50
4/18/2010 17:15	1993534-180410	1923	26.5
4/18/2010 17:15	1993534-180410	5402	21.5
4/18/2010 17:16	1993534-180410	9908	14.5
4/18/2010 17:16	1993534-180410	6312	14.5
4/18/2010 17:16	1993534-180410	883	13.5
4/18/2010 17:16	1993534-180410	321	13
4/18/2010 17:16	1993534-180410	2174	10.5
4/18/2010 17:16	1993534-180410	4175	17
4/18/2010 17:17	1993534-180410	705	13.5
4/18/2010 17:17	1993534-180410	398	12
4/18/2010 17:17	1993534-180410	309	11
4/18/2010 17:17	1993534-180410	1093	12
4/18/2010 17:17	1993534-180410	219	11
4/18/2010 17:17	1993534-180410	300	10.5
4/18/2010 17:18	1993534-180410	2071	7.5
4/18/2010 17:18	1993534-180410	428	8
4/18/2010 17:18	1993534-180410	458	9.5
4/18/2010 17:18	1993534-180410	6529	10.5
4/18/2010 17:18	1993534-180410	6524	10
4/18/2010 17:18	1993534-180410	1086	9
4/18/2010 17:19	1993534-180410	6284	9
4/18/2010 17:19	1993534-180410	10795	9.5
4/18/2010 17:19	1993534-180410	1608	10.5
4/18/2010 17:19	1993534-180410	4130	13
4/18/2010 17:19	1993534-180410	2084	10.5
4/18/2010 17:19	1993534-180410	507	14
4/18/2010 17:20	1993534-180410	248	37.5
4/18/2010 17:20	1993534-180410	963	30.5
4/18/2010 17:20	1993534-180410	665	14
4/18/2010 17:20	1993534-180410	2920	74
4/18/2010 17:20	1993534-180410	1569	74.5
4/18/2010 17:20	1993534-180410	421	42
4/18/2010 17:21	1993534-180410	3276	43.5
4/18/2010 17:21	1993534-180410	2949	33
4/18/2010 17:21	1993534-180410	18859	28.5
4/18/2010 17:21	1993534-180410	5748	22
4/18/2010 17:21	1993534-180410	8542	20.5
4/18/2010 17:21	1993534-180410	15654	20.5
4/18/2010 17:22	1993534-180410	17667	41.5
4/18/2010 17:22	1993534-180410	8181	32
4/18/2010 17:22	1993534-180410	10365	27.5
4/18/2010 17:22	1993534-180410	4617	27
4/18/2010 17:22	1993534-180410	1181	24
4/18/2010 17:22	1993534-180410	525	55.5
4/18/2010 17:23	1993534-180410	1694	32.5
4/18/2010 17:23	1993534-180410	2051	57.5
4/18/2010 17:23	1993534-180410	1343	63.5
4/18/2010 17:23	1993534-180410	278	40
4/18/2010 17:23	1993534-180410	636	32
4/18/2010 17:23	1993534-180410	2292	31.5
4/18/2010 17:24	1993534-180410	1494	25
4/18/2010 17:24	1993534-180410	296	18.5
4/18/2010 17:24	1993534-180410	3433	16.5
4/18/2010 17:24	1993534-180410	261	29.5
4/18/2010 17:24	1993534-180410	1163	29.5
4/18/2010 17:24	1993534-180410	404	23.5
4/18/2010 17:25	1993534-180410	1808	16.5
4/18/2010 17:25	1993534-180410	448	16.5
4/18/2010 17:25	1993534-180410	1541	25.5
4/18/2010 17:25	1993534-180410	2008	21.5
4/18/2010 17:25	1993534-180410	1583	37
4/18/2010 17:25	1993534-180410	1303	36
4/18/2010 17:26	1993534-180410	591	20
4/18/2010 17:26	1993534-180410	3170	20
4/18/2010 17:26	1993534-180410	2343	15
4/18/2010 17:26	1993534-180410	776	27.5
4/18/2010 17:26	1993534-180410	425	24.5
4/18/2010 17:26	1993534-180410	3449	17.5
4/18/2010 17:27	1993534-180410	655	19.5
4/18/2010 17:27	1993534-180410	4482	19.5
4/18/2010 17:27	1993534-180410	3866	15.5
4/18/2010 17:27	1993534-180410	2222	11.5
4/18/2010 17:27	1993534-180410	1465	11
4/18/2010 17:27	1993534-180410	390	9.5
4/18/2010 17:28	1993534-180410	399	8
4/18/2010 17:28	1993534-180410	158	6.5
4/18/2010 17:28	1993534-180410	418	9
4/18/2010 17:28	1993534-180410	277	7.5
4/18/2010 17:28	1993534-180410	152	19
4/18/2010 17:28	1993534-180410	191	15
4/18/2010 17:29	1993534-180410	179	17
4/18/2010 17:29	1993534-180410	151	14
4/18/2010 17:29	1993534-180410	330	12.5
4/18/2010 17:29	1993534-180410	343	9.5
4/18/2010 17:29	1993534-180410	259	9
4/18/2010 17:29	1993534-180410	168	12
4/18/2010 17:30	1993534-180410	81	10.5
4/18/2010 17:30	1993534-180410	132	9.5
4/18/2010 17:30	1993534-180410	457	8
4/18/2010 17:30	1993534-180410	1808	7.5
4/18/2010 17:30	1993534-180410	1549	8
4/18/2010 17:30	1993534-180410	2369	8
4/18/2010 17:31	1993534-180410	3057	7.5
4/18/2010 17:31	1993534-180410	2249	9
4/18/2010 17:31	1993534-180410	990	8.5
4/18/2010 17:31	1993534-180410	1193	8.5
4/18/2010 17:31	1993534-180410	1142	10.5
4/18/2010 17:31	1993534-180410	1805	14
4/18/2010 17:32	1993534-180410	805	23.5
4/18/2010 17:32	1993534-180410	1675	16
4/18/2010 17:32	1993534-180410	5462	18
4/18/2010 17:32	1993534-180410	1298	20
4/18/2010 17:32	1993534-180410	2413	17
4/18/2010 17:32	1993534-180410	3752	16.5
4/18/2010 17:33	1993534-180410	3701	20
4/18/2010 17:33	1993534-180410	3509	19
4/18/2010 17:33	1993534-180410	1165	19.5
4/18/2010 17:33	1993534-180410	1017	20.5
4/18/2010 17:33	1993534-180410	5459	56.5
4/18/2010 17:33	1993534-180410	7417	68.5
4/18/2010 17:34	1993534-180410	1643	44
4/18/2010 17:34	1993534-180410	1075	84
4/18/2010 17:34	1993534-180410	6780	79.5
4/18/2010 17:34	1993534-180410	8072	70
4/18/2010 17:34	1993534-180410	11301	88
4/18/2010 17:34	1993534-180410	9251	49.5
4/18/2010 17:35	1993534-180410	6835	36.5
4/18/2010 17:35	1993534-180410	4324	66
4/18/2010 17:35	1993534-180410	1172	42.5
4/18/2010 17:35	1993534-180410	293	33.5
4/18/2010 17:35	1993534-180410	6298	54.5
4/18/2010 17:35	1993534-180410	12120	78.5
4/18/2010 17:36	1993534-180410	35959	105.5
4/18/2010 17:36	1993534-180410	30608	134.5
4/18/2010 17:36	1993534-180410	12915	189
4/18/2010 17:36	1993534-180410	27235	153.5
4/18/2010 17:36	1993534-180410	34487	106
4/18/2010 17:36	1993534-180410	30801	71.5
4/18/2010 17:37	1993534-180410	10892	60
4/18/2010 17:37	1993534-180410	5665	68
4/18/2010 17:37	1993534-180410	1698	103
4/18/2010 17:37	1993534-180410	420	77
4/18/2010 17:37	1993534-180410	1654	67
4/18/2010 17:37	1993534-180410	9855	58
4/18/2010 17:38	1993534-180410	7727	57.5
4/18/2010 17:38	1993534-180410	7318	50.5
4/18/2010 17:38	1993534-180410	8213	68
4/18/2010 17:38	1993534-180410	3689	50.5
4/18/2010 17:38	1993534-180410	4956	52
4/18/2010 17:38	1993534-180410	3892	36.5
4/18/2010 17:39	1993534-180410	3021	25.5
4/18/2010 17:39	1993534-180410	5875	42.5
4/18/2010 17:39	1993534-180410	7847	137
4/18/2010 17:39	1993534-180410	5340	81.5
4/18/2010 17:39	1993534-180410	4835	100
4/18/2010 17:39	1993534-180410	4592	66
4/18/2010 17:40	1993534-180410	3140	57
4/18/2010 17:40	1993534-180410	4329	53
4/18/2010 17:40	1993534-180410	5728	40.5
4/18/2010 17:40	1993534-180410	9679	34.5
4/18/2010 17:40	1993534-180410	5774	40
4/18/2010 17:40	1993534-180410	581	40
4/18/2010 17:41	1993534-180410	702	31.5
4/18/2010 17:41	1993534-180410	1576	36.5
4/18/2010 17:41	1993534-180410	1177	35.5
4/18/2010 17:41	1993534-180410	2489	30.5
4/18/2010 17:41	1993534-180410	3110	45.5
4/18/2010 17:41	1993534-180410	3666	46.5
4/18/2010 17:42	1993534-180410	2946	63.5
4/18/2010 17:42	1993534-180410	3513	46.5
4/18/2010 17:42	1993534-180410	4311	34
4/18/2010 17:42	1993534-180410	2249	26.5
4/18/2010 17:42	1993534-180410	3778	23
4/18/2010 17:42	1993534-180410	5311	24
4/18/2010 17:43	1993534-180410	2528	34
4/18/2010 17:43	1993534-180410	2731	43
4/18/2010 17:43	1993534-180410	8032	36
4/18/2010 17:43	1993534-180410	3044	28
4/18/2010 17:43	1993534-180410	3362	31.5
4/18/2010 17:43	1993534-180410	3181	45
4/18/2010 17:44	1993534-180410	2710	44
4/18/2010 17:44	1993534-180410	2223	65
4/18/2010 17:44	1993534-180410	2416	60
4/18/2010 17:44	1993534-180410	2499	57
4/18/2010 17:44	1993534-180410	2482	66
4/18/2010 17:44	1993534-180410	2731	73.5
4/18/2010 17:45	1993534-180410	8072	41
4/18/2010 17:45	1993534-180410	7358	38.5
4/18/2010 17:45	1993534-180410	8204	57
4/18/2010 17:45	1993534-180410	5628	46
4/18/2010 17:45	1993534-180410	6894	39.5
4/18/2010 17:45	1993534-180410	7274	42
4/18/2010 17:46	1993534-180410	2807	68
4/18/2010 17:46	1993534-180410	6675	48.5
4/18/2010 17:46	1993534-180410	4766	90
4/18/2010 17:46	1993534-180410	2845	124.5
4/18/2010 17:46	1993534-180410	994	116.5
4/18/2010 17:46	1993534-180410	1576	80.5
4/18/2010 17:47	1993534-180410	1511	47
4/18/2010 17:47	1993534-180410	1060	41.5
4/18/2010 17:47	1993534-180410	2095	32.5
4/18/2010 17:47	1993534-180410	1031	27.5
4/18/2010 17:47	1993534-180410	1571	29.5
4/18/2010 17:47	1993534-180410	1836	22
4/18/2010 17:48	1993534-180410	3795	18.5
4/18/2010 17:48	1993534-180410	505	17
4/18/2010 17:48	1993534-180410	1451	15.5
4/18/2010 17:48	1993534-180410	1194	18.5
4/18/2010 17:48	1993534-180410	4478	17
4/18/2010 17:48	1993534-180410	3465	16
4/18/2010 17:49	1993534-180410	4784	14.5
4/18/2010 17:49	1993534-180410	2453	15.5
4/18/2010 17:49	1993534-180410	5037	23.5
4/18/2010 17:49	1993534-180410	2629	21
4/18/2010 17:49	1993534-180410	960	17.5
4/18/2010 17:49	1993534-180410	2067	18.5
4/18/2010 17:50	1993534-180410	2054	18
4/18/2010 17:50	1993534-180410	244	22.5
4/18/2010 17:50	1993534-180410	1922	26.5
4/18/2010 17:50	1993534-180410	3401	37.5
4/18/2010 17:50	1993534-180410	1695	35.5
4/18/2010 17:50	1993534-180410	1265	43.5
4/18/2010 17:51	1993534-180410	125	34.5
4/18/2010 17:51	1993534-180410	220	34.5
4/18/2010 17:51	1993534-180410	226	33
4/18/2010 17:51	1993534-180410	217	31.5
4/18/2010 17:51	1993534-180410	235	23.5
4/18/2010 17:51	1993534-180410	3695	23
4/18/2010 17:52	1993534-180410	889	58
4/18/2010 17:52	1993534-180410	933	48
4/18/2010 17:52	1993534-180410	799	30
4/18/2010 17:52	1993534-180410	1148	25
4/18/2010 17:52	1993534-180410	2165	22
4/18/2010 17:52	1993534-180410	2999	17.5
4/18/2010 17:53	1993534-180410	1733	18.5
4/18/2010 17:53	1993534-180410	4185	15
4/18/2010 17:53	1993534-180410	5371	47.5
4/18/2010 17:53	1993534-180410	3279	36
4/18/2010 17:53	1993534-180410	1492	30.5
4/18/2010 17:53	1993534-180410	4590	28.5
4/18/2010 17:54	1993534-180410	6323	29.5
4/18/2010 17:54	1993534-180410	8399	53
4/18/2010 17:54	1993534-180410	9635	88.5
4/18/2010 17:54	1993534-180410	8243	53
4/18/2010 17:54	1993534-180410	4165	67.5
4/18/2010 17:54	1993534-180410	3743	106
4/18/2010 17:55	1993534-180410	2808	98.5
4/18/2010 17:55	1993534-180410	5824	60
4/18/2010 17:55	1993534-180410	4051	77.5
4/18/2010 17:55	1993534-180410	1654	159
4/18/2010 17:55	1993534-180410	5837	178
4/18/2010 17:55	1993534-180410	5823	126
4/18/2010 17:56	1993534-180410	3722	135
4/18/2010 17:56	1993534-180410	4642	111.5
4/18/2010 17:56	1993534-180410	2124	89
4/18/2010 17:56	1993534-180410	1962	101
4/18/2010 17:56	1993534-180410	999	122
4/18/2010 17:56	1993534-180410	690	80.5
4/18/2010 17:57	1993534-180410	587	64.5
4/18/2010 17:57	1993534-180410	3652	86.5
4/18/2010 17:57	1993534-180410	6202	69.5
4/18/2010 17:57	1993534-180410	6962	65.5
4/18/2010 17:57	1993534-180410	2122	54
4/18/2010 17:57	1993534-180410	3725	49
4/18/2010 17:58	1993534-180410	3640	37
4/18/2010 17:58	1993534-180410	2181	32.5
4/18/2010 17:58	1993534-180410	3513	30.5
4/18/2010 17:58	1993534-180410	1890	27.5
4/18/2010 17:58	1993534-180410	2037	35
4/18/2010 17:58	1993534-180410	1931	63.5
4/18/2010 17:59	1993534-180410	362	79.5
4/18/2010 17:59	1993534-180410	883	63
4/18/2010 17:59	1993534-180410	233	55.5
4/18/2010 17:59	1993534-180410	204	46.5
4/18/2010 17:59	1993534-180410	423	43.5
4/18/2010 17:59	1993534-180410	2882	46.5
4/18/2010 18:00	1993534-180410	6373	55.5
4/18/2010 18:00	1993534-180410	14731	99
4/18/2010 18:00	1993534-180410	10693	74
4/18/2010 18:00	1993534-180410	5710	55
4/18/2010 18:00	1993534-180410	4316	42.5
4/18/2010 18:00	1993534-180410	1101	34.5
4/18/2010 18:01	1993534-180410	1616	29
4/18/2010 18:01	1993534-180410	2321	25.5
4/18/2010 18:01	1993534-180410	2051	27.5
4/18/2010 18:01	1993534-180410	593	48
4/18/2010 18:01	1993534-180410	370	102.5
4/18/2010 18:01	1993534-180410	670	81.5
4/18/2010 18:02	1993534-180410	1826	78.5
4/18/2010 18:02	1993534-180410	509	52.5
4/18/2010 18:02	1993534-180410	267	42
4/18/2010 18:02	1993534-180410	220	60
4/18/2010 18:02	1993534-180410	178	83.5
4/18/2010 18:02	1993534-180410	202	66.5
4/18/2010 18:03	1993534-180410	466	40.5
4/18/2010 18:03	1993534-180410	393	34.5
4/18/2010 18:03	1993534-180410	95	41.5
4/18/2010 18:03	1993534-180410	70	44
4/18/2010 18:03	1993534-180410	22	46.5
4/18/2010 18:03	1993534-180410	409	32
4/18/2010 18:04	1993534-180410	159	30.5
4/18/2010 18:04	1993534-180410	134	23
4/18/2010 18:04	1993534-180410	50	44
4/18/2010 18:04	1993534-180410	57	40
4/18/2010 18:04	1993534-180410	91	47.5
4/18/2010 18:04	1993534-180410	123	36
4/18/2010 18:05	1993534-180410	75	28.5
4/18/2010 18:05	1993534-180410	91	23
4/18/2010 18:05	1993534-180410	93	82
4/18/2010 18:05	1993534-180410	81	44.5
4/18/2010 18:05	1993534-180410	76	34
4/18/2010 18:05	1993534-180410	193	28.5
4/18/2010 18:06	1993534-180410	164	20.5
4/18/2010 18:06	1993534-180410	55	24
4/18/2010 18:06	1993534-180410	92	22
4/18/2010 18:06	1993534-180410	124	18.5
4/18/2010 18:06	1993534-180410	114	20.5
4/18/2010 18:06	1993534-180410	75	20
4/18/2010 18:07	1993534-180410	79	16
4/18/2010 18:07	1993534-180410	139	15
4/18/2010 18:07	1993534-180410	85	15.5
4/18/2010 18:07	1993534-180410	139	18.5
4/18/2010 18:07	1993534-180410	192	16.5
4/18/2010 18:07	1993534-180410	136	15
4/18/2010 18:08	1993534-180410	62	16
4/18/2010 18:08	1993534-180410	385	11
4/18/2010 18:08	1993534-180410	296	16
4/18/2010 18:08	1993534-180410	264	28.5
4/18/2010 18:08	1993534-180410	145	21
4/18/2010 18:08	1993534-180410	157	17
4/18/2010 18:09	1993534-180410	233	14
4/18/2010 18:09	1993534-180410	82	17
4/18/2010 18:09	1993534-180410	184	19
4/18/2010 18:09	1993534-180410	163	24
4/18/2010 18:09	1993534-180410	160	45
4/18/2010 18:09	1993534-180410	152	43.5
4/18/2010 18:10	1993534-180410	170	38
4/18/2010 18:10	1993534-180410	130	35.5
4/18/2010 18:10	1993534-180410	251	34.5
4/18/2010 18:10	1993534-180410	901	28
4/18/2010 18:10	1993534-180410	245	26
4/18/2010 18:10	1993534-180410	53	24.5
4/18/2010 18:11	1993534-180410	13	23.5
4/18/2010 18:11	1993534-180410	215	22
4/18/2010 18:11	1993534-180410	199	25.5
4/18/2010 18:11	1993534-180410	145	18.5
4/18/2010 18:11	1993534-180410	630	20.5
4/18/2010 18:11	1993534-180410	87	52
4/18/2010 18:12	1993534-180410	105	51
4/18/2010 18:12	1993534-180410	159	34
4/18/2010 18:12	1993534-180410	37	26
4/18/2010 18:12	1993534-180410	41	20
4/18/2010 18:12	1993534-180410	94	45
4/18/2010 18:12	1993534-180410	458	25.5
4/18/2010 18:13	1993534-180410	562	34
4/18/2010 18:13	1993534-180410	287	43
4/18/2010 18:13	1993534-180410	50	26.5
4/18/2010 18:13	1993534-180410	80	22
4/18/2010 18:13	1993534-180410	280	19
4/18/2010 18:13	1993534-180410	209	17.5
4/18/2010 18:14	1993534-180410	39	17
4/18/2010 18:14	1993534-180410	40	23
4/18/2010 18:14	1993534-180410	85	52.5
4/18/2010 18:14	1993534-180410	753	51.5
4/18/2010 18:14	1993534-180410	1286	32
4/18/2010 18:14	1993534-180410	512	21.5
4/18/2010 18:15	1993534-180410	390	26.5
4/18/2010 18:15	1993534-180410	612	42.5
4/18/2010 18:15	1993534-180410	273	42
4/18/2010 18:15	1993534-180410	93	30
4/18/2010 18:15	1993534-180410	174	20.5
4/18/2010 18:15	1993534-180410	129	24
4/18/2010 18:16	1993534-180410	96	80
[truncated: 6,447 more rows]
