# Supplementary material for: Estimating Indoor PM2.5 and CO Concentrations in Households in Southern Nepal: The Nepal Cookstove Intervention Trials
Source: PLoS One. 2016 Jul 7;11(7):e0157984. doi: 10.1371/journal.pone.0157984 (PMC4936723; doi:10.1371/journal.pone.0157984)
Supplement: S2 File — (CSV) [file pone.0157984.s002.csv]

pmtime	Name	SI-PM	PM.ug.per.m3	SI-CO	CO.ppm
4/18/2010 12:43	1993534-180410	0	20	0	1.1
4/18/2010 12:48	1993534-180410	1	37	1	1.7
4/18/2010 12:53	1993534-180410	1	25	1	2.1
4/18/2010 12:58	1993534-180410	1	30	1	1.5
4/18/2010 13:03	1993534-180410	1	14	1	1.2
4/18/2010 13:08	1993534-180410	1	41	1	1.8
4/18/2010 13:13	1993534-180410	1	34	1	1.4
4/18/2010 13:18	1993534-180410	1	57	1	1.4
4/18/2010 13:23	1993534-180410	1	9562	1	10.7
4/18/2010 13:28	1993534-180410	1	21676	1	86.8
4/18/2010 13:33	1993534-180410	1	12356	1	46
4/18/2010 13:38	1993534-180410	1	4296	1	32.7
4/18/2010 13:43	1993534-180410	1	6816	1	66.2
4/18/2010 13:48	1993534-180410	1	5141	1	54.1
4/18/2010 13:53	1993534-180410	1	18147	1	94.1
4/18/2010 13:58	1993534-180410	1	28536	1	114.1
4/18/2010 14:03	1993534-180410	1	5577	1	81.8
4/18/2010 14:08	1993534-180410	1	7419	1	100.4
4/18/2010 14:13	1993534-180410	1	2850	1	122.1
4/18/2010 14:18	1993534-180410	1	5605	1	117.3
4/18/2010 14:23	1993534-180410	1	4477	1	82.4
4/18/2010 14:28	1993534-180410	1	14055	1	48.5
4/18/2010 14:33	1993534-180410	1	10975	1	92.6
4/18/2010 14:38	1993534-180410	1	5670	1	65.3
4/18/2010 14:43	1993534-180410	1	6147	1	78
4/18/2010 14:48	1993534-180410	1	816	1	47.6
4/18/2010 14:53	1993534-180410	1	160	1	68.5
4/18/2010 14:58	1993534-180410	1	141	1	64.5
4/18/2010 15:03	1993534-180410	1	265	1	54.7
4/18/2010 15:08	1993534-180410	1	701	1	50.8
4/18/2010 15:13	1993534-180410	1	3898	1	38
4/18/2010 15:18	1993534-180410	1	1482	1	44.8
4/18/2010 15:23	1993534-180410	1	177	1	29.9
4/18/2010 15:28	1993534-180410	1	106	1	22.8
4/18/2010 15:33	1993534-180410	1	82	1	17.5
4/18/2010 15:38	1993534-180410	1	65	1	16.7
4/18/2010 15:43	1993534-180410	1	74	1	16.7
4/18/2010 15:48	1993534-180410	1	48	1	12.7
4/18/2010 15:53	1993534-180410	1	52	1	10.6
4/18/2010 15:58	1993534-180410	1	98	1	9.2
4/18/2010 16:03	1993534-180410	1	191	1	6.5
4/18/2010 16:08	1993534-180410	1	63	1	7.8
4/18/2010 16:13	1993534-180410	1	30	1	7.2
4/18/2010 16:18	1993534-180410	1	46	1	9.2
4/18/2010 16:23	1993534-180410	1	44	1	6.5
4/18/2010 16:28	1993534-180410	1	24	1	6.3
4/18/2010 16:33	1993534-180410	1	31	1	7.1
4/18/2010 16:38	1993534-180410	1	28	1	6.2
4/18/2010 16:43	1993534-180410	1	334	1	4.8
4/18/2010 16:48	1993534-180410	1	4166	1	4.7
4/18/2010 16:53	1993534-180410	1	7192	1	44.2
4/18/2010 16:58	1993534-180410	1	2476	1	24.4
4/18/2010 17:03	1993534-180410	1	883	1	14.4
4/18/2010 17:08	1993534-180410	1	472	1	10.8
4/18/2010 17:13	1993534-180410	1	1847	1	15.1
4/18/2010 17:18	1993534-180410	1	4241	1	25.6
4/18/2010 17:23	1993534-180410	1	1378	1	21.6
4/18/2010 17:28	1993534-180410	1	1315	1	12.5
4/18/2010 17:33	1993534-180410	1	9734	1	70.1
4/18/2010 17:38	1993534-180410	1	3951	1	45.6
4/18/2010 17:43	1993534-180410	1	3451	1	49.2
4/18/2010 17:48	1993534-180410	1	1788	1	24.5
4/18/2010 17:53	1993534-180410	1	4108	1	74.4
4/18/2010 17:58	1993534-180410	1	1814	1	51.2
4/18/2010 18:03	1993534-180410	1	112	1	27.7
4/18/2010 18:08	1993534-180410	1	184	1	26.9
4/18/2010 18:13	1993534-180410	1	341	1	32.8
4/18/2010 18:18	1993534-180410	1	350	1	31
4/18/2010 18:23	1993534-180410	1	490	1	30.7
4/18/2010 18:28	1993534-180410	1	686	1	24.4
4/18/2010 18:33	1993534-180410	1	479	1	32.2
4/18/2010 18:38	1993534-180410	1	394	1	31.3
4/18/2010 18:43	1993534-180410	1	135	1	23.3
4/18/2010 18:48	1993534-180410	1	728	1	17.7
4/18/2010 18:53	1993534-180410	1	880	1	18.6
4/18/2010 18:58	1993534-180410	1	810	1	17.4
4/18/2010 19:03	1993534-180410	1	1457	1	13.6
4/18/2010 19:08	1993534-180410	1	735	1	16.5
4/18/2010 19:13	1993534-180410	1	391	1	8.2
4/18/2010 19:18	1993534-180410	1	658	1	8.1
4/18/2010 19:23	1993534-180410	1	702	1	8.7
4/18/2010 19:28	1993534-180410	1	211	1	6.9
4/18/2010 19:33	1993534-180410	1	198	1	5.4
4/18/2010 19:38	1993534-180410	1	549	1	6.2
4/18/2010 19:43	1993534-180410	1	399	1	6.5
4/18/2010 19:48	1993534-180410	1	273	1	6.5
4/18/2010 19:53	1993534-180410	1	48	1	8.1
4/18/2010 19:58	1993534-180410	1	70	1	7.8
4/18/2010 20:03	1993534-180410	1	103	1	9.2
4/18/2010 20:08	1993534-180410	1	93	1	9.2
4/18/2010 20:13	1993534-180410	1	48	1	5.4
4/18/2010 20:18	1993534-180410	0	15	1	5.2
4/18/2010 20:23	1993534-180410	0	8	1	5.6
4/18/2010 20:28	1993534-180410	0	5	1	6.6
4/18/2010 20:33	1993534-180410	0	7	1	7.7
4/18/2010 20:38	1993534-180410	0	4	1	6.1
4/18/2010 20:43	1993534-180410	0	6	1	6.6
4/18/2010 20:48	1993534-180410	0	9	1	4.8
4/18/2010 20:53	1993534-180410	0	5	1	4.5
4/18/2010 20:58	1993534-180410	0	6	1	5.4
4/18/2010 21:03	1993534-180410	0	7	1	5.1
4/18/2010 21:08	1993534-180410	0	7	1	5.8
4/18/2010 21:13	1993534-180410	0	5	1	6.7
4/18/2010 21:18	1993534-180410	0	8	1	5.5
4/18/2010 21:23	1993534-180410	0	6	1	6.7
4/18/2010 21:28	1993534-180410	0	10	1	7
4/18/2010 21:33	1993534-180410	0	13	1	4.7
4/18/2010 21:38	1993534-180410	0	5	1	4
4/18/2010 21:43	1993534-180410	0	5	1	2.9
4/18/2010 21:48	1993534-180410	0	8	1	3.3
4/18/2010 21:53	1993534-180410	0	10	1	4.4
4/18/2010 21:58	1993534-180410	0	6	1	3.4
4/18/2010 22:03	1993534-180410	0	7	1	4.9
4/18/2010 22:08	1993534-180410	0	4	1	3.8
4/18/2010 22:13	1993534-180410	0	4	1	4.3
4/18/2010 22:18	1993534-180410	0	4	1	4.2
4/18/2010 22:23	1993534-180410	0	4	1	3.3
4/18/2010 22:28	1993534-180410	0	4	1	3.1
4/18/2010 22:33	1993534-180410	0	4	1	2.8
4/18/2010 22:38	1993534-180410	0	6	1	2.3
4/18/2010 22:43	1993534-180410	0	6	1	2.5
4/18/2010 22:48	1993534-180410	0	4	1	2.5
4/18/2010 22:53	1993534-180410	0	4	1	3
4/18/2010 22:58	1993534-180410	0	4	1	2.7
4/18/2010 23:03	1993534-180410	0	2	1	2.1
4/18/2010 23:08	1993534-180410	0	3	1	1.9
4/18/2010 23:13	1993534-180410	0	3	1	1.5
4/18/2010 23:18	1993534-180410	0	3	1	1.6
4/18/2010 23:23	1993534-180410	0	3	1	2
4/18/2010 23:28	1993534-180410	0	1	1	1.6
4/18/2010 23:33	1993534-180410	0	14	1	1.4
4/18/2010 23:38	1993534-180410	0	8	1	1.1
4/18/2010 23:43	1993534-180410	0	8	0	2.1
4/18/2010 23:48	1993534-180410	0	6	0	1.4
4/18/2010 23:53	1993534-180410	0	5	0	1.8
4/18/2010 23:58	1993534-180410	0	4	0	1.3
4/19/2010 0:03	1993534-180410	0	12	0	1.3
4/19/2010 0:08	1993534-180410	0	6	0	1.3
4/19/2010 0:13	1993534-180410	0	8	0	1.6
4/19/2010 0:18	1993534-180410	0	4	0	1.2
4/19/2010 0:23	1993534-180410	0	4	0	0.8
4/19/2010 0:28	1993534-180410	0	4	0	0.8
4/19/2010 0:33	1993534-180410	0	6	0	1.4
4/19/2010 0:38	1993534-180410	0	3	0	1.2
4/19/2010 0:43	1993534-180410	0	3	0	0.9
4/19/2010 0:48	1993534-180410	0	2	0	1
4/19/2010 0:53	1993534-180410	0	2	0	1.1
4/19/2010 0:58	1993534-180410	0	1	0	0.8
4/19/2010 1:03	1993534-180410	0	2	0	0.7
4/19/2010 1:08	1993534-180410	0	2	0	0.8
4/19/2010 1:13	1993534-180410	0	1	0	0.6
4/19/2010 1:18	1993534-180410	0	1	0	0.6
4/19/2010 1:23	1993534-180410	0	1	0	1.2
4/19/2010 1:28	1993534-180410	0	2	0	0.8
4/19/2010 1:33	1993534-180410	0	2	0	0.8
4/19/2010 1:38	1993534-180410	0	1	0	0.8
4/19/2010 1:43	1993534-180410	0	1	0	0.6
4/19/2010 1:48	1993534-180410	0	1	0	0.6
4/19/2010 1:53	1993534-180410	0	1	0	0.8
4/19/2010 1:58	1993534-180410	0	2	0	0.6
4/19/2010 2:03	1993534-180410	0	1	0	0.6
4/19/2010 2:08	1993534-180410	0	1	0	0.6
4/19/2010 2:13	1993534-180410	0	1	0	1.2
4/19/2010 2:18	1993534-180410	0	1	0	1
4/19/2010 2:23	1993534-180410	0	1	0	0.6
4/19/2010 2:28	1993534-180410	0	1	0	0.8
4/19/2010 2:33	1993534-180410	0	1	0	0.6
4/19/2010 2:38	1993534-180410	0	1	0	0.7
4/19/2010 2:43	1993534-180410	0	1	0	0.6
4/19/2010 2:48	1993534-180410	0	1	0	0.6
4/19/2010 2:53	1993534-180410	0	1	0	0.5
4/19/2010 2:58	1993534-180410	0	2	0	0.6
4/19/2010 3:03	1993534-180410	0	2	0	1
4/19/2010 3:08	1993534-180410	0	2	0	0.8
4/19/2010 3:13	1993534-180410	0	1	0	0.8
4/19/2010 3:18	1993534-180410	0	2	0	0.6
4/19/2010 3:23	1993534-180410	0	2	0	0.6
4/19/2010 3:28	1993534-180410	0	1	0	0.7
4/19/2010 3:33	1993534-180410	0	1	0	0.7
4/19/2010 3:38	1993534-180410	0	1	0	0.7
4/19/2010 3:43	1993534-180410	0	1	0	0.7
4/19/2010 3:48	1993534-180410	0	1	0	0.5
4/19/2010 3:53	1993534-180410	0	1	0	1.1
4/19/2010 3:58	1993534-180410	0	1	0	0.7
4/19/2010 4:03	1993534-180410	0	1	0	0.6
4/19/2010 4:08	1993534-180410	0	1	0	0.5
4/19/2010 4:13	1993534-180410	0	1	0	0.7
4/19/2010 4:18	1993534-180410	0	2	0	0.5
4/19/2010 4:23	1993534-180410	0	1	0	0.6
4/19/2010 4:28	1993534-180410	0	5	0	0.6
4/19/2010 4:33	1993534-180410	0	2	0	0.5
4/19/2010 4:38	1993534-180410	0	2	0	0.6
4/19/2010 4:43	1993534-180410	0	2	0	1.1
4/19/2010 4:48	1993534-180410	0	9	0	0.8
4/19/2010 4:53	1993534-180410	0	13	0	0.7
4/19/2010 4:58	1993534-180410	0	12	0	0.7
4/19/2010 5:03	1993534-180410	0	17	0	0.6
4/19/2010 5:08	1993534-180410	0	19	0	0.6
4/19/2010 5:13	1993534-180410	0	14	0	0.7
4/19/2010 5:18	1993534-180410	1	36	0	0.6
4/19/2010 5:23	1993534-180410	1	1377	0	0.5
4/19/2010 5:28	1993534-180410	1	1695	0	0.9
4/19/2010 5:33	1993534-180410	1	707	0	1.3
4/19/2010 5:38	1993534-180410	1	182	0	1
4/19/2010 5:43	1993534-180410	1	36	0	0.6
4/19/2010 5:48	1993534-180410	1	30	0	0.5
4/19/2010 5:53	1993534-180410	0	22	0	0.6
4/19/2010 5:58	1993534-180410	0	19	0	0.5
4/19/2010 6:03	1993534-180410	0	5	0	0.5
4/19/2010 6:08	1993534-180410	0	10	0	0.5
4/19/2010 6:13	1993534-180410	0	22	0	0.5
4/19/2010 6:18	1993534-180410	0	23	0	0.5
4/19/2010 6:23	1993534-180410	0	24	0	0.6
4/19/2010 6:28	1993534-180410	1	32	0	0.6
4/19/2010 6:33	1993534-180410	1	915	0	0.5
4/19/2010 6:38	1993534-180410	1	9211	1	103.2
4/19/2010 6:43	1993534-180410	1	7604	1	65.7
4/19/2010 6:48	1993534-180410	1	13591	1	60.7
4/19/2010 6:53	1993534-180410	1	6758	1	164.6
4/19/2010 6:58	1993534-180410	1	11207	1	112
4/19/2010 7:03	1993534-180410	1	30090	1	63.4
4/19/2010 7:08	1993534-180410	1	21022	1	165.5
4/19/2010 7:13	1993534-180410	1	49494	1	168.1
4/19/2010 7:18	1993534-180410	1	35835	1	264.1
4/19/2010 7:23	1993534-180410	1	11396	1	105.8
4/19/2010 7:28	1993534-180410	1	10561	1	65
4/19/2010 7:33	1993534-180410	1	10272	1	134.7
4/19/2010 7:38	1993534-180410	1	6203	1	101.1
4/19/2010 7:43	1993534-180410	1	4586	1	57.8
4/19/2010 7:48	1993534-180410	1	1312	1	31.2
4/19/2010 7:53	1993534-180410	1	375	1	41.7
4/19/2010 7:58	1993534-180410	1	206	1	31.3
4/19/2010 8:03	1993534-180410	1	81	1	17.7
4/19/2010 8:08	1993534-180410	1	79	1	11.4
4/19/2010 8:13	1993534-180410	1	63	1	10.1
4/19/2010 8:18	1993534-180410	1	145	1	10.6
4/19/2010 8:23	1993534-180410	1	85	1	11.1
4/19/2010 8:28	1993534-180410	1	94	1	9.6
4/19/2010 8:33	1993534-180410	1	74	1	6.6
4/19/2010 8:38	1993534-180410	1	96	1	8.5
4/19/2010 8:43	1993534-180410	1	85	1	6.6
4/19/2010 8:48	1993534-180410	1	159	1	5.7
4/19/2010 8:53	1993534-180410	1	526	1	7.8
4/19/2010 8:58	1993534-180410	1	417	1	6.4
4/19/2010 9:03	1993534-180410	1	627	1	6.3
4/19/2010 9:08	1993534-180410	1	287	1	5.6
4/19/2010 9:13	1993534-180410	1	323	1	5.1
4/19/2010 9:18	1993534-180410	1	331	1	5.1
4/19/2010 9:23	1993534-180410	1	276	1	5
4/19/2010 9:28	1993534-180410	1	86	1	4.3
4/19/2010 9:33	1993534-180410	1	74	1	4.6
4/19/2010 9:38	1993534-180410	1	2087	1	3.7
4/19/2010 9:43	1993534-180410	1	94	1	4.2
4/19/2010 9:48	1993534-180410	1	68	1	4.7
4/19/2010 9:53	1993534-180410	1	75	1	4.4
4/19/2010 9:58	1993534-180410	1	60	1	4.5
4/19/2010 10:03	1993534-180410	1	243	1	3.7
4/19/2010 10:08	1993534-180410	1	49	1	3.6
4/19/2010 10:13	1993534-180410	1	52	1	2.9
4/19/2010 10:18	1993534-180410	1	52	1	2.7
4/19/2010 10:23	1993534-180410	1	73	1	3.1
4/19/2010 10:28	1993534-180410	1	88	1	2.9
4/19/2010 10:33	1993534-180410	1	62	1	3.1
4/19/2010 10:38	1993534-180410	1	56	1	2.8
4/19/2010 10:43	1993534-180410	1	129	1	3.4
4/19/2010 10:48	1993534-180410	1	54	1	2.8
4/19/2010 10:53	1993534-180410	1	99	1	2.8
4/19/2010 10:58	1993534-180410	1	118	1	2.9
4/19/2010 11:03	1993534-180410	1	88	1	2.6
4/19/2010 11:08	1993534-180410	1	111	1	2.5
4/19/2010 11:13	1993534-180410	1	77	1	2.5
4/19/2010 11:18	1993534-180410	1	84	1	2.6
4/19/2010 11:23	1993534-180410	1	66	1	2.8
4/19/2010 11:28	1993534-180410	1	78	1	2.8
4/19/2010 11:33	1993534-180410	1	76	1	2.6
4/19/2010 11:38	1993534-180410	1	99	1	2.5
4/19/2010 11:43	1993534-180410	1	151	1	2.8
4/19/2010 11:48	1993534-180410	1	92	1	2.6
4/19/2010 11:53	1993534-180410	1	77	1	2.4
4/19/2010 11:58	1993534-180410	1	251	1	3.1
4/19/2010 12:03	1993534-180410	1	118	1	2.6
4/19/2010 12:08	1993534-180410	1	91	1	2.3
