# Supplementary material for: Estimating Indoor PM2.5 and CO Concentrations in Households in Southern Nepal: The Nepal Cookstove Intervention Trials
Source: PLoS One. 2016 Jul 7;11(7):e0157984. doi: 10.1371/journal.pone.0157984 (PMC4936723; doi:10.1371/journal.pone.0157984)
Supplement: S3 File — (CSV) [file pone.0157984.s003.csv]

Name	Hour	PMAVG.ug.per.m3	COAVG.ppm
1921102-220310	0	560	1.2
1921102-220310	1	314	0.5
1921102-220310	2	283	0.5
1921102-220310	3	332	0.5
1921102-220310	4	395	0.5
1921102-220310	5	482	0.5
1921102-220310	6	1957	23.1
1921102-220310	7	3972	47.4
1921102-220310	8	1293	28.7
1921102-220310	9	3093	27
1921102-220310	10	746	12.9
1921102-220310	11	339	2.3
1921102-220310	12	298	1.9
1921102-220310	14	129	5.7
1921102-220310	15	155	5.6
1921102-220310	16	202	3.2
1921102-220310	17	290	1.3
1921102-220310	18	2112	25
1921102-220310	19	1774	30.8
1921102-220310	20	19093	53.9
1921102-220310	21	1734	4.4
1921102-220310	22	902	3.3
1921102-220310	23	668	1.9
1921104-220310	0	814	NA
1921104-220310	1	480	NA
1921104-220310	2	407	NA
1921104-220310	3	518	NA
1921104-220310	4	1281	NA
1921104-220310	5	1519	NA
1921104-220310	6	1682	NA
1921104-220310	7	1611	NA
1921104-220310	8	774	NA
1921104-220310	9	1698	NA
1921104-220310	10	712	NA
1921104-220310	14	242	NA
1921104-220310	15	274	NA
1921104-220310	16	230	NA
1921104-220310	17	310	NA
1921104-220310	18	1757	NA
1921104-220310	19	4326	NA
1921104-220310	20	3988	NA
1921104-220310	21	3019	NA
1921104-220310	22	1908	NA
1921104-220310	23	1026	NA
1921108-220310	0	751	1.4
1921108-220310	1	947	1.1
1921108-220310	2	544	0.6
1921108-220310	3	370	0.5
1921108-220310	4	372	0.5
1921108-220310	5	378	0.5
1921108-220310	6	471	0.5
1921108-220310	7	3623	11.2
1921108-220310	8	1247	10.9
1921108-220310	9	411	1.9
1921108-220310	10	385	1.8
1921108-220310	11	744	1.8
1921108-220310	12	1606	1.4
1921108-220310	14	394	0.5
1921108-220310	15	239	0.5
1921108-220310	16	212	0.5
1921108-220310	17	2605	5.5
1921108-220310	18	1907	11.7
1921108-220310	19	2004	5
1921108-220310	20	729	6.2
1921108-220310	21	942	5.7
1921108-220310	22	1837	4.4
1921108-220310	23	834	2.4
1921110-220310	0	707	5.5
1921110-220310	1	379	4.7
1921110-220310	2	353	4.6
1921110-220310	3	472	4.8
1921110-220310	4	553	4.9
1921110-220310	5	1127	4.8
1921110-220310	6	1541	5.2
1921110-220310	7	1883	9.7
1921110-220310	8	726	14.8
1921110-220310	9	1001	17.3
1921110-220310	10	419	6.5
1921110-220310	11	500	5
1921110-220310	12	375	4.8
1921110-220310	14	261	5.6
1921110-220310	15	202	5.5
1921110-220310	16	249	5.3
1921110-220310	17	625	5.5
1921110-220310	18	3331	9.7
1921110-220310	19	4558	14.2
1921110-220310	20	3066	9.3
1921110-220310	21	4071	9
1921110-220310	22	1685	6.9
1921110-220310	23	873	5.8
1921111-220310	0	1029	4.4
1921111-220310	1	543	3.5
1921111-220310	2	374	3.1
1921111-220310	3	538	3.4
1921111-220310	4	686	3.6
1921111-220310	5	1172	3.3
1921111-220310	6	1910	4.2
1921111-220310	7	2360	19.3
1921111-220310	8	7175	35
1921111-220310	9	1847	22.1
1921111-220310	10	839	10.6
1921111-220310	11	534	4.3
1921111-220310	12	407	4
1921111-220310	14	178	3.8
1921111-220310	15	181	3.4
1921111-220310	16	194	3.1
1921111-220310	17	376	3.5
1921111-220310	18	1877	6.3
1921111-220310	19	5324	16.1
1921111-220310	20	19606	82
1921111-220310	21	12444	23.2
1921111-220310	22	2496	8
1921111-220310	23	1288	5.7
1921113-220310	0	727	3.6
1921113-220310	1	416	3
1921113-220310	2	347	2.7
1921113-220310	3	485	2.8
1921113-220310	4	601	2.8
1921113-220310	5	1214	2.6
1921113-220310	6	1621	3.4
1921113-220310	7	1968	17.1
1921113-220310	8	1981	11.3
1921113-220310	9	3237	17.6
1921113-220310	10	1890	15.3
1921113-220310	11	1334	11.3
1921113-220310	12	636	10.5
1921113-220310	14	168	3.7
1921113-220310	15	755	3.4
1921113-220310	16	204	3.1
1921113-220310	17	604	3.5
1921113-220310	18	3170	8.5
1921113-220310	19	6258	11.8
1921113-220310	20	5423	9.7
1921113-220310	21	6294	10.2
1921113-220310	22	2171	6.2
1921113-220310	23	1505	6.3
1921117-230310	0	1021	3.8
1921117-230310	1	715	3
1921117-230310	2	490	2.6
1921117-230310	3	391	2.3
1921117-230310	4	353	2.2
1921117-230310	5	844	2.3
1921117-230310	6	512	2.2
1921117-230310	7	9844	105.9
1921117-230310	8	18404	253.3
1921117-230310	9	8545	23.4
1921117-230310	10	1158	6.3
1921117-230310	11	1136	4.3
1921117-230310	12	436	4.1
1921117-230310	16	576	3.4
1921117-230310	17	1439	3.9
1921117-230310	18	21809	231.3
1921117-230310	19	10602	73.7
1921117-230310	20	6202	12.6
1921117-230310	21	9563	13.5
1921117-230310	22	3607	6.7
1921117-230310	23	2079	5.3
1921133-240310	0	1063	5.7
1921133-240310	1	1237	5.9
1921133-240310	2	1259	6.1
1921133-240310	3	773	5.1
1921133-240310	4	729	5.2
1921133-240310	5	960	5.2
1921133-240310	6	2048	11.2
1921133-240310	7	1740	44.5
1921133-240310	8	960	36.9
1921133-240310	9	492	14.7
1921133-240310	10	289	5.6
1921133-240310	11	2120	27.4
1921133-240310	12	959	29.9
1921133-240310	15	320	4.8
1921133-240310	16	172	4.4
1921133-240310	17	1570	56.8
1921133-240310	18	4449	55.5
1921133-240310	19	7662	40.5
1921133-240310	20	2964	12.2
1921133-240310	21	2267	6.8
1921133-240310	22	1224	6.2
1921133-240310	23	1089	5.6
1921137-240310	0	1021	12.9
1921137-240310	1	1162	7.9
1921137-240310	2	1347	6.2
1921137-240310	3	994	4.1
1921137-240310	4	819	3.7
1921137-240310	5	2695	3.5
1921137-240310	6	5086	4.8
1921137-240310	7	5829	14.4
1921137-240310	8	12009	16.9
1921137-240310	9	1230	3.8
1921137-240310	10	323	1.8
1921137-240310	11	301	1.7
1921137-240310	12	1548	1.6
1921137-240310	15	440	1.7
1921137-240310	16	190	1.3
1921137-240310	17	213	1
1921137-240310	18	1494	2.1
1921137-240310	19	24883	48.5
1921137-240310	20	46825	160.2
1921137-240310	21	94993	206
1921137-240310	22	48337	112.8
1921137-240310	23	5483	35.4
1921139-240310	0	652	NA
1921139-240310	1	1146	NA
1921139-240310	2	1076	NA
1921139-240310	3	625	NA
1921139-240310	4	530	NA
1921139-240310	5	534	NA
1921139-240310	6	2083	NA
1921139-240310	7	11671	NA
1921139-240310	8	15821	NA
1921139-240310	9	288	NA
1921139-240310	10	188	NA
1921139-240310	11	174	NA
1921139-240310	12	110	NA
1921139-240310	15	100	NA
1921139-240310	16	31	NA
1921139-240310	17	154	NA
1921139-240310	18	4718	NA
1921139-240310	19	28592	NA
1921139-240310	20	6368	NA
1921139-240310	21	932	NA
1921139-240310	22	760	NA
1921139-240310	23	677	NA
1921140-240310	0	595	2.5
1921140-240310	1	997	3
1921140-240310	2	1086	3.5
1921140-240310	3	594	2.7
1921140-240310	4	516	2.6
1921140-240310	5	587	2.7
1921140-240310	6	2385	10.1
1921140-240310	7	974	6
1921140-240310	8	968	8.8
1921140-240310	9	4156	18.7
1921140-240310	10	729	8.4
1921140-240310	11	426	4.5
1921140-240310	12	294	3.5
1921140-240310	14	53	2.3
1921140-240310	15	298	2.6
1921140-240310	16	177	2.3
1921140-240310	17	83	2.2
1921140-240310	18	513	4
1921140-240310	19	4509	15.7
1921140-240310	20	3018	9.7
1921140-240310	21	1267	5.6
1921140-240310	22	1344	4
1921140-240310	23	932	3.1
1921148-240310	0	506	NA
1921148-240310	1	699	NA
1921148-240310	2	879	NA
1921148-240310	3	545	NA
1921148-240310	4	433	NA
1921148-240310	5	504	NA
1921148-240310	6	1526	NA
1921148-240310	7	3938	NA
1921148-240310	8	1430	NA
1921148-240310	9	3552	NA
1921148-240310	10	1193	NA
1921148-240310	11	679	NA
1921148-240310	12	376	NA
1921148-240310	14	223	NA
1921148-240310	15	226	NA
1921148-240310	16	133	NA
1921148-240310	17	846	NA
1921148-240310	18	2019	NA
1921148-240310	19	4535	NA
1921148-240310	20	2156	NA
1921148-240310	21	644	NA
1921148-240310	22	521	NA
1921148-240310	23	415	NA
1921210-240310	0	786	1
1921210-240310	1	898	0.5
1921210-240310	2	1131	0.5
1921210-240310	3	760	0.5
1921210-240310	4	620	0.5
1921210-240310	5	1034	0.5
1921210-240310	6	1616	0.5
1921210-240310	7	1805	16.7
1921210-240310	8	2220	31.5
1921210-240310	9	2783	19.3
1921210-240310	10	494	1.1
1921210-240310	11	528	0.8
1921210-240310	12	195	0.5
1921210-240310	15	514	13.2
1921210-240310	16	497	9.4
1921210-240310	17	923	12.1
1921210-240310	18	1278	4.6
1921210-240310	19	39003	22.8
1921210-240310	20	35377	38.4
1921210-240310	21	8781	10.2
1921210-240310	22	4867	6.3
1921210-240310	23	743	2.1
1921153-290310	0	5113	4
1921153-290310	1	642	3.4
1921153-290310	2	15	1.5
1921153-290310	3	21	1.2
1921153-290310	4	5	1.7
1921153-290310	5	88	2.3
1921153-290310	6	111	1.6
1921153-290310	7	157	0.7
1921153-290310	8	4202	50.6
1921153-290310	9	529	10.4
1921153-290310	10	96	3.5
1921153-290310	11	157	3.2
1921153-290310	12	160	3.2
1921153-290310	15	140	3.5
1921153-290310	16	82	4.5
1921153-290310	17	4420	30.9
1921153-290310	18	3625	39.7
1921153-290310	19	588	20.9
1921153-290310	20	6800	13.3
1921153-290310	21	8344	9.2
1921153-290310	22	226	5.2
1921153-290310	23	38	2.5
1921154-290310	0	76	1
1921154-290310	1	8	0.7
1921154-290310	2	1	0.6
1921154-290310	3	1	0.5
1921154-290310	4	18	0.5
1921154-290310	5	427	0.8
1921154-290310	6	434	0.5
1921154-290310	7	12817	94.5
1921154-290310	8	9110	110.9
1921154-290310	9	1683	76.7
1921154-290310	10	300	16.9
1921154-290310	11	249	13.5
1921154-290310	12	152	12.2
1921154-290310	15	11528	157.5
1921154-290310	16	2474	120.2
1921154-290310	17	136	24.9
1921154-290310	18	5614	44.2
1921154-290310	19	22098	143.2
1921154-290310	20	3569	7.1
1921154-290310	21	1527	3.6
1921154-290310	22	64	1.9
1921154-290310	23	11	1.4
1921156-290310	0	6774	11.4
1921156-290310	1	2261	7.2
1921156-290310	2	2145	6.6
1921156-290310	3	1999	6.7
1921156-290310	4	689	6.7
1921156-290310	5	77	6.4
1921156-290310	6	332	6.3
1921156-290310	7	1334	19
1921156-290310	8	1586	21.4
1921156-290310	9	2602	20.6
1921156-290310	10	2147	20.8
1921156-290310	11	4503	25.8
1921156-290310	12	317	9.5
1921156-290310	15	270	19.9
1921156-290310	16	94	6.3
1921156-290310	17	535	5.3
1921156-290310	18	526	5
1921156-290310	19	3289	24.6
1921156-290310	20	985	12.6
1921156-290310	21	2294	17.6
1921156-290310	22	681	8.6
1921156-290310	23	10136	16.3
1921157-290310	0	9	0.6
1921157-290310	1	4	0.5
1921157-290310	2	2	0.5
1921157-290310	3	4	0.5
1921157-290310	4	8	0.5
1921157-290310	5	50	0.5
1921157-290310	6	2459	14
1921157-290310	7	6216	44.4
1921157-290310	8	5404	35.8
1921157-290310	9	262	10.2
1921157-290310	10	133	6.2
1921157-290310	11	124	3.2
1921157-290310	12	120	2.4
1921157-290310	16	123	2
1921157-290310	17	126	1.7
1921157-290310	18	1293	7.9
1921157-290310	19	1346	23.9
1921157-290310	20	298	5.6
1921157-290310	21	147	3.1
1921157-290310	22	64	1.9
1921157-290310	23	25	0.6
1921158-290310	0	23	1.9
1921158-290310	1	2	2
1921158-290310	2	2	1.7
1921158-290310	3	2	1.6
1921158-290310	4	2	2
1921158-290310	5	10	1.6
1921158-290310	6	10124	145.2
1921158-290310	7	13835	139.3
1921158-290310	8	123	9
1921158-290310	9	139	6.9
1921158-290310	10	100	4.1
1921158-290310	11	66	2.8
1921158-290310	12	67	2.6
1921158-290310	15	91	2.2
1921158-290310	16	147	2.1
1921158-290310	17	300	2.1
1921158-290310	18	142	1.9
1921158-290310	19	28936	221.6
1921158-290310	20	12206	78.6
1921158-290310	21	397	17.1
1921158-290310	22	70	9.1
1921158-290310	23	101	3.2
1921218-290310	0	35	5.2
1921218-290310	1	13	5
1921218-290310	2	16	4.5
1921218-290310	3	293	6.2
1921218-290310	4	411	10
1921218-290310	5	517	8.7
1921218-290310	6	6855	15
1921218-290310	7	3477	16.7
1921218-290310	8	1632	11.4
1921218-290310	9	2024	12.9
1921218-290310	10	303	13.4
1921218-290310	11	203	5.7
1921218-290310	12	151	6
1921218-290310	16	114	5.8
1921218-290310	17	3593	21.6
1921218-290310	18	18538	69.4
1921218-290310	19	3866	27.3
1921218-290310	20	7534	22.9
1921218-290310	21	3867	11.8
1921218-290310	22	155	9.1
1921218-290310	23	123	5.9
1921232-290310	0	111	0.9
1921232-290310	1	9	0.8
1921232-290310	2	1	0.6
1921232-290310	3	1	0.7
1921232-290310	4	1	0.6
1921232-290310	5	306	1.1
1921232-290310	6	88	0.7
1921232-290310	7	167	1.1
1921232-290310	8	3352	87.5
1921232-290310	9	201	11
1921232-290310	10	113	6.5
1921232-290310	11	166	3.4
1921232-290310	12	57	2
1921232-290310	15	224	2.7
1921232-290310	16	43	2.1
1921232-290310	17	35	2
1921232-290310	18	987	1.6
1921232-290310	19	2596	32
1921232-290310	20	1244	8.2
1921232-290310	21	553	2.8
1921232-290310	22	73	1.4
1921232-290310	23	9	1
1993207-300310	0	76	0.5
1993207-300310	1	84	0.5
1993207-300310	2	58	0.5
1993207-300310	3	28	0.5
1993207-300310	4	18	0.5
1993207-300310	5	16	0.5
1993207-300310	6	407	0.8
1993207-300310	7	288	3.5
1993207-300310	8	478	6.3
1993207-300310	9	83	3.2
1993207-300310	10	71	2.1
1993207-300310	11	70	2
1993207-300310	12	71	1
1993207-300310	16	1012	1.5
1993207-300310	17	124	1.3
1993207-300310	18	2472	3.9
1993207-300310	19	567	4.8
1993207-300310	20	182	2.5
1993207-300310	21	106	1.2
1993207-300310	22	39	0.8
1993207-300310	23	37	0.6
1993208-300310	0	121	2.8
1993208-300310	1	137	2.3
1993208-300310	2	94	2.5
1993208-300310	3	58	2.4
1993208-300310	4	45	2.5
1993208-300310	5	80	2.6
1993208-300310	6	138	1.9
1993208-300310	7	650	3.7
1993208-300310	8	1696	7
1993208-300310	9	578	5.3
1993208-300310	10	718	4.5
1993208-300310	11	129	4.1
1993208-300310	12	121	3.4
1993208-300310	16	362	2.8
1993208-300310	17	278	2.5
1993208-300310	18	920	3.4
1993208-300310	19	801	7.4
1993208-300310	20	556	6.5
1993208-300310	21	269	4
1993208-300310	22	103	3.9
1993208-300310	23	84	3.5
1993211-300310	0	43	0.9
1993211-300310	1	53	0.8
1993211-300310	2	37	0.6
1993211-300310	3	16	0.6
1993211-300310	4	17	0.5
1993211-300310	5	199	0.6
1993211-300310	6	348	8.6
1993211-300310	7	1834	20.5
1993211-300310	8	2256	34.1
1993211-300310	9	586	32.1
1993211-300310	10	122	14.7
1993211-300310	11	67	15.7
1993211-300310	12	76	12.1
1993211-300310	16	236	4
1993211-300310	17	920	14
1993211-300310	18	3875	33.5
1993211-300310	19	314	4.8
1993211-300310	20	71	7.2
1993211-300310	21	53	4.4
1993211-300310	22	24	2.6
1993211-300310	23	30	1.2
1993226-300310	0	102	0.5
1993226-300310	1	102	0.5
1993226-300310	2	75	0.5
1993226-300310	3	51	0.5
1993226-300310	4	149	0.5
1993226-300310	5	120	0.5
1993226-300310	6	204	0.6
1993226-300310	7	159	0.5
1993226-300310	8	231	2
1993226-300310	9	4646	40.1
1993226-300310	10	342	5
1993226-300310	11	197	2
1993226-300310	12	177	1.6
1993226-300310	16	488	1.6
1993226-300310	17	299	1.5
1993226-300310	18	924	4.4
1993226-300310	19	3100	29.2
1993226-300310	20	189	5.8
1993226-300310	21	159	1.7
1993226-300310	22	86	0.6
1993226-300310	23	91	0.5
1993228-300310	0	113	NA
1993228-300310	1	119	NA
1993228-300310	2	93	NA
1993228-300310	3	69	NA
1993228-300310	4	60	NA
1993228-300310	5	458	NA
1993228-300310	6	916	NA
1993228-300310	7	1341	NA
1993228-300310	8	1345	NA
1993228-300310	9	139	NA
1993228-300310	10	143	NA
1993228-300310	11	190	NA
1993228-300310	12	128	NA
1993228-300310	16	1513	NA
1993228-300310	17	213	NA
1993228-300310	18	948	NA
1993228-300310	19	4801	NA
1993228-300310	20	202	NA
1993228-300310	21	151	NA
1993228-300310	22	87	NA
1993228-300310	23	91	NA
1993234-310310	0	99	2.3
1993234-310310	1	154	1.7
1993234-310310	2	250	1.6
1993234-310310	3	292	1.5
1993234-310310	4	148	1.1
1993234-310310	5	467	1
1993234-310310	6	1166	3.2
1993234-310310	7	2401	22
1993234-310310	8	509	3.9
1993234-310310	9	6343	6.8
1993234-310310	10	15956	12.7
1993234-310310	11	554	7
1993234-310310	12	262	3.7
1993234-310310	15	3432	27.1
1993234-310310	16	8321	59.4
1993234-310310	17	4506	38.1
1993234-310310	18	4269	49.6
1993234-310310	19	3088	42.9
1993234-310310	20	1122	19
1993234-310310	21	1185	15.9
1993234-310310	22	66	5.8
1993234-310310	23	196	3
1993238-310310	0	39	1.7
1993238-310310	1	82	1.4
1993238-310310	2	115	1.4
1993238-310310	3	79	1.3
1993238-310310	4	43	1.3
1993238-310310	5	420	1.4
1993238-310310	6	670	3.8
1993238-310310	7	3031	23.2
1993238-310310	8	2706	19.1
1993238-310310	9	1952	15.3
1993238-310310	10	258	13
1993238-310310	11	621	10.3
1993238-310310	12	252	6
1993238-310310	14	114	2.4
1993238-310310	15	127	2.6
1993238-310310	16	374	2.3
1993238-310310	17	822	5.6
1993238-310310	18	3502	18.2
1993238-310310	19	1627	5.8
1993238-310310	20	769	4
1993238-310310	21	164	2.3
1993238-310310	22	661	2.2
1993238-310310	23	63	1.6
1993240-290310	0	2	NA
1993240-290310	1	3	NA
1993240-290310	2	2	NA
1993240-290310	3	1	NA
1993240-290310	4	14	NA
1993240-290310	5	40	NA
1993240-290310	6	1886	NA
1993240-290310	7	963	NA
1993240-290310	8	706	NA
1993240-290310	9	315	NA
1993240-290310	10	55	NA
1993240-290310	11	64	NA
1993240-290310	12	34	NA
1993240-290310	13	39	NA
1993240-290310	16	53	NA
1993240-290310	17	911	NA
1993240-290310	18	1698	NA
1993240-290310	19	720	NA
1993240-290310	20	309	NA
1993240-290310	21	53	NA
1993240-290310	22	17	NA
1993240-290310	23	6	NA
1993242-290310	0	66	0.5
1993242-290310	1	27	0.5
1993242-290310	2	34	0.5
1993242-290310	3	35	0.5
1993242-290310	4	131	0.5
1993242-290310	5	99	0.5
1993242-290310	6	5718	51.3
1993242-290310	7	10848	58.6
1993242-290310	8	7209	24.1
1993242-290310	9	2487	25.5
1993242-290310	10	754	20.4
1993242-290310	11	343	7.6
1993242-290310	12	216	3.5
1993242-290310	13	205	2.9
1993242-290310	16	304	4.6
1993242-290310	17	214	4.3
1993242-290310	18	4370	62.8
1993242-290310	19	6004	71.5
1993242-290310	20	368	7.5
1993242-290310	21	192	3
1993242-290310	22	112	1.5
1993242-290310	23	91	0.7
1993243-310310	0	49	0.6
1993243-310310	1	88	0.6
1993243-310310	2	128	0.6
1993243-310310	3	91	0.5
1993243-310310	4	56	0.6
1993243-310310	5	704	0.7
1993243-310310	6	908	7.6
1993243-310310	7	994	14.5
1993243-310310	8	2165	16.8
1993243-310310	9	598	22.2
1993243-310310	10	1391	8.7
1993243-310310	11	171	6.7
1993243-310310	12	132	7
1993243-310310	15	1097	11.6
1993243-310310	16	265	6.7
1993243-310310	17	567	8.9
1993243-310310	18	1474	17
1993243-310310	19	1780	5.1
1993243-310310	20	905	3.6
1993243-310310	21	181	1.3
1993243-310310	22	75	0.7
1993243-310310	23	39	0.6
1993247-290310	0	60	NA
1993247-290310	1	29	NA
1993247-290310	2	40	NA
1993247-290310	3	38	NA
1993247-290310	4	53	NA
1993247-290310	5	61	NA
1993247-290310	6	245	NA
1993247-290310	7	674	NA
1993247-290310	8	1136	NA
1993247-290310	9	366	NA
1993247-290310	10	200	NA
1993247-290310	11	223	NA
1993247-290310	12	172	NA
1993247-290310	13	224	NA
1993247-290310	16	222	NA
1993247-290310	17	516	NA
1993247-290310	18	1619	NA
1993247-290310	19	4224	NA
1993247-290310	20	298	NA
1993247-290310	21	128	NA
1993247-290310	22	75	NA
1993247-290310	23	62	NA
1993248-310310	0	18	0.5
1993248-310310	1	70	0.5
1993248-310310	2	99	0.5
1993248-310310	3	73	0.5
1993248-310310	4	42	0.5
1993248-310310	5	362	0.5
1993248-310310	6	378	0.5
1993248-310310	7	1314	6.3
1993248-310310	8	1828	23.4
1993248-310310	9	365	7.2
1993248-310310	10	227	1.2
1993248-310310	11	221	1
1993248-310310	12	135	0.7
1993248-310310	15	732	11.5
1993248-310310	16	90	2.7
1993248-310310	17	2525	11.3
1993248-310310	18	1672	7.3
1993248-310310	19	739	1.2
1993248-310310	20	112	0.5
1993248-310310	21	45	0.5
1993248-310310	22	46	0.5
1993248-310310	23	32	0.5
1993253-310310	0	38	0.5
1993253-310310	1	81	0.5
1993253-310310	2	112	0.5
1993253-310310	3	76	0.5
1993253-310310	4	41	0.5
1993253-310310	5	413	0.5
1993253-310310	6	704	0.7
1993253-310310	7	2551	5.7
1993253-310310	8	2469	10.4
1993253-310310	9	1722	2.2
1993253-310310	10	230	1.6
1993253-310310	11	563	1.3
1993253-310310	12	233	1.3
1993253-310310	14	101	0.6
1993253-310310	15	119	0.7
1993253-310310	16	351	0.5
1993253-310310	17	764	0.5
1993253-310310	18	3103	3
1993253-310310	19	1488	2.9
1993253-310310	20	732	2.5
1993253-310310	21	156	0.8
1993253-310310	22	614	0.6
1993253-310310	23	60	0.5
1993255-310310	0	31	0.7
1993255-310310	1	95	0.6
1993255-310310	2	108	0.6
1993255-310310	3	78	0.6
1993255-310310	4	46	0.5
1993255-310310	5	217	0.5
1993255-310310	6	1402	1.8
1993255-310310	7	1781	4.9
1993255-310310	8	625	3.8
1993255-310310	9	201	3.1
1993255-310310	10	124	2.8
1993255-310310	11	176	3.1
1993255-310310	12	156	3
1993255-310310	14	136	2.8
1993255-310310	15	128	3
1993255-310310	16	89	2.5
1993255-310310	17	238	2.4
1993255-310310	18	2632	5.3
1993255-310310	19	759	3.4
1993255-310310	20	406	1.5
1993255-310310	21	31	1.2
1993255-310310	22	54	1.1
1993255-310310	23	63	0.9
1993256-310310	0	11	3.2
1993256-310310	1	77	3.3
1993256-310310	2	96	3.3
1993256-310310	3	66	3.1
1993256-310310	4	37	3
1993256-310310	5	71	3.1
1993256-310310	6	361	3.5
1993256-310310	7	605	19.1
1993256-310310	8	843	18
1993256-310310	9	231	17.8
1993256-310310	10	134	10.4
1993256-310310	11	129	9.2
1993256-310310	12	253	9.3
1993256-310310	14	105	5.5
1993256-310310	15	82	5.3
1993256-310310	16	63	5.1
1993256-310310	17	391	13.2
1993256-310310	18	785	28.7
1993256-310310	19	420	9.8
1993256-310310	20	22	3.9
1993256-310310	21	25	3.7
1993256-310310	22	36	3.5
1993256-310310	23	21	3.4
1993257-310310	0	59	0.7
1993257-310310	1	147	0.7
1993257-310310	2	151	0.7
1993257-310310	3	136	0.6
1993257-310310	4	75	0.6
1993257-310310	5	192	0.7
1993257-310310	6	1792	4.9
1993257-310310	7	886	10.8
1993257-310310	8	631	11.3
1993257-310310	9	438	6.6
1993257-310310	10	150	4.9
1993257-310310	11	124	4.5
1993257-310310	12	126	5.6
1993257-310310	14	125	1.9
1993257-310310	15	220	1.7
1993257-310310	16	44	1.4
1993257-310310	17	1654	10.9
1993257-310310	18	1750	14.2
1993257-310310	19	372	4.6
1993257-310310	20	122	2.5
1993257-310310	21	146	1.6
1993257-310310	22	269	1.5
1993257-310310	23	166	1.1
1993505-300310	0	59	3.7
1993505-300310	1	73	3.7
1993505-300310	2	51	3.5
1993505-300310	3	27	3.4
1993505-300310	4	27	3.4
1993505-300310	5	252	3.5
1993505-300310	6	474	3.7
1993505-300310	7	1173	9.5
1993505-300310	8	2802	14.1
1993505-300310	9	159	6
1993505-300310	10	108	5
1993505-300310	11	77	5
1993505-300310	12	292	5.1
1993505-300310	16	141	4.7
1993505-300310	17	366	4.7
1993505-300310	18	3211	11.3
1993505-300310	19	723	5.8
1993505-300310	20	97	5.1
1993505-300310	21	78	4.5
1993505-300310	22	46	4.1
1993505-300310	23	49	3.8
1993531-310310	0	192	NA
1993531-310310	1	300	NA
1993531-310310	2	326	NA
1993531-310310	3	465	NA
1993531-310310	4	274	NA
1993531-310310	5	554	NA
1993531-310310	6	761	NA
1993531-310310	7	4970	NA
1993531-310310	8	12528	NA
1993531-310310	9	1142	NA
1993531-310310	10	724	NA
1993531-310310	11	322	NA
1993531-310310	12	911	NA
1993531-310310	14	742	NA
1993531-310310	15	169	NA
1993531-310310	16	462	NA
1993531-310310	17	2014	NA
1993531-310310	18	4037	NA
1993531-310310	19	940	NA
1993531-310310	20	263	NA
1993531-310310	21	273	NA
1993531-310310	22	216	NA
1993531-310310	23	208	NA
1993532-310310	0	71	0.7
1993532-310310	1	177	0.6
1993532-310310	2	188	0.8
1993532-310310	3	270	1.9
1993532-310310	4	146	1.3
1993532-310310	5	445	1.2
1993532-310310	6	578	0.6
1993532-310310	7	13181	67.8
1993532-310310	8	27019	33.8
1993532-310310	9	1427	10.9
1993532-310310	10	590	6.2
1993532-310310	11	163	4
1993532-310310	12	1044	2.4
1993532-310310	14	676	3.6
1993532-310310	15	149	3.3
1993532-310310	16	354	3.5
1993532-310310	17	2390	16.4
1993532-310310	18	8194	49.4
1993532-310310	19	2665	10.4
1993532-310310	20	99	1.1
1993532-310310	21	74	0.9
1993532-310310	22	82	1
1993532-310310	23	78	0.6
1993555-310310	0	39	1.1
1993555-310310	1	129	0.5
1993555-310310	2	108	0.5
1993555-310310	3	157	0.5
1993555-310310	4	103	0.5
1993555-310310	5	359	0.6
1993555-310310	6	3547	45.4
1993555-310310	7	8448	96.5
1993555-310310	8	18140	66.9
1993555-310310	9	7740	59.3
1993555-310310	10	124	12.2
1993555-310310	11	124	5.8
1993555-310310	12	164	4.7
1993555-310310	15	375	14.8
1993555-310310	16	143	4.9
1993555-310310	17	188	4.5
1993555-310310	18	5263	46.5
1993555-310310	19	775	14.1
1993555-310310	20	55	5.2
1993555-310310	21	41	3
1993555-310310	22	47	2.4
1993555-310310	23	51	2.1
1993198-050410	0	335	NA
1993198-050410	1	392	NA
1993198-050410	2	808	NA
1993198-050410	3	384	NA
1993198-050410	4	332	NA
1993198-050410	5	584	NA
1993198-050410	6	1662	NA
1993198-050410	7	4312	NA
1993198-050410	8	888	NA
1993198-050410	9	732	NA
1993198-050410	10	479	NA
1993198-050410	11	228	NA
1993198-050410	12	124	NA
1993198-050410	16	68	NA
1993198-050410	17	80	NA
1993198-050410	18	438	NA
1993198-050410	19	353	NA
1993198-050410	20	2674	NA
1993198-050410	21	394	NA
1993198-050410	22	144	NA
1993198-050410	23	149	NA
1993199-050410	0	376	3.1
1993199-050410	1	872	2.3
1993199-050410	2	899	2.4
1993199-050410	3	438	1.8
1993199-050410	4	479	1.6
1993199-050410	5	1314	2.1
1993199-050410	6	1680	2.5
1993199-050410	7	575	2
1993199-050410	8	892	2.4
1993199-050410	9	817	3.4
1993199-050410	10	615	5.5
1993199-050410	11	526	4.1
1993199-050410	12	549	4.6
1993199-050410	15	262	4
1993199-050410	16	278	3.7
1993199-050410	17	283	3.2
1993199-050410	18	5885	35.2
1993199-050410	19	905	34.7
1993199-050410	20	936	15
1993199-050410	21	628	11.2
1993199-050410	22	592	6.4
1993199-050410	23	239	4.5
1993201-050410	0	233	8.9
1993201-050410	1	643	3.1
1993201-050410	2	729	2.5
1993201-050410	3	327	1.4
1993201-050410	4	368	1
1993201-050410	5	858	0.5
1993201-050410	6	7549	39.6
1993201-050410	7	8085	110.9
1993201-050410	8	8812	97.3
1993201-050410	9	7809	81.6
1993201-050410	10	609	20.1
1993201-050410	11	511	5.7
1993201-050410	12	381	3
1993201-050410	15	288	0.8
1993201-050410	16	1253	6.9
1993201-050410	17	3468	31.9
1993201-050410	18	3546	46.5
1993201-050410	19	10401	84.7
1993201-050410	20	954	43.4
1993201-050410	21	1342	22.9
1993201-050410	22	15974	27.9
1993201-050410	23	2960	43.2
1993202-050410	0	278	3.8
1993202-050410	1	913	3.6
1993202-050410	2	733	3.3
1993202-050410	3	314	2.6
1993202-050410	4	267	1.9
1993202-050410	5	914	1.3
1993202-050410	6	4825	6.4
1993202-050410	7	2301	6
1993202-050410	8	2742	7.8
1993202-050410	9	5094	15.1
1993202-050410	10	1581	13.6
1993202-050410	11	208	5.9
1993202-050410	12	371	1.6
1993202-050410	15	206	2
1993202-050410	16	871	1.8
1993202-050410	17	213	1.4
1993202-050410	18	5761	10.6
1993202-050410	19	9001	7
1993202-050410	20	2772	5.6
1993202-050410	21	728	4.7
1993202-050410	22	425	5.7
1993202-050410	23	105	4.4
1993206-050410	0	1527	NA
1993206-050410	1	510	NA
1993206-050410	2	280	NA
1993206-050410	3	318	NA
1993206-050410	4	248	NA
1993206-050410	5	1220	NA
1993206-050410	6	753	NA
1993206-050410	7	1516	NA
1993206-050410	8	1746	NA
1993206-050410	9	1163	NA
1993206-050410	10	458	NA
1993206-050410	11	318	NA
1993206-050410	12	150	NA
1993206-050410	16	70	NA
1993206-050410	17	258	NA
1993206-050410	18	3056	NA
1993206-050410	19	5348	NA
1993206-050410	20	2702	NA
1993206-050410	21	354	NA
1993206-050410	22	368	NA
1993206-050410	23	617	NA
1993220-060410	0	344	0.8
1993220-060410	1	337	0.8
1993220-060410	2	340	0.5
1993220-060410	3	493	0.5
1993220-060410	4	995	0.8
1993220-060410	5	2019	1
1993220-060410	6	2584	3.7
1993220-060410	7	2383	7.9
1993220-060410	8	4121	9.8
1993220-060410	9	2284	8.3
1993220-060410	10	1049	14.4
1993220-060410	11	660	17.6
1993220-060410	12	783	6.3
1993220-060410	16	484	5.9
1993220-060410	17	1619	8.6
1993220-060410	18	1082	9.2
1993220-060410	19	1695	11.5
1993220-060410	20	659	1.6
1993220-060410	21	673	1.4
1993220-060410	22	423	0.9
1993220-060410	23	435	0.9
1993237-050410	0	1069	3.5
1993237-050410	1	475	2.5
1993237-050410	2	323	2.5
1993237-050410	3	397	2.2
1993237-050410	4	401	1.4
1993237-050410	5	2068	2.1
1993237-050410	6	1930	2.5
1993237-050410	7	3099	31.7
1993237-050410	8	3609	89.8
1993237-050410	9	968	23.5
1993237-050410	10	1302	9.1
1993237-050410	11	298	8.3
1993237-050410	12	266	6.1
1993237-050410	17	111	1.6
1993237-050410	18	4595	39.5
1993237-050410	19	4467	39.9
1993237-050410	20	725	10.3
1993237-050410	21	182	4.2
1993237-050410	22	245	2.6
1993237-050410	23	172	3.6
1993249-050410	0	608	0.6
1993249-050410	1	668	0.6
1993249-050410	2	349	0.5
1993249-050410	3	408	0.5
1993249-050410	4	269	0.5
1993249-050410	5	1071	0.6
1993249-050410	6	2040	1.8
1993249-050410	7	1393	3.3
1993249-050410	8	10183	62.3
1993249-050410	9	11038	104.8
1993249-050410	10	2540	26.2
1993249-050410	11	473	3
1993249-050410	12	335	2.6
1993249-050410	16	3515	31.9
1993249-050410	17	216	1.8
1993249-050410	18	860	1.2
1993249-050410	19	546	1
1993249-050410	20	719	1.3
1993249-050410	21	893	1.4
1993249-050410	22	237	0.6
1993249-050410	23	205	0.5
1993252-050410	0	673	1.6
1993252-050410	1	626	2.1
1993252-050410	2	356	1.3
1993252-050410	3	341	1.6
1993252-050410	4	214	1.4
1993252-050410	5	717	1
1993252-050410	6	1837	1.4
1993252-050410	7	1339	7.2
1993252-050410	8	1673	17.4
1993252-050410	9	2448	18
1993252-050410	10	940	3.8
1993252-050410	11	364	1.8
1993252-050410	12	368	1.5
1993252-050410	16	115	1.4
1993252-050410	17	530	0.9
1993252-050410	18	3064	11.8
1993252-050410	19	884	15.7
1993252-050410	20	821	3.5
1993252-050410	21	459	1.5
1993252-050410	22	186	1.2
1993252-050410	23	158	1
1993258-050410	0	1283	1.5
1993258-050410	1	474	1
1993258-050410	2	344	0.7
1993258-050410	3	410	0.7
1993258-050410	4	435	0.6
1993258-050410	5	1213	0.8
1993258-050410	6	1461	2.7
1993258-050410	7	2094	7.3
1993258-050410	8	1234	4.1
1993258-050410	9	818	3.8
1993258-050410	10	692	3.3
1993258-050410	11	389	3.2
1993258-050410	12	460	3.4
1993258-050410	16	838	4.8
1993258-050410	17	938	15.2
1993258-050410	18	1326	5.7
1993258-050410	19	461	4.1
1993258-050410	20	505	2.4
1993258-050410	21	247	1.4
1993258-050410	22	250	1.3
1993258-050410	23	227	0.9
1993260-050410	0	2623	2.5
1993260-050410	1	2218	2.2
1993260-050410	2	1860	2
1993260-050410	3	1863	2
1993260-050410	4	1683	1.9
1993260-050410	5	3371	2.5
1993260-050410	6	5770	16
1993260-050410	7	4178	15.9
1993260-050410	8	22779	43.6
1993260-050410	9	8638	23.9
1993260-050410	10	2657	22.5
1993260-050410	11	1405	18
1993260-050410	12	1423	12.8
1993260-050410	17	8695	51.3
1993260-050410	18	5720	19.7
1993260-050410	19	2938	11.8
1993260-050410	20	2236	7.1
1993260-050410	21	1897	5.1
1993260-050410	22	1823	3.8
1993260-050410	23	1791	3.2
1993261-060410	0	306	NA
1993261-060410	1	337	NA
1993261-060410	2	317	NA
1993261-060410	3	507	NA
1993261-060410	4	1130	NA
1993261-060410	5	15918	NA
1993261-060410	6	7744	NA
1993261-060410	7	4131	NA
1993261-060410	8	1446	NA
1993261-060410	9	697	NA
1993261-060410	10	509	NA
1993261-060410	11	309	NA
1993261-060410	12	312	NA
1993261-060410	16	685	NA
1993261-060410	17	742	NA
1993261-060410	18	12964	NA
1993261-060410	19	4800	NA
1993261-060410	20	8892	NA
1993261-060410	21	856	NA
1993261-060410	22	1055	NA
1993261-060410	23	247	NA
1993269-060410	0	384	3.4
1993269-060410	1	347	1.6
1993269-060410	2	398	1.6
1993269-060410	3	616	1.8
1993269-060410	4	1513	2.5
1993269-060410	5	1842	2.6
1993269-060410	6	3311	33
1993269-060410	7	3682	95.9
1993269-060410	8	3648	79.5
1993269-060410	9	4915	113.2
1993269-060410	10	627	29.5
1993269-060410	11	375	17.1
1993269-060410	12	395	13.4
1993269-060410	16	589	2.3
1993269-060410	17	522	2
1993269-060410	18	2419	1.9
1993269-060410	19	9828	82.1
1993269-060410	20	1249	84.4
1993269-060410	21	462	22.8
1993269-060410	22	288	11.9
1993269-060410	23	280	5.7
1993271-060410	0	333	0.5
1993271-060410	1	361	0.5
1993271-060410	2	344	0.5
1993271-060410	3	519	0.5
1993271-060410	4	921	0.5
1993271-060410	5	3310	0.5
1993271-060410	6	4240	20.1
1993271-060410	7	11132	104.6
1993271-060410	8	6232	111.2
1993271-060410	9	2200	89.2
1993271-060410	10	6134	36
1993271-060410	11	268	21.7
1993271-060410	12	250	18
1993271-060410	16	415	0.5
1993271-060410	17	235	0.5
1993271-060410	18	5884	27.3
1993271-060410	19	7526	46
1993271-060410	20	11321	72.3
1993271-060410	21	1129	26.7
1993271-060410	22	351	3.9
1993271-060410	23	248	1.1
1993272-060410	0	341	NA
1993272-060410	1	359	NA
1993272-060410	2	349	NA
1993272-060410	3	526	NA
1993272-060410	4	933	NA
1993272-060410	5	1444	NA
1993272-060410	6	2759	NA
1993272-060410	7	1697	NA
1993272-060410	8	2340	NA
1993272-060410	9	872	NA
1993272-060410	10	654	NA
1993272-060410	11	336	NA
1993272-060410	12	332	NA
1993272-060410	17	254	NA
1993272-060410	18	1886	NA
1993272-060410	19	664	NA
1993272-060410	20	459	NA
1993272-060410	21	1012	NA
1993272-060410	22	366	NA
1993272-060410	23	266	NA
1993278-060410	0	260	NA
1993278-060410	1	265	NA
1993278-060410	2	315	NA
1993278-060410	3	479	NA
1993278-060410	4	940	NA
1993278-060410	5	1377	NA
1993278-060410	6	3347	NA
1993278-060410	7	5847	NA
1993278-060410	8	7507	NA
1993278-060410	9	3593	NA
1993278-060410	10	517	NA
1993278-060410	11	301	NA
1993278-060410	12	282	NA
1993278-060410	15	373	NA
1993278-060410	16	406	NA
1993278-060410	17	621	NA
1993278-060410	18	1836	NA
1993278-060410	19	4648	NA
1993278-060410	20	278	NA
1993278-060410	21	648	NA
1993278-060410	22	228	NA
1993278-060410	23	198	NA
1993384-060410	0	268	3.4
1993384-060410	1	281	3.4
1993384-060410	2	286	3.4
1993384-060410	3	414	3.7
1993384-060410	4	736	4.3
1993384-060410	5	1591	4.7
1993384-060410	6	1407	6.6
1993384-060410	7	1904	19.6
1993384-060410	8	2621	13.8
1993384-060410	9	759	7.7
1993384-060410	10	586	5.3
1993384-060410	11	530	4.4
1993384-060410	12	488	4
1993384-060410	16	306	3.8
1993384-060410	17	148	3.7
1993384-060410	18	319	4.3
1993384-060410	19	673	7.2
1993384-060410	20	207	3.8
1993384-060410	21	278	3.7
1993384-060410	22	435	3.6
1993384-060410	23	461	3.4
1993483-050410	0	3593	NA
1993483-050410	1	1545	NA
1993483-050410	2	390	NA
1993483-050410	3	444	NA
1993483-050410	4	670	NA
1993483-050410	5	2691	NA
1993483-050410	6	7091	NA
1993483-050410	7	5947	NA
1993483-050410	8	22930	NA
1993483-050410	9	1033	NA
1993483-050410	10	25897	NA
1993483-050410	11	33031	NA
1993483-050410	12	550	NA
1993483-050410	16	202	NA
1993483-050410	17	111	NA
1993483-050410	18	235	NA
1993483-050410	19	9814	NA
1993483-050410	20	94502	NA
1993483-050410	21	35438	NA
1993483-050410	22	38002	NA
1993483-050410	23	29288	NA
1993501-060410	0	224	0.7
1993501-060410	1	244	0.7
1993501-060410	2	255	0.7
1993501-060410	3	378	0.9
1993501-060410	4	666	1.6
1993501-060410	5	961	1.9
1993501-060410	6	1966	8.1
1993501-060410	7	5084	78.4
1993501-060410	8	6609	80
1993501-060410	9	2825	41.9
1993501-060410	10	443	6.4
1993501-060410	11	317	4
1993501-060410	12	579	2.7
1993501-060410	16	491	0.5
1993501-060410	17	595	0.5
1993501-060410	18	3883	20.7
1993501-060410	19	6289	42.3
1993501-060410	20	1252	4.4
1993501-060410	21	778	1.8
1993501-060410	22	293	0.9
1993501-060410	23	231	0.7
1993511-060410	0	3142	NA
1993511-060410	1	3229	NA
1993511-060410	2	2926	NA
1993511-060410	3	3143	NA
1993511-060410	4	3520	NA
1993511-060410	5	3286	NA
1993511-060410	6	4123	NA
1993511-060410	7	4026	NA
1993511-060410	8	5878	NA
1993511-060410	9	4661	NA
1993511-060410	10	4768	NA
1993511-060410	11	4217	NA
1993511-060410	12	4234	NA
1993511-060410	16	4587	NA
1993511-060410	17	4421	NA
1993511-060410	18	6820	NA
1993511-060410	19	4632	NA
1993511-060410	20	4696	NA
1993511-060410	21	4124	NA
1993511-060410	22	3801	NA
1993511-060410	23	3493	NA
1993513-060410	0	277	1.5
1993513-060410	1	307	1.5
1993513-060410	2	322	1.3
1993513-060410	3	550	1.6
1993513-060410	4	916	2.2
1993513-060410	5	2092	2.5
1993513-060410	6	22831	28.8
1993513-060410	7	8611	28.3
1993513-060410	8	11112	12.3
1993513-060410	9	1536	7.5
1993513-060410	10	5235	5.7
1993513-060410	11	2687	6.9
1993513-060410	12	478	3.5
1993513-060410	16	262	2.6
1993513-060410	17	502	3.2
1993513-060410	18	20548	37.1
1993513-060410	19	12757	30.9
1993513-060410	20	7967	5.8
1993513-060410	21	703	3.1
1993513-060410	22	316	2.3
1993513-060410	23	231	1.8
1993550-060410	0	604	0.8
1993550-060410	1	702	0.9
1993550-060410	2	667	0.8
1993550-060410	3	1052	0.9
1993550-060410	4	1830	1.4
1993550-060410	5	3959	1.8
1993550-060410	6	12437	7.9
1993550-060410	7	6091	23.1
1993550-060410	8	3052	10.2
1993550-060410	9	1509	5.6
1993550-060410	10	1170	5.3
1993550-060410	11	779	2.5
1993550-060410	12	750	1.9
1993550-060410	16	507	2
1993550-060410	17	1338	1.6
1993550-060410	18	3304	6.5
1993550-060410	19	1026	7.7
1993550-060410	20	761	3.2
1993550-060410	21	2541	2
1993550-060410	22	2046	1.8
1993550-060410	23	524	0.9
1993551-060410	0	260	NA
1993551-060410	1	283	NA
1993551-060410	2	276	NA
1993551-060410	3	452	NA
1993551-060410	4	809	NA
1993551-060410	5	2649	NA
1993551-060410	6	2945	NA
1993551-060410	7	2439	NA
1993551-060410	8	1624	NA
1993551-060410	9	1547	NA
1993551-060410	10	472	NA
1993551-060410	11	1840	NA
1993551-060410	12	355	NA
1993551-060410	16	445	NA
1993551-060410	17	500	NA
1993551-060410	18	1554	NA
1993551-060410	19	2080	NA
1993551-060410	20	385	NA
1993551-060410	21	362	NA
1993551-060410	22	330	NA
1993551-060410	23	204	NA
1993552-060410	0	263	NA
1993552-060410	1	282	NA
1993552-060410	2	284	NA
1993552-060410	3	444	NA
1993552-060410	4	805	NA
1993552-060410	5	2533	NA
1993552-060410	6	2696	NA
1993552-060410	7	1332	NA
1993552-060410	8	1152	NA
1993552-060410	9	9509	NA
1993552-060410	10	1775	NA
1993552-060410	11	330	NA
1993552-060410	12	311	NA
1993552-060410	16	923	NA
1993552-060410	17	476	NA
1993552-060410	18	8895	NA
1993552-060410	19	1044	NA
1993552-060410	20	581	NA
1993552-060410	21	383	NA
1993552-060410	22	294	NA
1993552-060410	23	206	NA
1993553-060410	0	316	8
1993553-060410	1	341	9.3
1993553-060410	2	324	5.8
1993553-060410	3	492	4.1
1993553-060410	4	1233	3.1
1993553-060410	5	2307	3
1993553-060410	6	6571	91
1993553-060410	7	2322	93.7
1993553-060410	8	14025	111.7
1993553-060410	9	690	19.5
1993553-060410	10	638	19.2
1993553-060410	11	339	12.5
1993553-060410	12	1402	9.7
1993553-060410	16	476	3
1993553-060410	17	737	2.5
1993553-060410	18	7681	71
1993553-060410	19	3755	112.1
1993553-060410	20	3131	129.6
1993553-060410	21	895	24.5
1993553-060410	22	394	11.7
1993553-060410	23	276	9.9
1993557-050410	0	230	1.6
1993557-050410	1	457	1.3
1993557-050410	2	300	1.1
1993557-050410	3	262	0.9
1993557-050410	4	7584	25.2
1993557-050410	5	18260	88.7
1993557-050410	6	4718	18.8
1993557-050410	7	660	4.7
1993557-050410	8	816	3.8
1993557-050410	9	8001	41.4
1993557-050410	10	12280	81.2
1993557-050410	11	10167	74.8
1993557-050410	12	2814	39.8
1993557-050410	16	97	3.2
1993557-050410	17	229	3
1993557-050410	18	1099	2.9
1993557-050410	19	2417	9.5
1993557-050410	20	512	2.6
1993557-050410	21	16332	14.5
1993557-050410	22	307	18.2
1993557-050410	23	219	5.8
1993204-120410	0	17	NA
1993204-120410	1	19	NA
1993204-120410	2	11	NA
1993204-120410	3	15	NA
1993204-120410	4	16	NA
1993204-120410	5	34	NA
1993204-120410	6	54	NA
1993204-120410	7	37	NA
1993204-120410	8	45	NA
1993204-120410	9	59	NA
1993204-120410	10	5565	NA
1993204-120410	11	2286	NA
1993204-120410	12	32	NA
1993204-120410	14	53	NA
1993204-120410	15	65	NA
1993204-120410	16	31	NA
1993204-120410	17	73	NA
1993204-120410	18	112	NA
1993204-120410	19	285	NA
1993204-120410	20	215	NA
1993204-120410	21	23285	NA
1993204-120410	22	66	NA
1993204-120410	23	54	NA
1993214-120410	0	49	1
1993214-120410	1	41	0.9
1993214-120410	2	46	0.5
1993214-120410	3	74	0.5
1993214-120410	4	57	0.5
1993214-120410	5	83	0.5
1993214-120410	6	126	0.5
1993214-120410	7	1113	13.7
1993214-120410	8	349	11.1
1993214-120410	9	133	7.1
1993214-120410	10	104	1.9
1993214-120410	11	76	1.4
1993214-120410	12	66	1.5
1993214-120410	14	72	2.4
1993214-120410	15	71	1.8
1993214-120410	16	47	1.6
1993214-120410	17	78	1.3
1993214-120410	18	644	7.6
1993214-120410	19	1060	12.3
1993214-120410	20	371	10.6
1993214-120410	21	186	3.1
1993214-120410	22	97	1.8
1993214-120410	23	50	1.5
1993215-120410	0	33	0.5
1993215-120410	1	33	0.5
1993215-120410	2	32	0.5
1993215-120410	3	64	0.5
1993215-120410	4	47	0.5
1993215-120410	5	65	0.5
1993215-120410	6	88	0.5
1993215-120410	7	1775	5.7
1993215-120410	8	319	3.1
1993215-120410	9	77	0.9
1993215-120410	10	70	0.9
1993215-120410	11	75	1.4
1993215-120410	12	54	1.7
1993215-120410	14	72	2
1993215-120410	15	79	1.5
1993215-120410	16	46	1.2
1993215-120410	17	174	1.1
1993215-120410	18	164	1
1993215-120410	19	1132	2.1
1993215-120410	20	233	1.5
1993215-120410	21	80	1.2
1993215-120410	22	59	0.7
1993215-120410	23	44	0.5
1993216-120410	0	96	1.5
1993216-120410	1	25	1.4
1993216-120410	2	23	1.5
1993216-120410	3	93	0.6
1993216-120410	4	49	0.8
1993216-120410	5	129	0.6
1993216-120410	6	1713	5.9
1993216-120410	7	5702	30.4
1993216-120410	8	125	13.6
1993216-120410	14	510	2
1993216-120410	15	686	2
1993216-120410	16	750	2
1993216-120410	17	755	2
1993216-120410	18	9567	24.2
1993216-120410	19	6233	14.1
1993216-120410	20	3878	3.3
1993216-120410	21	3059	9
1993216-120410	22	1862	1.9
1993216-120410	23	415	1.1
1993223-120410	0	40	0.8
1993223-120410	1	37	0.7
1993223-120410	2	30	0.7
1993223-120410	3	118	0.7
1993223-120410	4	55	0.6
1993223-120410	5	57	0.6
1993223-120410	6	88	0.6
1993223-120410	7	72	0.8
1993223-120410	8	322	1.3
1993223-120410	9	1079	10.3
1993223-120410	10	79	2.5
1993223-120410	11	81	1.9
1993223-120410	12	77	1.8
1993223-120410	14	125	3.1
1993223-120410	15	129	2.7
1993223-120410	16	103	2.4
1993223-120410	17	138	2.1
1993223-120410	18	222	1.9
1993223-120410	19	301	2.1
1993223-120410	20	162	1.7
1993223-120410	21	99	1.3
1993223-120410	22	78	1.2
1993223-120410	23	52	1.1
1921114-180410	0	2	NA
1921114-180410	1	2	NA
1921114-180410	2	1	NA
1921114-180410	3	7	NA
1921114-180410	4	26	NA
1921114-180410	5	460	NA
1921114-180410	6	241	NA
1921114-180410	7	7410	NA
1921114-180410	8	2892	NA
1921114-180410	9	86	NA
1921114-180410	10	66	NA
1921114-180410	11	69	NA
1921114-180410	12	94	NA
1921114-180410	13	23	NA
1921114-180410	14	38	NA
1921114-180410	15	43	NA
1921114-180410	16	44	NA
1921114-180410	17	5836	NA
1921114-180410	18	1247	NA
1921114-180410	19	1521	NA
1921114-180410	20	118	NA
1921114-180410	21	14	NA
1921114-180410	22	7	NA
1921114-180410	23	6	NA
1921116-180410	0	3	NA
1921116-180410	1	1	NA
1921116-180410	2	2	NA
1921116-180410	3	7	NA
1921116-180410	4	10	NA
1921116-180410	5	238	NA
1921116-180410	6	114	NA
1921116-180410	7	1588	NA
1921116-180410	8	727	NA
1921116-180410	9	125	NA
1921116-180410	10	456	NA
1921116-180410	11	44	NA
1921116-180410	12	50	NA
1921116-180410	13	39	NA
1921116-180410	14	63	NA
1921116-180410	15	54	NA
1921116-180410	16	126	NA
1921116-180410	17	193	NA
1921116-180410	18	899	NA
1921116-180410	19	156	NA
1921116-180410	20	292	NA
1921116-180410	21	650	NA
1921116-180410	22	5	NA
1921116-180410	23	5	NA
1921119-180410	0	732	3.5
1921119-180410	1	627	2.7
1921119-180410	2	487	3.2
1921119-180410	3	157	1.3
1921119-180410	4	18	0.8
1921119-180410	5	80	0.6
1921119-180410	6	1102	15.6
1921119-180410	7	4643	73.4
1921119-180410	8	1737	22.9
1921119-180410	9	226	5.2
1921119-180410	10	114	1.9
1921119-180410	11	222	1.8
1921119-180410	12	226	4
1921119-180410	13	61	0.6
1921119-180410	14	71	0.6
1921119-180410	15	63	0.5
1921119-180410	16	204	0.8
1921119-180410	17	102	1.8
1921119-180410	18	4334	57.6
1921119-180410	19	1079	6.5
1921119-180410	20	6994	11.5
1921119-180410	21	4237	7.9
1921119-180410	22	1235	4.8
1921119-180410	23	999	4
1921120-180410	0	56	0.5
1921120-180410	1	59	0.5
1921120-180410	2	84	0.5
1921120-180410	3	114	0.5
1921120-180410	4	86	0.5
1921120-180410	5	122	0.5
1921120-180410	6	1710	29.2
1921120-180410	7	12366	75.2
1921120-180410	8	13749	85.5
1921120-180410	9	4498	45.8
1921120-180410	10	144	6.2
1921120-180410	11	279	7.5
1921120-180410	12	237	5.6
1921120-180410	13	41	0.5
1921120-180410	14	61	0.5
1921120-180410	15	60	0.5
1921120-180410	16	123	0.5
1921120-180410	17	791	5.9
1921120-180410	18	5920	36.4
1921120-180410	19	2604	18.9
1921120-180410	20	454	3.9
1921120-180410	21	112	1.4
1921120-180410	22	51	0.7
1921120-180410	23	38	0.6
1921127-180410	0	0	0.5
1921127-180410	1	0	0.5
1921127-180410	2	0	0.5
1921127-180410	3	0	0.5
1921127-180410	4	0	0.5
1921127-180410	5	12	0.5
1921127-180410	6	309	7.4
1921127-180410	7	9901	111.7
1921127-180410	8	7069	78.1
1921127-180410	9	231	7.7
1921127-180410	10	123	4.3
1921127-180410	11	93	3
1921127-180410	12	131	2.4
1921127-180410	14	69	0.6
1921127-180410	15	73	0.5
1921127-180410	16	5889	22.4
1921127-180410	17	5832	33.7
1921127-180410	18	2807	17.3
1921127-180410	19	264	4.7
1921127-180410	20	74	0.7
1921127-180410	21	7	0.5
1921127-180410	22	3	0.5
1921127-180410	23	1	0.5
1921138-180410	0	14	NA
1921138-180410	1	0	NA
1921138-180410	2	0	NA
1921138-180410	3	1	NA
1921138-180410	4	5	NA
1921138-180410	5	79	NA
1921138-180410	6	39	NA
1921138-180410	7	6557	NA
1921138-180410	8	9281	NA
1921138-180410	9	2085	NA
1921138-180410	10	14	NA
1921138-180410	11	55	NA
1921138-180410	12	36	NA
1921138-180410	14	422	NA
1921138-180410	15	5049	NA
1921138-180410	16	656	NA
1921138-180410	17	34	NA
1921138-180410	18	7	NA
1921138-180410	19	23633	NA
1921138-180410	20	18862	NA
1921138-180410	21	4303	NA
1921138-180410	22	47	NA
1921138-180410	23	7	NA
1921145-190410	0	200	0.7
1921145-190410	1	60	0.5
1921145-190410	2	74	0.5
1921145-190410	3	104	0.5
1921145-190410	4	114	0.5
1921145-190410	5	314	0.5
1921145-190410	6	2294	33.9
1921145-190410	7	4942	58.1
1921145-190410	8	3654	29.6
1921145-190410	9	4772	15.8
1921145-190410	10	2743	31
1921145-190410	11	3042	16.5
1921145-190410	12	1188	11.3
1921145-190410	14	14	1.2
1921145-190410	15	299	1
1921145-190410	16	38	1
1921145-190410	17	127	0.8
1921145-190410	18	5425	42.2
1921145-190410	19	4632	13.4
1921145-190410	20	255	2.7
1921145-190410	21	226	1.2
1921145-190410	22	344	1.3
1921145-190410	23	286	1.1
1921209-190410	0	151	NA
1921209-190410	1	65	NA
1921209-190410	2	107	NA
1921209-190410	3	152	NA
1921209-190410	4	171	NA
1921209-190410	5	333	NA
1921209-190410	6	151	NA
1921209-190410	7	1914	NA
1921209-190410	8	5762	NA
1921209-190410	9	185	NA
1921209-190410	10	71	NA
1921209-190410	11	44	NA
1921209-190410	12	30	NA
1921209-190410	14	51	NA
1921209-190410	15	59	NA
1921209-190410	16	124	NA
1921209-190410	17	123	NA
1921209-190410	18	119	NA
1921209-190410	19	8882	NA
1921209-190410	20	4320	NA
1921209-190410	21	2643	NA
1921209-190410	22	580	NA
1921209-190410	23	340	NA
1921211-190410	0	89	NA
1921211-190410	1	52	NA
1921211-190410	2	67	NA
1921211-190410	3	90	NA
1921211-190410	4	99	NA
1921211-190410	5	151	NA
1921211-190410	6	149	NA
1921211-190410	7	571	NA
1921211-190410	8	63	NA
1921211-190410	9	60	NA
1921211-190410	10	50	NA
1921211-190410	11	54	NA
1921211-190410	12	46	NA
1921211-190410	14	133	NA
1921211-190410	15	468	NA
1921211-190410	16	124	NA
1921211-190410	17	109	NA
1921211-190410	18	111	NA
1921211-190410	19	93	NA
1921211-190410	20	180	NA
1921211-190410	21	239	NA
1921211-190410	22	195	NA
1921211-190410	23	183	NA
1921212-190410	0	20	0.5
1921212-190410	1	1	0.5
1921212-190410	2	10	0.5
1921212-190410	3	31	0.5
1921212-190410	4	42	0.5
1921212-190410	5	117	0.5
1921212-190410	6	47	0.5
1921212-190410	7	4606	69
1921212-190410	8	1207	49
1921212-190410	9	10	8.7
1921212-190410	10	2	2.9
1921212-190410	11	2	1.6
1921212-190410	12	4	1.3
1921212-190410	14	22	1.8
1921212-190410	15	9	1.8
1921212-190410	16	15	1.4
1921212-190410	17	25	1.3
1921212-190410	18	32	1
1921212-190410	19	20	0.8
1921212-190410	20	83	0.8
1921212-190410	21	112	1
1921212-190410	22	116	1
1921212-190410	23	97	0.9
1921239-190410	0	115	2.7
1921239-190410	1	44	2.2
1921239-190410	2	52	1.9
1921239-190410	3	98	1.8
1921239-190410	4	177	1.7
1921239-190410	5	182	1.6
1921239-190410	6	157	1.7
1921239-190410	7	6225	86.9
1921239-190410	8	8346	207.4
1921239-190410	9	957	79.3
1921239-190410	10	79	12.1
1921239-190410	11	47	5.1
1921239-190410	12	16	3.5
1921239-190410	14	62	6.3
1921239-190410	15	38	6.2
1921239-190410	16	20	13.6
1921239-190410	17	13	17.2
1921239-190410	18	1438	18.7
1921239-190410	19	2402	27.4
1921239-190410	20	7208	141
1921239-190410	21	1819	42.7
1921239-190410	22	433	11
1921239-190410	23	234	5.5
1941006-200410	0	170	4.6
1941006-200410	1	112	3.2
1941006-200410	2	82	2.4
1941006-200410	3	40	1.8
1941006-200410	4	27	1.2
1941006-200410	5	683	3.8
1941006-200410	6	1013	5.8
1941006-200410	7	2595	18.7
1941006-200410	8	3914	39.3
1941006-200410	9	3543	31.6
1941006-200410	10	43	14.4
1941006-200410	11	42	5.4
1941006-200410	12	68	4.9
1941006-200410	15	92	4.5
1941006-200410	16	179	4
1941006-200410	17	222	3.9
1941006-200410	18	973	5.3
1941006-200410	19	14319	122.6
1941006-200410	20	5394	42.4
1941006-200410	21	4598	20.5
1941006-200410	22	596	20.4
1941006-200410	23	296	11.1
1941009-200410	0	211	2.1
1941009-200410	1	140	1.6
1941009-200410	2	118	1.5
1941009-200410	3	75	1.3
1941009-200410	4	65	1.1
1941009-200410	5	310	1.2
1941009-200410	6	762	2.2
1941009-200410	7	1693	18.5
1941009-200410	8	1346	14.6
1941009-200410	9	89	3.4
1941009-200410	10	88	2.6
1941009-200410	11	94	2.6
1941009-200410	15	143	8.4
1941009-200410	16	119	8.5
1941009-200410	17	303	6.6
1941009-200410	18	2034	6.2
1941009-200410	19	3089	10.4
1941009-200410	20	1079	4.9
1941009-200410	21	878	3.8
1941009-200410	22	728	3.5
1941009-200410	23	370	2.7
1941010-200410	0	261	13.6
1941010-200410	1	177	12.6
1941010-200410	2	138	9.8
1941010-200410	3	79	7.2
1941010-200410	4	147	6.8
1941010-200410	5	148	7.7
1941010-200410	6	817	8.2
1941010-200410	7	5149	51.5
1941010-200410	8	12571	128.6
1941010-200410	9	9402	119.2
1941010-200410	10	3567	55.6
1941010-200410	11	2086	19.1
1941010-200410	12	3261	16.1
1941010-200410	15	176	13.3
1941010-200410	16	2494	29.2
1941010-200410	17	446	11.6
1941010-200410	18	9938	105
1941010-200410	19	10282	112
1941010-200410	20	9536	102.4
1941010-200410	21	3531	30.5
1941010-200410	22	1173	21.9
1941010-200410	23	506	14.6
1941012-200410	0	146	NA
1941012-200410	1	80	NA
1941012-200410	2	61	NA
1941012-200410	3	23	NA
1941012-200410	4	37	NA
1941012-200410	5	89	NA
1941012-200410	6	286	NA
1941012-200410	7	7766	NA
1941012-200410	8	11529	NA
1941012-200410	9	7276	NA
1941012-200410	10	60	NA
1941012-200410	11	42	NA
1941012-200410	12	50	NA
1941012-200410	14	37	NA
1941012-200410	15	90	NA
1941012-200410	16	38	NA
1941012-200410	17	167	NA
1941012-200410	18	845	NA
1941012-200410	19	9653	NA
1941012-200410	20	1723	NA
1941012-200410	21	668	NA
1941012-200410	22	635	NA
1941012-200410	23	390	NA
1941014-200410	0	183	3.5
1941014-200410	1	120	2.2
1941014-200410	2	98	2
1941014-200410	3	58	1.6
1941014-200410	4	129	1.4
1941014-200410	5	87	1.3
1941014-200410	6	131	1.3
1941014-200410	7	1895	22.1
1941014-200410	8	5280	36.8
1941014-200410	9	1440	13.2
1941014-200410	10	79	4.4
1941014-200410	11	55	3
1941014-200410	12	96	2.5
1941014-200410	14	1046	2.8
1941014-200410	15	101	3.1
1941014-200410	16	148	3.2
1941014-200410	17	165	3.1
1941014-200410	18	937	4.2
1941014-200410	19	3626	17.2
1941014-200410	20	1937	14.2
1941014-200410	21	2892	9
1941014-200410	22	4616	16.9
1941014-200410	23	450	9.2
1941015-200410	0	162	NA
1941015-200410	1	90	NA
1941015-200410	2	65	NA
1941015-200410	3	21	NA
1941015-200410	4	49	NA
1941015-200410	5	71	NA
1941015-200410	6	147	NA
1941015-200410	7	2172	NA
1941015-200410	8	6165	NA
1941015-200410	9	2761	NA
1941015-200410	10	52	NA
1941015-200410	11	67	NA
1941015-200410	12	64	NA
1941015-200410	14	858	NA
1941015-200410	15	139	NA
1941015-200410	16	81	NA
1941015-200410	17	639	NA
1941015-200410	18	863	NA
1941015-200410	19	5302	NA
1941015-200410	20	3024	NA
1941015-200410	21	802	NA
1941015-200410	22	983	NA
1941015-200410	23	372	NA
1941017-200410	0	235	NA
1941017-200410	1	365	NA
1941017-200410	2	127	NA
1941017-200410	3	67	NA
1941017-200410	4	105	NA
1941017-200410	5	90	NA
1941017-200410	6	346	NA
1941017-200410	7	559	NA
1941017-200410	8	333	NA
1941017-200410	9	108	NA
1941017-200410	10	90	NA
1941017-200410	11	85	NA
1941017-200410	12	111	NA
1941017-200410	15	131	NA
1941017-200410	16	129	NA
1941017-200410	17	455	NA
1941017-200410	18	1438	NA
1941017-200410	19	3122	NA
1941017-200410	20	2202	NA
1941017-200410	21	1263	NA
1941017-200410	22	1145	NA
1941017-200410	23	554	NA
1941021-200410	0	250	NA
1941021-200410	1	188	NA
1941021-200410	2	157	NA
1941021-200410	3	102	NA
1941021-200410	4	174	NA
1941021-200410	5	197	NA
1941021-200410	6	1099	NA
1941021-200410	7	1318	NA
1941021-200410	8	654	NA
1941021-200410	9	1455	NA
1941021-200410	10	467	NA
1941021-200410	11	169	NA
1941021-200410	12	185	NA
1941021-200410	15	173	NA
1941021-200410	16	409	NA
1941021-200410	17	1315	NA
1941021-200410	18	2450	NA
1941021-200410	19	2704	NA
1941021-200410	20	1153	NA
1941021-200410	21	823	NA
1941021-200410	22	822	NA
1941021-200410	23	439	NA
1941022-200410	0	240	2
1941022-200410	1	154	1.5
1941022-200410	2	120	1
1941022-200410	3	66	0.5
1941022-200410	4	200	0.5
1941022-200410	5	309	0.5
1941022-200410	6	1837	28
1941022-200410	7	1599	21.6
1941022-200410	8	69	4.5
1941022-200410	9	53	1.9
1941022-200410	10	48	1.2
1941022-200410	11	2380	25.1
1941022-200410	12	3577	16.2
1941022-200410	15	155	2.9
1941022-200410	16	202	3.2
1941022-200410	17	494	4.9
1941022-200410	18	1567	10.2
1941022-200410	19	2826	20.8
1941022-200410	20	2326	12.2
1941022-200410	21	1206	2.7
1941022-200410	22	874	3.4
1941022-200410	23	474	2
[truncated: 136,532 more rows]
