# Supplementary material for: Estimating Indoor PM2.5 and CO Concentrations in Households in Southern Nepal: The Nepal Cookstove Intervention Trials
Source: PLoS One. 2016 Jul 7;11(7):e0157984. doi: 10.1371/journal.pone.0157984 (PMC4936723; doi:10.1371/journal.pone.0157984)
Supplement: S4 File — (CSV) [file pone.0157984.s004.csv]

Date	Name	Site	PMLength.hr	COLength.hr	RHAVG5m.per	TempAVG5m.F	PMCombinedAVG5mS.ug.per.m3	NintyfivethPM5mS.ug.per.m3	MaxPM5mS.ug.per.m3	COAVG5mS.ppm	NintyfivethCO5mS.ppm	MaxCO5mS.ppm	SITPMTime.hr	BasePMTime.hr	SITPM.ug.per.m3	BasePM.ug.per.m3	SITCOTime.hr	BaseCOTime.hr	SITCO.ppm	BaseCO.ppm	SIPMTimeRatio	SICOTimeRatio	PMabove100.ug.per.m3	Timeabove100.hr	PMbelow100.ug.per.m3	Timebelow100.hr	PMabove500.ug.per.m3	Timeabove500.hr	PMbelow500.ug.per.m3	Timebelow500.hr	PMabove1000.ug.per.m3	Timeabove1000.hr	PMbelow1000.ug.per.m3	Timebelow1000.hr	COabove6.hr	PerctCOabove6.pct	COabove9.hr	PerctCOabove9.pct	COabove26.hr	PerctCOabove26.pct	COabove52.hr	PerctCOabove52.pct	COabove87.hr	PerctCOabove87.pct	Timeabove100.perc	Timeabove500.perc	Timeabove1000.perc	updateftp	Month
2010-03-22	1921111-220310	1921111	22.14	22.14	63.3	84.096	2851	7959	61560	12.3	55.5	173.7	6.42	15.75	7974	764	7.92	14.25	27.4	3.9	0.29	0.36	2851	22.2	NA	0	4020	15.2	317	7	5418	10.7	469	11.5	8.6	38.8	5.8	26.2	2.5	11.3	1.2	5.4	0.4	1.8	100.3	68.7	48.3	4	3
2010-03-22	1921102-220310	1921102	21.91	21.91	66.74	83.927	1864	5061	77076	12.7	54.2	270.5	6	15.92	5479	500	15.08	6.83	18.3	0.5	0.27	0.69	1949	20.9	81	1	3386	11.2	282	10.8	5077	6.8	408	15.1	7.2	32.9	6.2	28.3	3.6	16.4	1.3	5.9	0.4	1.8	95.4	51.1	31	4	3
2010-03-22	1921113-220310	1921113	22.21	22.21	61.02	84.514	1922	6566	11287	7.5	17.3	68.1	5.83	16.42	4767	911	10.58	11.67	11.9	3.4	0.26	0.48	1936	22.1	89	0.2	2531	16.2	304	6.1	3224	11.8	466	10.5	10.6	47.7	7.3	32.9	0.2	0.9	0.1	0.5	0	0	99.5	72.9	53.1	2	3
2010-03-22	1921104-220310	1921104	19.65	NA	63	83.764	1423	4325	8450	NA	NA	NA	3.17	16.5	3684	989	NA	NA	NA	NA	0.16	NA	1423	19.7	NA	0	1862	14	337	5.7	2573	8.5	547	11.2	NA	NA	NA	NA	NA	NA	NA	NA	NA	NA	100.3	71.2	43.3	2	3
2010-03-22	1921108-220310	1921108	21.51	21.51	66.31	82.381	1033	3566	16720	3.5	15.2	30.7	2.5	19.08	3884	659	13.42	8.17	5.3	0.5	0.12	0.62	1033	21.6	NA	0	1673	11.2	346	10.4	2801	5.1	488	16.5	3.2	14.9	2.5	11.6	0.2	0.9	0	0	0	0	100.4	52.1	23.7	4	3
2010-03-22	1921110-220310	1921110	22.14	22.14	62.23	85.214	1294	4489	8283	7.4	16.2	51.7	4.83	17.33	3427	700	3.5	18.67	15	6	0.22	0.16	1294	22.2	NA	0	1942	13.2	347	9	2979	7.2	490	15	8.5	38.4	4.5	20.3	0.1	0.5	0	0	0	0	100.3	59.6	32.5	2	3
2010-03-23	1921117-230310	1921117	19.62	19.62	56.22	86.06	5035	24083	48612	38.7	291.2	383.8	7.08	12.58	11429	1436	9	10.67	81	3	0.36	0.46	5035	19.7	NA	0	6722	14.4	404	5.2	9461	9.9	535	9.8	8.2	41.8	6.2	31.6	2.9	14.8	2.5	12.7	2.4	12.2	100.4	73.4	50.5	1	3
2010-03-24	1921133-240310	1921133	21.19	21.19	53.68	82.573	1679	5781	16323	17.7	61.5	81.9	2.58	18.67	5838	1103	7.42	13.83	40	5.7	0.12	0.35	1685	21.2	97	0.1	2017	17.1	295	4.2	2628	11.4	577	9.8	11.7	55.2	7.5	35.4	5.6	26.4	2.2	10.4	0	0	100	80.7	53.8	1	3
2010-03-24	1921148-240310	1921148	21.82	NA	55.99	81.688	1267	4192	14963	NA	NA	NA	3.75	18.08	3679	766	NA	NA	NA	NA	0.17	NA	1314	21	62	0.8	1847	13.5	326	8.3	3000	6.7	504	15.2	NA	NA	NA	NA	NA	NA	NA	NA	NA	NA	96.2	61.9	30.7	1	3
2010-03-24	1921137-240310	1921137	20.68	20.68	52.21	83.106	12325	101684	116628	31.3	185.4	342.6	6.75	14	35962	929	12.92	7.83	49.2	1.9	0.33	0.62	12375	20.7	94	0.1	16403	15.5	285	5.2	20668	12.2	499	8.6	8.7	42.1	6.8	32.9	4.2	20.3	3.5	16.9	2.8	13.5	100.1	75	59	2	3
2010-03-24	1921210-240310	1921210	21.24	21.24	55.78	81.799	5019	35608	91034	9	46.7	72.7	3.92	17.33	22609	1044	12	9.25	15.4	0.6	0.18	0.56	5019	21.2	NA	0	5982	17.7	270	3.6	10594	9.4	583	11.8	7.6	35.8	6.4	30.1	2.1	9.9	0.7	3.3	0	0	99.8	83.3	44.3	4	3
2010-03-24	1921140-240310	1921140	21.38	21.38	55.4	81.388	1226	4317	13182	5.8	16.7	30.8	2.58	18.83	4286	806	7.58	13.83	10.8	3.1	0.12	0.35	1388	18.8	42	2.6	1647	15	241	6.4	2848	6.5	519	14.9	6.6	30.9	4	18.7	0.1	0.5	0	0	0	0	87.9	70.2	30.4	4	3
2010-03-24	1921139-240310	1921139	21.33	NA	55.61	81.669	3617	15641	86605	NA	NA	NA	5	16.33	13801	499	NA	NA	NA	NA	0.23	NA	4127	18.7	42	2.7	5801	13	210	8.3	10905	6.5	423	14.8	NA	NA	NA	NA	NA	NA	NA	NA	NA	NA	87.7	60.9	30.5	2	3
2010-03-25	2131204-250310	2131204	21.04	21.04	67.35	80.422	917	2498	14891	5.9	23.2	46.4	4.08	17	2764	473	12.42	8.67	9.5	0.7	0.19	0.59	917	21.1	NA	0	1626	10.2	256	10.9	2786	4.4	422	16.7	7.8	37.1	4.4	20.9	0.8	3.8	0	0	0	0	100.3	48.5	20.9	4	3
2010-03-25	2131081-250310	2131081	22.54	NA	64.23	81.572	1154	4166	15145	NA	NA	NA	5.33	17.25	3355	473	NA	NA	NA	NA	0.24	NA	1154	22.6	NA	0	1973	11.5	304	11.1	3308	5.6	446	17	NA	NA	NA	NA	NA	NA	NA	NA	NA	NA	100.3	51	24.8	1	3
2010-03-25	2131085-250310	2131085	19.99	19.99	62.34	82.524	1194	3140	9059	9	34.8	53.8	1.75	18.25	3877	937	12.5	7.5	13.5	1.6	0.09	0.63	1194	20	NA	0	1536	14.4	312	5.6	2102	8.6	512	11.4	8.1	40.5	6.2	31	2.2	11	0.1	0.5	0	0	100.1	72	43	1	3
2010-03-25	2131020-250310	2131020	21.63	21.63	63.45	83.003	1212	4054	16878	2.5	10.8	21.5	4.83	16.83	3483	560	9.83	11.83	4.7	0.7	0.22	0.45	1212	21.7	NA	0	2009	11.8	268	9.9	3048	6.5	425	15.2	2.4	11.1	1.5	6.9	0	0	0	0	0	0	100.3	54.6	30.1	2	3
2010-03-25	2131014-250310	2131014	18.5	18.5	65.89	80.864	1904	8514	13993	5.3	16.2	26	4.33	14.17	5832	703	6.67	11.83	10	2.7	0.23	0.36	1904	18.5	NA	0	2802	11.8	341	6.8	4053	7.4	466	11.1	5.8	31.4	2.5	13.5	0.1	0.5	0	0	0	0	100	63.8	40	3	3
2010-03-25	2131084-250310	2131084	22.43	22.43	61.1	83.417	2126	6026	13959	9.8	21.3	56.9	4.25	18.25	5749	1283	5.33	17.17	17.6	7.4	0.19	0.24	2126	22.5	NA	0	2427	19.2	395	3.3	2965	14.6	581	7.9	17.2	76.7	9.9	44.1	0.6	2.7	0.1	0.4	0	0	100.3	85.6	65.1	1	3
2010-03-25	2131010-250310	2131010	21.67	21.67	65.67	83.216	1525	6572	16405	22.2	86.7	217.3	6.08	15.58	4382	410	9.42	12.25	42	7	0.28	0.43	1525	21.7	NA	0	2669	11.4	250	10.2	4299	6.2	400	15.4	16.5	76.1	11.6	53.5	4.9	22.6	2.7	12.5	1	4.6	100.1	52.6	28.6	1	3
2010-03-25	2131023-250310	2131023	21.51	NA	64.49	81.683	944	3287	8905	NA	NA	NA	5.17	16.33	2402	483	NA	NA	NA	NA	0.24	NA	944	21.5	NA	0	1592	11	266	10.5	2582	5.2	426	16.3	NA	NA	NA	NA	NA	NA	NA	NA	NA	NA	100	51.1	24.2	4	3
2010-03-25	2131086-250310	2131086	22.31	22.31	62.66	83.185	1207	4506	6806	4.9	15.8	41.9	5.75	16.58	2892	622	5.08	17.25	12.8	2.6	0.26	0.23	1207	22.3	NA	0	1752	14.1	275	8.2	2562	8	450	14.3	3.4	15.2	2.2	9.9	0.8	3.6	0	0	0	0	100	63.2	35.9	3	3
2010-03-25	2131079-250310	2131079	22.64	NA	62.43	82.658	836	2408	11945	NA	NA	NA	4.17	18.5	2309	504	NA	NA	NA	NA	0.18	NA	836	22.7	NA	0	1379	11.3	293	11.3	2063	5.6	435	17.1	NA	NA	NA	NA	NA	NA	NA	NA	NA	NA	100.3	49.9	24.7	1	3
2010-03-28	2131152-280310	2131152	21.93	21.93	53.65	85.766	1188	5016	12590	13.7	48.9	86.3	8.33	13.67	2839	182	10.67	11.33	25.7	2.4	0.38	0.49	1414	18.3	60	3.7	2918	8.3	133	13.7	3302	7.1	184	14.9	9.7	44.2	8.7	39.7	4.2	19.2	0.9	4.1	0	0	83.4	37.8	32.4	1	3
2010-03-28	2131122-280310	2131122	21.26	NA	58.21	83.846	907	5085	16169	NA	NA	NA	5.42	15.83	3230	112	NA	NA	NA	NA	0.25	NA	1591	11.8	62	9.5	3223	5.5	98	15.8	4175	4	149	17.2	NA	NA	NA	NA	NA	NA	NA	NA	NA	NA	55.5	25.9	18.8	1	3
2010-03-28	2131124-280310	2131124	22.75	22.75	60.75	82.622	2089	8708	54410	6.2	26.6	114	5.25	17.5	8205	255	13.25	9.5	10	1	0.23	0.58	2089	22.8	NA	0	6928	6.3	222	16.4	9960	4.2	281	18.5	4.8	21.1	3.6	15.8	1.4	6.2	0.3	1.3	0.1	0.4	100.2	27.7	18.5	1	3
2010-03-28	2131123-280310	2131123	21.75	21.75	58.03	83.776	1066	4064	28851	6.1	19	74	5.83	15.92	3585	143	9.42	12.33	11.5	1.9	0.27	0.43	1302	17.6	71	4.2	3511	6	135	15.8	4384	4.6	180	17.2	4.5	20.7	3.2	14.7	0.9	4.1	0.2	0.9	0	0	80.9	27.6	21.1	3	3
2010-03-28	2131201-280310	2131201	22.75	22.75	61.36	82.658	1679	6801	38585	13	59.8	212	4.5	18.25	7420	264	8.83	13.92	29.6	2.5	0.2	0.39	1679	22.8	NA	0	6072	5.7	222	17.1	7710	4.3	260	18.4	6.3	27.7	5.1	22.4	1.8	7.9	1.4	6.2	0.7	3.1	100.2	25.1	18.9	1	3
2010-03-28	2131200-280310	2131200	22.76	NA	59.61	82.74	2309	11388	67470	NA	NA	NA	4.83	17.92	9404	394	NA	NA	NA	NA	0.21	NA	2309	22.8	NA	0	5009	9.8	253	12.9	9631	4.8	376	18	NA	NA	NA	NA	NA	NA	NA	NA	NA	NA	100.2	43.1	21.1	1	3
2010-03-28	2131158-280310	2131158	21.43	21.43	62.7	82.519	521	2161	5502	15.2	72.2	140.7	5.08	16.33	1589	188	7.42	14	35.7	4.3	0.24	0.35	578	18.9	88	2.5	1585	5.5	153	15.9	2032	3.7	208	17.8	8.2	38.3	6.8	31.7	3.4	15.9	2	9.3	0.6	2.8	88.2	25.7	17.3	1	3
2010-03-28	2131032-280310	2131032	23.42	23.42	57.76	83.821	653	2786	9737	7.4	24.9	42	4	19.42	2370	300	11.58	11.83	12.4	2.4	0.17	0.49	653	23.4	NA	0	1867	6.2	220	17.2	2612	3.8	280	19.7	8.4	35.9	5.3	22.6	0.9	3.8	0	0	0	0	99.9	26.5	16.2	1	3
2010-03-28	2131155-280310	2131155	21.79	NA	51.83	89.453	1590	5444	17509	NA	NA	NA	11.92	9.92	2738	209	NA	NA	NA	NA	0.55	NA	1656	20.9	79	0.9	2657	12.5	160	9.3	3073	10.2	277	11.6	NA	NA	NA	NA	NA	NA	NA	NA	NA	NA	95.9	57.4	46.8	3	3
2010-03-28	2131154-280310	2131154	21.53	21.53	56.91	84.18	808	4930	9263	7.5	43.6	78.6	4.33	17.25	3106	231	6.17	15.42	20	2.5	0.2	0.29	819	21.2	82	0.3	2690	5.3	190	16.2	3577	3.7	241	17.9	4.9	22.8	2.7	12.5	1.8	8.4	0.7	3.3	0	0	98.5	24.6	17.2	3	3
2010-03-28	2131045-280310	2131045	22.71	NA	57.36	86.245	2322	13135	43930	NA	NA	NA	7.5	15.25	6609	214	NA	NA	NA	NA	0.33	NA	2662	19.8	80	3	5972	8.4	178	14.3	7534	6.5	237	16.2	NA	NA	NA	NA	NA	NA	NA	NA	NA	NA	87.2	37	28.6	1	3
2010-03-28	2131033-280310	2131033	22.69	22.69	60.29	83.798	1567	8223	46345	10.3	56.8	123.8	4.5	18.25	6280	404	8.58	14.17	24.5	1.7	0.2	0.38	1567	22.8	NA	0	3674	8.4	329	14.3	6112	4.7	394	18.1	4.8	21.2	4.4	19.4	3	13.2	1.8	7.9	0.4	1.8	100.5	37	20.7	1	3
2010-03-29	1921153-290310	1921153	20.73	20.73	63.67	80.162	1705	10230	29853	10.3	49.7	118.2	6.92	13.83	4938	88	9.17	11.58	20.4	2.2	0.33	0.44	3249	10.8	44	10	6243	5.4	101	15.3	6804	4.9	121	15.8	6.8	32.8	5.2	25.1	2.5	12.1	0.9	4.3	0.1	0.5	52.1	26	23.6	1	3
2010-03-29	1921156-290310	1921156	21.5	21.5	66.07	79.533	2113	8419	21849	12.9	28.4	60.8	8.42	13.08	4451	609	7.42	14.08	22.6	7.7	0.39	0.35	2385	19	44	2.5	3398	12.8	211	8.7	4132	10.1	330	11.4	17.8	82.8	10.7	49.8	1.8	8.4	0.2	0.9	0	0	88.4	59.5	47	2	3
2010-03-29	1921157-290310	1921157	20.62	20.62	62.66	80.324	880	4788	21844	8	42.7	69.7	7.75	12.92	2228	71	13.42	7.25	12	0.5	0.38	0.65	1614	11.1	31	9.6	4289	3.8	103	16.8	4715	3.4	120	17.2	5.7	27.6	4.2	20.4	2.5	12.1	0.4	1.9	0	0	53.8	18.4	16.5	1	3
2010-03-29	1921218-290310	1921218	20.03	20.03	60.68	80.607	2669	13384	39614	14.4	31.2	115.7	9.17	10.92	5672	147	8.5	11.58	24.9	6.7	0.46	0.42	3539	15.1	43	5	5546	9.4	128	10.7	6345	8.1	192	12	15	74.9	10.6	52.9	2.1	10.5	0.8	4	0.4	2	75.4	46.9	40.4	1	3
2010-03-29	1921158-290310	1921158	21.58	21.58	56.95	83.103	3097	25353	49429	30.5	227.1	323.6	7.92	13.67	8350	55	8.83	12.75	71.4	2.1	0.37	0.41	7595	8.8	31	12.8	16073	4.1	70	17.5	18633	3.5	90	18.1	7.2	33.4	5.7	26.4	3.2	14.8	2.7	12.5	2.6	12	40.8	19	16.2	1	3
2010-03-29	1993242-290310	1993242	20.56	20.56	61.73	81.947	1917	11121	18810	16.9	83.8	246.2	6.25	14.33	5963	153	13.42	7.17	25.6	0.5	0.3	0.65	2686	14.6	49	6	6044	6.2	152	14.4	6877	5.3	182	15.2	7.7	37.5	6.8	33.1	3.8	18.5	2.3	11.2	0.9	4.4	71	30.2	25.8	4	3
2010-03-29	1993247-290310	1993247	20.55	NA	65.2	78.931	503	1999	14657	NA	NA	NA	5.58	15	1538	117	NA	NA	NA	NA	0.27	NA	786	12.7	50	7.9	2062	3.9	136	16.7	3266	2.1	192	18.5	NA	NA	NA	NA	NA	NA	NA	NA	NA	NA	61.8	19	10.2	3	3
2010-03-29	1921154-290310	1921154	20.97	20.97	57.6	83.522	3165	15392	46939	35.6	167.2	393.7	8.67	12.33	7507	113	13.5	7.5	55.1	0.7	0.41	0.64	4910	13.5	24	7.5	9269	7	112	14	10175	6.3	137	14.7	9.5	45.3	9.1	43.4	5.6	26.7	4.4	21	3.7	17.6	64.4	33.4	30	2	3
2010-03-29	1993240-290310	1993240	20.51	NA	59.75	81.173	381	1389	9988	NA	NA	NA	12.67	7.83	613	7	NA	NA	NA	NA	0.62	NA	968	7.8	25	12.8	1512	4.2	93	16.3	2216	2.2	165	18.3	NA	NA	NA	NA	NA	NA	NA	NA	NA	NA	38	20.5	10.7	1	3
2010-03-29	1921232-290310	1921232	20.91	20.91	69.19	78.762	487	2658	11405	8.1	37.9	203.5	9.58	11.33	1030	27	9.92	11	15.9	1	0.46	0.47	1236	7.9	30	13	2261	3.9	78	17	2797	2.9	112	18	4.5	21.5	2.3	11	1.2	5.7	0.8	3.8	0.5	2.4	37.8	18.7	13.9	3	3
2010-03-30	1993228-300310	1993228	19.68	NA	69.83	80.803	633	2900	14177	NA	NA	NA	4.08	15.67	2283	203	NA	NA	NA	NA	0.21	NA	853	14.2	74	5.6	2819	3.6	148	16.2	3369	2.8	175	16.9	NA	NA	NA	NA	NA	NA	NA	NA	NA	NA	72.2	18.3	14.2	4	3
2010-03-30	1993207-300310	1993207	20.31	20.31	69.46	80.196	303	1074	19268	1.9	6	18.4	3.75	16.58	1170	107	10.75	9.58	3	0.6	0.18	0.53	715	7.7	54	12.7	2129	2	104	18.3	3399	1.1	129	19.2	1.1	5.4	0.4	2	0	0	0	0	0	0	37.9	9.8	5.4	1	3
2010-03-30	1993226-300310	1993226	20.12	20.12	74.28	79.118	576	3119	17531	4.9	28.8	81.8	3	17.17	3009	151	8.92	11.25	10.4	0.5	0.15	0.44	834	13.3	72	6.8	3461	2.6	152	17.6	4271	2	169	18.2	2.9	14.4	1.9	9.4	1.1	5.5	0.5	2.5	0	0	66.1	12.9	9.9	3	3
2010-03-30	1993208-300310	1993208	20.26	20.26	69.38	80.919	385	1375	8290	3.8	7.7	22.9	4.33	16	950	233	3.08	17.25	7.5	3.1	0.21	0.15	504	14.8	65	5.5	1349	3.9	155	16.4	2321	1.6	222	18.8	1.9	9.4	0.7	3.5	0	0	0	0	0	0	73.1	19.2	7.9	4	3
2010-03-30	1993211-300310	1993211	19.81	19.81	74.12	78.919	556	3303	9087	10.2	39.8	126	6.08	13.75	1685	57	12.58	7.25	15.6	0.7	0.31	0.64	1415	7.4	43	12.4	2374	4.1	85	15.8	2767	3.3	110	16.5	7.6	38.4	6.4	32.3	2.2	11.1	0.7	3.5	0.1	0.5	37.4	20.7	16.7	3	3
2010-03-30	1993505-300310	1993505	19.76	19.76	74.88	79.338	505	2876	6595	5.4	13.6	28.5	5.92	13.83	1515	74	2.08	17.67	14.6	4.4	0.3	0.11	1166	8	55	11.8	2334	3.5	112	16.2	3011	2.5	142	17.2	2.8	14.2	1.8	9.1	0.1	0.5	0	0	0	0	40.5	17.7	12.7	3	3
2010-03-31	1993234-310310	1993234	21.14	21.14	58.7	80.655	2553	11412	50141	15.2	65.6	111.3	7.58	13.58	6530	333	12.17	9	25.2	1.8	0.36	0.58	2849	18.9	65	2.2	5259	9.8	205	11.3	6961	7.2	296	14	9.4	44.5	8.9	42.1	3.8	18	1.5	7.1	0.5	2.4	89.4	46.4	34.1	3	3
2010-03-31	1993531-310310	1993531	21.61	NA	59.69	80.024	1465	7055	31191	NA	NA	NA	4.5	17.17	5603	380	NA	NA	NA	NA	0.21	NA	1465	21.7	NA	0	3868	7.2	276	14.5	5576	4.7	336	17	NA	NA	NA	NA	NA	NA	NA	NA	NA	NA	100.4	33.3	21.7	3	3
2010-03-31	1993253-310310	1993253	21.29	21.29	59.94	78.329	771	3396	6622	1.7	5.6	22.5	7.92	13.42	1858	130	8.17	13.17	3.7	0.5	0.37	0.38	1179	13.6	56	7.8	2109	6.9	129	14.4	2575	5.2	195	16.2	1	4.7	0.8	3.8	0	0	0	0	0	0	63.9	32.4	24.4	3	3
2010-03-31	1993257-310310	1993257	21.34	21.34	59.74	79.409	447	1491	8457	4.1	13.7	55.6	4.5	16.92	1531	159	11.75	9.67	6.8	0.9	0.21	0.55	600	15.4	55	6	1575	4.6	140	16.8	2108	2.8	194	18.6	4.8	22.5	2.9	13.6	0.2	0.9	0.1	0.5	0	0	72.2	21.6	13.1	2	3
2010-03-31	1993555-310310	1993555	21.14	21.14	58.64	80.057	2169	12897	44482	18.2	95	135.7	6	15.17	7390	104	15.25	5.92	25	0.5	0.28	0.72	3807	11.9	59	9.2	8395	5.2	115	15.9	9677	4.5	142	16.7	7.8	36.9	6	28.4	4.1	19.4	3.2	15.1	1.6	7.6	56.3	24.6	21.3	4	3
2010-03-31	1993238-310310	1993238	21.29	21.29	55.76	80.101	853	3884	7625	6.5	21.7	44.7	8	13.33	2048	136	8.75	12.58	13.3	1.8	0.38	0.41	1278	13.9	56	7.4	2347	6.9	136	14.4	2911	5.1	209	16.2	7.2	33.8	5.8	27.2	0.6	2.8	0	0	0	0	65.3	32.4	24	3	3
2010-03-31	1993256-310310	1993256	21.38	21.38	59.12	79.639	214	920	1955	8.2	26.9	48.1	5.58	15.83	623	69	6.75	14.67	18	3.8	0.26	0.32	440	9.1	47	12.3	861	3.2	98	18.2	1317	0.9	164	20.5	6.8	31.8	6.1	28.5	1.3	6.1	0	0	0	0	42.6	15	4.2	1	3
2010-03-31	1993243-310310	1993243	21.29	21.29	53.98	81.801	638	2608	5602	6.4	23.4	48.9	7.08	14.25	1593	163	12	9.33	10.9	0.6	0.33	0.56	949	13.8	65	7.5	1756	6.7	130	14.7	2100	4.9	200	16.4	7.9	37.1	4.8	22.5	0.8	3.8	0	0	0	0	64.8	31.5	23	1	3
2010-03-31	1993248-310310	1993248	21.1	21.1	57.74	80.379	511	2729	13797	3.6	21.2	54.6	6.33	14.83	1472	100	6.67	14.5	10.1	0.6	0.3	0.32	921	11.2	53	10	1983	4.5	113	16.7	2579	3.1	158	18.1	2.8	13.3	2.8	13.3	0.6	2.8	0.1	0.5	0	0	53.1	21.3	14.7	1	3
2010-04-01	2131001-010410	2131001	21.9	21.9	54.64	77.547	1411	6676	14446	1.4	5.9	19.6	7.08	14.83	3337	492	3.83	18.08	5.5	0.5	0.32	0.17	1527	20.2	83	1.8	2771	10.1	253	11.8	3504	7.4	341	14.5	1.1	5	0.6	2.7	0	0	0	0	0	0	92.2	46.1	33.8	4	4
2010-04-01	2131151-010410	2131151	21.69	21.69	54.06	79.401	1114	4244	7089	5	20.3	44	6.58	15.17	2601	469	10.25	11.5	8.5	1.8	0.3	0.47	1114	21.8	NA	0	1903	11	307	10.8	2624	6.8	423	14.9	3.9	18	2.4	11.1	0.6	2.8	0	0	0	0	100.5	50.7	31.4	1	4
2010-04-01	2131198-010410	2131198	20.04	20.04	47.52	81.302	2158	7223	16057	8.2	35.7	83.2	6.67	13.42	5022	735	7	13.08	19.7	2	0.33	0.35	2158	20.1	NA	0	2718	15.2	431	4.9	3932	9.5	565	10.6	5.5	27.4	5	25	2.1	10.5	0.6	3	0	0	100.3	75.8	47.4	4	4
2010-04-01	2131222-010410	2131222	21.33	21.33	53.36	80.5	1740	8530	19272	12.3	65.1	123.9	5.67	15.67	5437	403	11.42	9.92	21	2.3	0.27	0.54	1746	21.2	91	0.1	3588	9.3	303	12	5258	5.9	390	15.4	7.5	35.2	5.2	24.4	2.8	13.1	1.5	7	0.4	1.9	99.4	43.6	27.7	4	4
2010-04-01	2131006-010410	2131006	22.02	NA	50.53	80.207	1065	3707	13416	NA	NA	NA	4.58	17.5	3432	445	NA	NA	NA	NA	0.21	NA	1065	22.1	NA	0	2094	9.2	322	12.8	3063	5.5	402	16.6	NA	NA	NA	NA	NA	NA	NA	NA	NA	NA	100.4	41.8	25	4	4
2010-04-01	2131003-010410	2131003	22.07	22.07	51.81	80.107	1557	7071	20263	10.9	51.8	123.3	6.42	15.67	4558	327	11.25	10.83	18.5	3	0.29	0.51	1671	20.5	72	1.6	3420	9.1	255	13	4762	6.1	338	16	10.2	46.2	3.4	15.4	2.3	10.4	1.2	5.4	0.4	1.8	92.9	41.2	27.6	4	4
2010-04-01	2131210-010410	2131210	21.97	21.97	47.56	81.695	1497	6388	18521	10.9	51.3	146.7	5.83	16.17	4453	431	5.42	16.58	35.9	2.8	0.27	0.25	1502	21.9	69	0.1	2939	10	295	12	4027	6.8	377	15.2	5.1	23.2	4.4	20	2.8	12.7	1.1	5	0.4	1.8	99.7	45.5	31	1	4
2010-04-01	2131211-010410	2131211	21.62	21.62	50.68	80.064	1257	4704	8251	5	18.7	91.7	5.92	15.75	3060	579	12.83	8.83	8	0.6	0.27	0.59	1257	21.7	NA	0	2007	11.8	354	9.8	2837	7.2	462	14.4	4.2	19.4	3.2	14.8	0.9	4.2	0.2	0.9	0.1	0.5	100.4	54.6	33.3	1	4
2010-04-01	2131208-010410	2131208	20.62	20.62	48.5	81.012	2754	8250	38208	9.3	41.9	221.7	4.25	16.42	8608	1239	10.92	9.75	16.3	1.5	0.21	0.53	2754	20.7	NA	0	2919	19.3	365	1.3	4322	11.5	788	9.2	3.3	16	2.6	12.6	1.5	7.3	0.8	3.9	0.6	2.9	100.4	93.6	55.8	3	4
2010-04-04	2131188-040410	2131188	22.49	22.49	45.58	82.121	1450	4642	13361	15.1	104.6	175.7	7.33	15.17	3286	562	13.08	9.42	25.4	0.8	0.33	0.58	1450	22.5	NA	0	2421	12	340	10.5	2831	9.7	409	12.8	7.6	33.8	4.9	21.8	2.8	12.4	2.3	10.2	1.8	8	100	53.4	43.1	1	4
2010-04-04	2131063-040410	2131063	22.44	NA	47.04	82.406	2148	6303	37134	NA	NA	NA	7.92	14.58	5102	545	NA	NA	NA	NA	0.35	NA	2148	22.5	NA	0	3711	12.1	336	10.4	4608	9.2	432	13.2	NA	NA	NA	NA	NA	NA	NA	NA	NA	NA	100.3	53.9	41	1	4
2010-04-04	2131055-040410	2131055	22.6	NA	41.79	83.873	1325	5050	10144	NA	NA	NA	7	15.67	3355	418	NA	NA	NA	NA	0.31	NA	1334	22.5	94	0.2	2551	10.4	282	12.2	3126	7.9	359	14.8	NA	NA	NA	NA	NA	NA	NA	NA	NA	NA	99.6	46	35	1	4
2010-04-04	2131057-040410	2131057	22.57	22.57	45.26	83.498	1494	5336	20281	12.5	65.2	206.5	7.58	15	3529	465	13.33	9.25	19.3	2.7	0.34	0.59	1494	22.6	NA	0	2666	11.3	314	11.2	3417	8.2	405	14.4	9.2	40.8	4.6	20.4	1.8	8	1.5	6.6	0.8	3.5	100.1	50.1	36.3	3	4
2010-04-04	2131041-040410	2131041	22	22	44.34	82.923	1820	4906	102900	5.8	12.9	80.6	5.67	16.33	5309	610	4.42	17.58	13.2	3.9	0.26	0.2	1875	21.3	79	0.7	2832	13.2	289	8.8	3899	8.8	426	13.2	5.3	24.1	2.2	10	0.4	1.8	0.2	0.9	0	0	96.8	60	40	1	4
2010-04-04	2131042-040410	2131042	22.26	22.26	47.45	81.112	949	3043	6691	4.3	12.9	29.5	6.17	16.08	2281	438	4.83	17.42	9.9	2.8	0.28	0.22	1005	20.9	65	1.3	1718	10.4	272	11.8	2242	6.8	376	15.4	3.4	15.3	2.2	9.9	0.2	0.9	0	0	0	0	93.9	46.7	30.5	1	4
2010-04-04	2131058-040410	2131058	22.51	NA	40.37	84.827	2476	6912	30402	NA	NA	NA	9.08	13.5	4846	881	NA	NA	NA	NA	0.4	NA	2476	22.6	NA	0	3393	15.8	324	6.8	4065	12.7	445	9.9	NA	NA	NA	NA	NA	NA	NA	NA	NA	NA	100.4	70.2	56.4	2	4
2010-04-04	2131061-040410	2131061	22.5	22.5	43.57	83.505	1099	3798	8736	2.5	8.3	55.3	6.83	15.67	2730	388	6.92	15.58	6.9	0.5	0.3	0.31	1205	20.4	63	2.1	2033	10.7	257	11.8	2519	7.8	341	14.7	1.8	8	1.1	4.9	0.5	2.2	0.1	0.4	0	0	90.7	47.6	34.7	1	4
2010-04-04	2131056-040410	2131056	22.27	NA	46.48	81.867	1014	4103	14804	NA	NA	NA	6.5	15.83	2713	317	NA	NA	NA	NA	0.29	NA	1111	20.3	32	2	2089	9.5	219	12.8	2863	6	335	16.3	NA	NA	NA	NA	NA	NA	NA	NA	NA	NA	91.2	42.7	26.9	3	4
2010-04-05	1993249-050410	1993249	20	20	33.68	82.38	1872	11061	46988	11.9	102.2	234.2	3.17	16.83	8659	595	11	9	21.1	0.6	0.16	0.55	1872	20	NA	0	3303	10.5	290	9.5	5944	5.2	422	14.8	2.9	14.5	2.5	12.5	1.7	8.5	1.5	7.5	1.2	6	100	52.5	26	3	4
2010-04-05	1993252-050410	1993252	19.72	19.72	33.36	83.77	898	3349	12881	4.8	20.1	52	3.58	16.17	2600	521	6.33	13.42	12.3	1.3	0.18	0.32	935	18.9	68	0.8	1714	8.6	271	11.2	2385	5.2	371	14.6	4.3	21.8	3.6	18.3	0.6	3	0.1	0.5	0	0	95.8	43.6	26.4	1	4
2010-04-05	1993483-050410	1993483	19.81	NA	33.97	85.806	15777	91070	152153	NA	NA	NA	9.67	10.17	31767	573	NA	NA	NA	NA	0.49	NA	16466	19	74	0.8	22777	13.7	262	6.2	28332	10.9	405	8.9	NA	NA	NA	NA	NA	NA	NA	NA	NA	NA	95.9	69.2	55	4	4
2010-04-05	1993237-050410	1993237	19.31	19.31	32.77	85.152	1372	5555	12304	14.6	64.8	138.2	5.83	13.5	3473	464	8	11.33	31.7	2.6	0.3	0.41	1436	18.4	80	0.9	2515	9.6	248	9.8	3224	6.8	359	12.5	7.5	38.8	5.8	30	3.3	17.1	1.7	8.8	0.6	3.1	95.3	49.7	35.2	1	4
2010-04-05	1993199-050410	1993199	20.68	20.68	36.11	81.922	944	1821	25085	7.3	25.4	98.8	1.17	19.58	6619	606	7.5	13.25	15.5	2.6	0.06	0.36	951	20.6	56	0.2	1431	11.7	320	9.1	2955	3.8	501	17	4.7	22.7	3.5	16.9	1.1	5.3	0.6	2.9	0.1	0.5	99.6	56.6	18.4	1	4
2010-04-05	1993201-050410	1993201	20.84	20.84	41.34	83.137	3683	17023	26554	32.7	119.7	153.2	8.5	12.33	8151	603	13.25	7.58	50.3	2.1	0.41	0.64	3712	20.7	98	0.2	5223	14.2	349	6.6	7192	9.9	495	10.9	12.8	61.4	12	57.6	8.1	38.9	4.5	21.6	3	14.4	99.3	68.1	47.5	1	4
2010-04-05	1993198-050410	1993198	19.63	NA	34.54	82.047	785	3796	7907	NA	NA	NA	5.25	14.42	2095	308	NA	NA	NA	NA	0.27	NA	888	17.2	79	2.5	1715	7.4	222	12.2	3149	3	359	16.7	NA	NA	NA	NA	NA	NA	NA	NA	NA	NA	87.6	37.7	15.3	3	4
2010-04-05	1993202-050410	1993202	21.22	21.22	33.88	84.732	1904	8954	16148	5.4	14.9	23.7	8.08	13.17	4360	396	11.5	9.75	8.1	2.2	0.38	0.54	2011	20.1	58	1.2	3435	11.1	235	10.2	4334	8.3	336	12.9	6.5	30.6	4	18.9	0	0	0	0	0	0	94.7	52.3	39.1	2	4
2010-04-05	1993260-050410	1993260	19.45	19.45	31.1	84.059	4352	12053	79382	13.4	45.3	117.3	1.67	17.83	21917	2710	11.25	8.25	21.4	2.6	0.09	0.58	4351	19.5	NA	0	4351	19.5	NA	0	4351	19.5	NA	0	9.9	50.9	8.5	43.7	2.2	11.3	0.8	4.1	0.3	1.5	100.3	100.3	100.3	3	4
2010-04-05	1993206-050410	1993206	19.95	NA	34.66	82.991	1142	4789	22327	NA	NA	NA	4.5	15.5	3217	540	NA	NA	NA	NA	0.23	NA	1189	19.2	64	0.8	2443	8.1	260	11.9	3631	4.8	367	15.2	NA	NA	NA	NA	NA	NA	NA	NA	NA	NA	96.2	40.6	24.1	2	4
2010-04-05	1993557-050410	1993557	19.46	19.46	34.84	83.271	4365	18406	61426	20.7	94.7	146.6	6	13.5	12786	623	12.67	6.83	31	1.7	0.31	0.65	4440	19.2	88	0.3	7988	10.3	282	9.2	11452	7	397	12.5	8.1	41.6	6.8	34.9	4.8	24.7	3.3	17	1.5	7.7	98.7	52.9	36	3	4
2010-04-05	1993258-050410	1993258	19.89	19.89	37.15	79.788	774	2341	3308	3.2	9.5	28.8	3.17	16.75	1898	561	10.67	9.25	5.2	1	0.16	0.54	774	19.9	NA	0	1261	9.7	314	10.2	1718	5.1	450	14.8	1.8	9	1.2	6	0.2	1	0	0	0	0	100.1	48.8	25.6	1	4
2010-04-06	1993271-060410	1993271	20.11	20.11	31.44	83.727	3130	13423	37231	28.3	117.2	153.7	8.08	12.08	7121	460	10.25	9.92	55	0.6	0.4	0.51	3130	20.2	NA	0	5399	11.2	315	9	6529	9	390	11.2	9.8	48.7	9.4	46.7	7.3	36.3	4.5	22.4	2.2	10.9	100.4	55.7	44.8	2	4
2010-04-06	1993553-060410	1993553	20.11	20.11	30.76	83.699	2351	8547	36550	37.1	146	273.7	6.17	14	6295	613	14	6.17	51.9	3.6	0.31	0.7	2351	20.2	NA	0	3964	11.2	349	9	5615	7.4	452	12.8	14.3	71.1	12	59.7	6.4	31.8	5.3	26.4	3.2	15.9	100.4	55.7	36.8	4	4
2010-04-06	1993278-060410	1993278	20.44	NA	29.65	82.084	1647	8350	19394	NA	NA	NA	5.33	15.17	5124	424	NA	NA	NA	NA	0.26	NA	1647	20.5	NA	0	3400	9	275	11.5	4747	6	364	14.5	NA	NA	NA	NA	NA	NA	NA	NA	NA	NA	100.3	44	29.4	4	4
2010-04-06	1993261-060410	1993261	19.86	NA	28.92	83.03	3186	14031	65688	NA	NA	NA	6.08	13.83	9018	621	NA	NA	NA	NA	0.31	NA	3185	19.9	NA	0	5170	11.8	330	8.2	7207	8.1	438	11.8	NA	NA	NA	NA	NA	NA	NA	NA	NA	NA	100.2	59.4	40.8	1	4
2010-04-06	1993501-060410	1993501	19.73	19.73	44.62	78.067	1706	7900	15108	15.1	84.9	152.9	4.92	14.83	5321	508	11.42	8.33	25.6	0.7	0.25	0.58	1706	19.8	NA	0	2882	10.8	301	9	4266	6.6	426	13.2	5.4	27.4	4.6	23.3	3.7	18.8	2.8	14.2	1	5.1	100.4	54.7	33.5	1	4
2010-04-06	1993272-060410	1993272	18.62	NA	30.93	80.124	936	2762	12613	NA	NA	NA	2.33	16.33	3002	640	NA	NA	NA	NA	0.13	NA	936	18.7	NA	0	1514	9.4	346	9.2	1959	6	451	12.7	NA	NA	NA	NA	NA	NA	NA	NA	NA	NA	100.4	50.5	32.2	1	4
2010-04-06	1993511-060410	1993511	19.56	NA	34.19	79.162	4160	5798	19453	NA	NA	NA	0	19.58	NA	4160	NA	NA	NA	NA	0	NA	4160	19.6	NA	0	4160	19.6	NA	0	4160	19.6	NA	0	NA	NA	NA	NA	NA	NA	NA	NA	NA	NA	100.2	100.2	100.2	1	4
2010-04-06	1993552-060410	1993552	20.11	NA	30.97	80.28	1694	4967	62474	NA	NA	NA	4.42	15.75	5852	528	NA	NA	NA	NA	0.22	NA	1694	20.2	NA	0	3026	10.2	317	9.9	4699	5.9	446	14.2	NA	NA	NA	NA	NA	NA	NA	NA	NA	NA	100.4	50.7	29.3	1	4
2010-04-06	1993551-060410	1993551	20.1	NA	32.19	80.797	1066	3691	10366	NA	NA	NA	5.17	15	2679	510	NA	NA	NA	NA	0.26	NA	1066	20.2	NA	0	1923	9.4	315	10.8	2696	5.8	416	14.4	NA	NA	NA	NA	NA	NA	NA	NA	NA	NA	100.5	46.8	28.9	1	4
2010-04-06	2131066-060410	2131066	18.61	18.61	33.97	80.542	2468	8760	20423	8.9	35	145.5	3	15.67	8262	1359	8	10.67	18.1	1.9	0.16	0.43	2468	18.7	NA	0	2524	18.2	449	0.5	3302	12.6	743	6.1	5.4	29	3.6	19.3	1.3	7	0.6	3.2	0.4	2.1	100.5	97.8	67.7	1	4
2010-04-06	1993513-060410	1993513	19.34	19.34	33.63	82.015	5153	22718	92261	9.6	44	80	6.92	12.42	13082	736	9.75	9.58	17	2	0.36	0.5	5153	19.3	NA	0	7805	12.5	302	6.8	10754	8.8	441	10.5	6	31	4.8	24.8	2.5	12.9	0.6	3.1	0	0	99.8	64.6	45.5	4	4
2010-04-06	1993220-060410	1993220	19.91	19.91	35.01	78.729	1245	3766	12875	5.3	17.8	27.1	2.67	17.25	3266	932	10.17	9.75	9.6	0.9	0.13	0.51	1245	19.9	NA	0	1680	13.3	363	6.6	2456	7.4	526	12.5	7	35.2	4.3	21.6	0.1	0.5	0	0	0	0	99.9	66.8	37.2	1	4
2010-04-06	1993384-060410	1993384	20.03	20.03	37.58	77.479	713	2348	5017	5.7	11.1	54.8	3.5	16.58	2032	435	3.83	16.25	13	4	0.17	0.19	727	19.7	81	0.4	1289	8.7	277	11.4	1984	3.9	406	16.2	4	20	1.9	9.5	0.3	1.5	0.1	0.5	0	0	98.4	43.4	19.5	3	4
2010-04-06	1993550-060410	1993550	20.15	20.15	31.43	80.289	2283	6503	49938	4.3	15.3	45.9	4.17	16	6895	1082	10.92	9.25	7	1.2	0.21	0.54	2283	20.2	NA	0	2503	18.1	375	2.1	3856	10.3	631	9.8	4.2	20.8	2.5	12.4	0.4	2	0	0	0	0	100.2	89.8	51.1	2	4
2010-04-07	2131100-070410	2131100	20.6	20.6	47.96	82.586	2131	7789	20491	11.2	54.1	114.7	5.42	15.25	5506	932	6.5	14.17	29.6	2.8	0.26	0.32	2131	20.7	NA	0	2669	15.9	328	4.8	3825	9.9	568	10.8	5.1	24.8	4.2	20.4	3	14.6	1.2	5.8	0.3	1.5	100.5	77.2	48.1	4	4
2010-04-07	2131070-070410	2131070	20.66	20.66	44.9	84.278	1210	4856	12502	11.3	39.7	149.1	4.67	16	3729	476	9.5	11.17	20.4	3.6	0.23	0.46	1309	19	88	1.7	2062	10.9	256	9.8	3026	6.4	393	14.2	9.5	46	7.1	34.4	1.3	6.3	0.9	4.4	0.2	1	92	52.8	31	1	4
2010-04-07	2131077-070410	2131077	20.75	NA	49.15	82.438	1107	4165	6581	NA	NA	NA	3.67	17.08	3477	599	NA	NA	NA	NA	0.18	NA	1107	20.8	NA	0	1713	11.8	317	9	2449	6.8	448	13.9	NA	NA	NA	NA	NA	NA	NA	NA	NA	NA	100.2	56.9	32.8	4	4
2010-04-07	2131090-070410	2131090	21	21	40.84	88.117	6009	24019	89191	36.3	124.9	184.5	8.92	12.08	12876	942	10.83	10.17	63.8	7	0.42	0.52	6009	21	NA	0	7647	16.3	277	4.7	9789	12.5	450	8.5	16.9	80.5	13.8	65.7	7.3	34.8	5.6	26.7	3.5	16.7	100	77.6	59.5	2	4
2010-04-07	2131092-070410	2131092	20.77	NA	42.4	86.707	3099	10330	36782	NA	NA	NA	6.67	14.17	6815	1350	NA	NA	NA	NA	0.32	NA	3123	20.7	78	0.2	3622	17.6	269	3.2	5068	11.8	552	9.1	NA	NA	NA	NA	NA	NA	NA	NA	NA	NA	99.7	84.7	56.8	1	4
2010-04-07	2131073-070410	2131073	20.73	NA	45.83	82.011	1237	4601	6916	NA	NA	NA	4.75	16	3361	606	NA	NA	NA	NA	0.23	NA	1256	20.4	84	0.3	1887	12.2	315	8.6	2722	7.2	453	13.6	NA	NA	NA	NA	NA	NA	NA	NA	NA	NA	98.4	58.9	34.7	1	4
2010-04-07	2131074-070410	2131074	20.8	20.8	46	83.579	2228	5246	107159	4.8	14	88.2	4	16.83	8848	655	6.67	14.17	10.4	2.2	0.19	0.32	2228	20.8	NA	0	3224	13.8	296	7.1	5560	7.2	481	13.7	4.2	20.2	1.8	8.7	0.2	1	0.2	1	0.1	0.5	100	66.3	34.6	1	4
2010-04-07	2131087-070410	2131087	20.69	20.69	40.84	87.515	3268	12732	46557	29.7	108	265.5	6.33	14.42	9097	708	12.25	8.5	46.2	5.9	0.31	0.59	3281	20.7	100	0.1	4248	15.7	248	5.1	6722	9.2	490	11.5	16.9	81.7	13.6	65.7	5.8	28	4.1	19.8	1.8	8.7	100	75.9	44.5	1	4
2010-04-07	2131097-070410	2131097	20.44	NA	43.8	84.812	4356	24670	70127	NA	NA	NA	5	15.5	14339	1136	NA	NA	NA	NA	0.24	NA	4356	20.5	NA	0	5040	17.5	364	3	7630	10.9	625	9.6	NA	NA	NA	NA	NA	NA	NA	NA	NA	NA	100.3	85.6	53.3	4	4
2010-04-08	2131206-080410	2131206	22.01	22.01	53.25	85.528	971	4500	8731	4.4	14.1	22.6	4.58	17.42	3020	432	5.92	16.08	9.6	2.5	0.21	0.27	1132	18.8	44	3.2	1933	9.6	229	12.4	2838	5.4	361	16.6	4.6	20.9	2.8	12.7	0	0	0	0	0	0	85.4	43.6	24.5	2	4
2010-04-08	2131047-080410	2131047	22.29	22.29	51.55	87.956	2074	8353	33491	23.9	140.6	287	6.42	15.92	5832	559	10	12.33	48.5	4	0.29	0.45	2089	22.2	68	0.2	3298	13.2	288	9.1	5035	7.9	447	14.4	10.8	48.5	8	35.9	3.8	17	2.8	12.6	1.9	8.5	99.6	59.2	35.4	2	4
2010-04-08	2131059-080410	2131059	22.98	22.98	53.56	86.195	5492	25387	65589	15.7	52.8	158	8.25	14.75	13212	1174	12.08	10.92	26.2	4.1	0.36	0.53	5675	22.2	54	0.8	6560	19.1	287	3.9	8348	14.6	544	8.4	14.4	62.7	11	47.9	3.5	15.2	1.2	5.2	0.4	1.7	96.6	83.1	63.5	1	4
2010-04-08	2131052-080410	2131052	22.15	NA	52.31	85.697	2447	9299	39867	NA	NA	NA	8	14.17	5594	670	NA	NA	NA	NA	0.36	NA	2581	21	46	1.2	4021	12.9	250	9.2	4846	10.3	352	11.8	NA	NA	NA	NA	NA	NA	NA	NA	NA	NA	94.8	58.2	46.5	1	4
2010-04-08	2131093-080410	2131093	21.75	NA	51.49	85.811	1426	5376	10042	NA	NA	NA	5.33	16.42	4091	560	NA	NA	NA	NA	0.25	NA	1426	21.8	NA	0	2256	12.4	321	9.3	3375	7.2	468	14.6	NA	NA	NA	NA	NA	NA	NA	NA	NA	NA	100.2	57	33.1	1	4
2010-04-08	2131037-080410	2131037	22.49	22.49	47.85	87.925	3828	19203	54542	25.1	116.6	183.2	6.83	15.67	11779	359	11	11.5	48.1	3.2	0.3	0.49	4264	20.2	59	2.3	7208	11.6	241	10.9	11779	6.8	359	15.7	11.2	49.8	8.8	39.1	5.5	24.5	4.3	19.1	2.3	10.2	89.8	51.6	30.2	1	4
2010-04-08	2131038-080410	2131038	21.94	21.94	51.63	87.228	1672	9088	29862	16.4	109.1	234.5	4.83	17.17	6201	397	10.83	11.17	31.1	2.1	0.22	0.49	1678	21.9	91	0.1	3605	9.2	292	12.8	5970	5.1	380	16.9	6.2	28.3	4.9	22.3	2.9	13.2	2.1	9.6	1.6	7.3	99.8	41.9	23.2	1	4
2010-04-08	2131039-080410	2131039	22.78	22.78	50.8	87.222	920	3246	5714	7.1	17.5	25.9	4.17	18.67	2521	563	6	16.83	13.7	4.8	0.18	0.26	923	22.8	98	0.1	1462	12.4	273	10.4	2126	6.7	422	16.2	8.6	37.8	5.5	24.1	0	0	0	0	0	0	100.1	54.4	29.4	1	4
2010-04-08	2131053-080410	2131053	21.98	21.98	52.02	85.657	1206	4586	13468	8.9	54.5	86.9	6.83	15.17	3067	367	13.5	8.5	14.1	0.7	0.31	0.61	1320	20	59	2	2189	11	223	11	2935	7.3	341	14.7	4.9	22.3	4	18.2	2.7	12.3	1.3	5.9	0	0	91	50	33.2	1	4
2010-04-08	2131088-080410	2131088	21.98	21.98	49.04	88.068	2333	8351	43869	12.7	49.5	122.6	7.33	14.67	5940	530	10.08	11.92	24	3.1	0.33	0.46	2333	22	NA	0	3871	12.5	310	9.5	5438	8.3	440	13.7	9.3	42.3	6.1	27.8	3.7	16.8	0.9	4.1	0.3	1.4	100.1	56.9	37.8	4	4
2010-04-08	2131216-080410	2131216	22.53	NA	51.9	85.471	1356	6258	26640	NA	NA	NA	4.83	17.75	4358	539	NA	NA	NA	NA	0.21	NA	1421	21.5	76	1.1	2661	10.2	272	12.3	3668	6.8	371	15.8	NA	NA	NA	NA	NA	NA	NA	NA	NA	NA	95.4	45.3	30.2	1	4
2010-04-08	2131094-080410	2131094	21.76	21.76	49.67	87.078	4614	25035	40340	17.4	105.3	257.8	6.33	15.42	14280	643	7	14.75	48.8	2.6	0.29	0.32	4614	21.8	NA	0	7052	13.8	355	7.9	10032	9.4	478	12.3	6.2	28.5	5.6	25.7	3.1	14.2	2.3	10.6	1.8	8.3	100.2	63.4	43.2	1	4
2010-04-08	2131146-080410	2131146	22.27	NA	49.27	89.708	1708	6812	20562	NA	NA	NA	5.42	16.92	5341	545	NA	NA	NA	NA	0.24	NA	1746	21.8	79	0.5	3371	10.2	297	12.1	4912	6.5	393	15.8	NA	NA	NA	NA	NA	NA	NA	NA	NA	NA	97.9	45.8	29.2	1	4
2010-04-09	2131193-090410	2131193	21.06	NA	58.92	84.22	848	2591	5446	NA	NA	NA	3	18.08	2102	640	NA	NA	NA	NA	0.14	NA	848	21.1	NA	0	1269	11.9	300	9.2	1950	5.2	490	15.9	NA	NA	NA	NA	NA	NA	NA	NA	NA	NA	100.2	56.5	24.7	1	4
2010-04-09	2131114-090410	2131114	20.99	20.99	57.1	84.522	845	2539	7582	2.1	7.4	13.9	2.92	18.08	2164	632	11.33	9.67	3.2	0.7	0.14	0.54	845	21	NA	0	1303	11.7	272	9.3	2142	4.8	457	16.2	1.3	6.2	0.7	3.3	0	0	0	0	0	0	100	55.7	22.9	1	4
2010-04-09	2131104-090410	2131104	21.57	21.57	53.62	86.913	1987	7507	19267	30.3	151.4	244.4	5	16.58	6372	664	12.42	9.17	50.8	2.5	0.23	0.58	1987	21.6	NA	0	3072	13.2	290	8.4	4867	7.4	479	14.2	8.1	37.6	6.8	31.5	4.8	22.3	4.3	19.9	3.2	14.8	100.1	61.2	34.3	4	4
2010-04-09	2131105-090410	2131105	21.49	21.49	54	87.086	1326	4834	12753	5.4	16.3	28.5	4.67	16.83	3603	695	8.33	13.17	10.3	2.3	0.22	0.39	1326	21.5	NA	0	1973	13.2	304	8.3	2587	8.9	433	12.6	6.5	30.2	3.6	16.8	0.2	0.9	0	0	0	0	100	61.4	41.4	1	4
2010-04-09	2131107-090410	2131107	21.37	NA	52.04	87.31	1267	5519	9895	NA	NA	NA	6	15.42	3433	425	NA	NA	NA	NA	0.28	NA	1296	20.9	63	0.5	2190	11.3	231	10.1	3365	6.2	403	15.2	NA	NA	NA	NA	NA	NA	NA	NA	NA	NA	97.8	52.9	29	3	4
2010-04-09	2131113-090410	2131113	20.98	NA	51.39	87.402	964	2596	14842	NA	NA	NA	6.33	14.67	2384	351	NA	NA	NA	NA	0.3	NA	971	20.8	73	0.2	1851	9.3	254	11.7	2620	5.6	364	15.4	NA	NA	NA	NA	NA	NA	NA	NA	NA	NA	99.1	44.3	26.7	1	4
2010-04-09	2131111-090410	2131111	21.51	21.51	58.48	84.786	1180	4216	10496	11.5	48.2	77.4	6.33	15.17	2716	539	4.25	17.25	33.9	6	0.29	0.2	1180	21.5	NA	0	1955	11.6	275	9.9	2654	7.3	417	14.2	11.5	53.5	5.1	23.7	2.6	12.1	0.5	2.3	0	0	100	53.9	33.9	2	4
2010-04-09	2131121-090410	2131121	20.84	20.84	56.84	85.117	1464	6243	14042	4.6	11	47.2	5	15.83	4201	600	10.92	9.92	7.4	1.5	0.24	0.52	1487	20.5	69	0.3	2370	11.8	273	9	3396	7.2	433	13.6	5.2	25	2.1	10.1	0.3	1.4	0	0	0	0	98.4	56.6	34.5	1	4
2010-04-09	2131108-090410	2131108	21.01	NA	50.86	87.556	1331	5397	18266	NA	NA	NA	6.33	14.67	3265	495	NA	NA	NA	NA	0.3	NA	1331	21	NA	0	2238	11.3	266	9.7	3048	7.3	409	13.7	NA	NA	NA	NA	NA	NA	NA	NA	NA	NA	100	53.8	34.7	3	4
2010-04-09	2131106-090410	2131106	21.39	21.39	51.94	86.255	1251	4887	12698	6.8	28.6	76.5	4.25	17.17	3865	603	12.67	8.75	10.7	1	0.2	0.59	1251	21.4	NA	0	2030	11.8	288	9.6	2690	7.8	421	13.6	5.9	27.6	4.3	20.1	1.7	7.9	0.1	0.5	0	0	100	55.2	36.5	1	4
2010-04-09	2131112-090410	2131112	21.07	21.07	57.94	84.663	1146	4698	15232	3.2	14.7	28.6	5.42	15.67	3124	463	8.5	12.58	6.9	0.6	0.26	0.4	1181	20.4	89	0.7	1932	11.3	234	9.8	3316	5.3	412	15.8	3.2	15.2	2.8	13.3	0.2	0.9	0	0	0	0	96.8	53.6	25.2	1	4
2010-04-09	2131118-090410	2131118	21.08	NA	55.29	84.902	1475	8426	25025	NA	NA	NA	3.25	17.83	7014	466	NA	NA	NA	NA	0.15	NA	1475	21.1	NA	0	2941	9.5	273	11.6	6342	3.8	422	17.3	NA	NA	NA	NA	NA	NA	NA	NA	NA	NA	100.1	45.1	18	1	4
2010-04-09	2131119-090410	2131119	20.85	NA	53.25	87.097	3516	16728	36511	NA	NA	NA	8.83	12.08	7726	439	NA	NA	NA	NA	0.42	NA	3530	20.8	97	0.1	5826	12.2	252	8.7	7133	9.8	358	11.2	NA	NA	NA	NA	NA	NA	NA	NA	NA	NA	99.8	58.5	47	4	4
2010-04-09	2131110-090410	2131110	20.99	20.99	49.64	88.757	2777	16925	56215	32.2	240.8	375.4	5.17	15.83	9682	524	9.25	11.75	69.8	2.6	0.25	0.44	2777	21	NA	0	4876	11.4	277	9.6	7982	6.5	444	14.5	8.4	40	7.2	34.3	3	14.3	2.3	11	2.1	10	100	54.3	31	3	4
2010-04-10	2131215-100410	2131215	20.54	20.54	59.03	86.83	1175	4839	10607	12.7	46.6	77.7	6.33	14.25	3015	357	5.33	15.25	29.6	6.8	0.31	0.26	1175	20.6	NA	0	2194	9.8	243	10.8	2972	6.5	345	14.1	13.8	67.2	8	38.9	2.3	11.2	0.7	3.4	0	0	100.3	47.7	31.6	1	4
2010-04-10	2131197-100410	2131197	20.45	20.45	56.27	86.642	2026	7134	21663	6.5	32.3	79.2	5.92	14.58	4850	879	10.83	9.67	11.3	1	0.29	0.53	2026	20.5	NA	0	2437	16.4	371	4.1	3710	9.5	570	11	4.6	22.5	3.1	15.2	1.6	7.8	0.2	1	0	0	100.2	80.2	46.5	1	4
2010-04-10	2131214-100410	2131214	20.79	NA	55.71	85.927	1034	4572	13311	NA	NA	NA	7.58	13.25	2426	237	NA	NA	NA	NA	0.36	NA	1053	20.4	94	0.4	2213	8.6	208	12.2	2905	5.9	292	14.9	NA	NA	NA	NA	NA	NA	NA	NA	NA	NA	98.1	41.4	28.4	3	4
2010-04-10	2131220-100410	2131220	21.01	NA	55.33	86.627	871	3220	6648	NA	NA	NA	7.33	13.75	2018	259	NA	NA	NA	NA	0.35	NA	907	20.2	82	0.9	1800	8.8	212	12.3	2471	5.3	329	15.8	NA	NA	NA	NA	NA	NA	NA	NA	NA	NA	96.1	41.9	25.2	1	4
2010-04-10	2131223-100410	2131223	21.8	21.8	57.28	86.052	1174	6169	8108	9.9	43.7	84.5	7.58	14.25	2841	287	11.67	10.17	17.7	0.9	0.35	0.54	1174	21.8	NA	0	2402	9.6	213	12.2	3555	5.7	339	16.2	7	32.1	6	27.5	2.8	12.8	1	4.6	0	0	100	44	26.1	1	4
2010-04-10	2131192-100410	2131192	20.7	20.7	57.93	86.57	1052	4935	8514	13.6	87.2	169.6	5.67	15.08	2921	350	14.83	5.92	18.8	0.6	0.27	0.72	1052	20.8	NA	0	2080	9.1	252	11.7	3028	5.4	354	15.3	4.3	20.8	3.7	17.9	2.9	14	2.1	10.1	1.1	5.3	100.5	44	26.1	1	4
2010-04-10	2131218-100410	2131218	20.34	20.34	59.07	84.7	1057	3879	13006	4.2	17.8	34.9	4.17	16.17	2722	628	7.92	12.42	10	0.5	0.21	0.39	1057	20.3	NA	0	1744	10.9	262	9.4	2503	6.2	416	14.1	5.7	28	3.9	19.2	0.2	1	0	0	0	0	99.8	53.6	30.5	1	4
2010-04-10	2131225-100410	2131225	20.58	20.58	53.4	86.795	629	2125	6805	5.2	13.8	22.4	7.33	13.25	1352	228	12.25	8.33	7.9	1.4	0.36	0.6	683	18.8	75	1.8	1329	8	183	12.6	1914	4	319	16.6	7.2	35	3.5	17	0	0	0	0	0	0	91.4	38.9	19.4	1	4
2010-04-10	2131209-100410	2131209	18.43	NA	56.94	85.049	1104	4168	10799	NA	NA	NA	6.83	11.67	2496	289	NA	NA	NA	NA	0.37	NA	1157	17.6	92	0.9	2094	8.8	216	9.8	2562	6.6	299	11.9	NA	NA	NA	NA	NA	NA	NA	NA	NA	NA	95.5	47.7	35.8	1	4
2010-04-10	2131207-100410	2131207	20.33	20.33	57.46	85.726	892	3385	15296	5	13.8	28.8	4.67	15.67	2511	409	7.17	13.17	9.8	2.4	0.23	0.35	892	20.3	NA	0	1745	8.7	258	11.7	2558	4.8	384	15.6	6	29.5	3.2	15.7	0.2	1	0	0	0	0	99.9	42.8	23.6	1	4
2010-04-10	2131205-100410	2131205	20.3	20.3	58.64	85.079	1410	5484	28381	5	19	204.6	5.92	14.42	4018	339	8.67	11.67	11	0.6	0.29	0.43	1410	20.3	NA	0	3016	8.6	237	11.8	4183	5.7	338	14.7	3.5	17.2	2.6	12.8	0.7	3.4	0.3	1.5	0.1	0.5	100	42.4	28.1	1	4
2010-04-10	2131224-100410	2131224	20.71	20.71	56.3	86.033	1852	8613	24814	5.6	19.9	34.1	9.33	11.42	3762	290	11.33	9.42	9.8	0.6	0.45	0.55	1852	20.8	NA	0	3393	10.7	222	10.1	4145	8.3	313	12.4	7	33.8	5.4	26.1	0.6	2.9	0	0	0	0	100.4	51.7	40.1	1	4
2010-04-11	2131127-110410	2131127	20.42	20.42	54.78	87.766	764	3066	10354	5.2	25.7	71.6	3.5	16.92	2833	336	11.33	9.08	8.9	0.6	0.17	0.55	773	20.2	82	0.2	1838	6.7	244	13.8	2875	3.5	328	16.9	2.6	12.7	2.2	10.8	1.1	5.4	0.7	3.4	0	0	98.9	32.8	17.1	3	4
2010-04-11	2131115-110410	2131115	20.42	20.42	51.22	89.274	1781	9523	46120	19	112.9	232.4	7	13.42	4657	281	10.75	9.67	34.9	1.4	0.34	0.53	1861	19.5	77	0.9	4043	8.4	195	12	5503	5.8	292	14.6	6.7	32.8	5.8	28.4	3.6	17.6	2.8	13.7	1.7	8.3	95.5	41.1	28.4	1	4
2010-04-11	2131148-110410	2131148	21.19	NA	52.15	88.6	1285	5485	19436	NA	NA	NA	5.92	15.33	3794	317	NA	NA	NA	NA	0.28	NA	1285	21.2	NA	0	3269	7.4	222	13.8	4561	4.9	299	16.3	NA	NA	NA	NA	NA	NA	NA	NA	NA	NA	100	34.9	23.1	4	4
2010-04-11	2131082-110410	2131082	21.09	21.09	53.58	88.562	1906	7925	16047	6.3	21.6	40	7.83	13.25	4492	378	11.33	9.75	11	0.9	0.37	0.54	1906	21.1	NA	0	3445	11	227	10.1	4471	8	338	13.1	7.5	35.6	6.1	28.9	0.6	2.8	0	0	0	0	100	52.2	37.9	4	4
2010-04-11	2131064-110410	2131064	21	NA	51.83	88.028	1009	4434	16570	NA	NA	NA	7.08	13.92	2542	229	NA	NA	NA	NA	0.34	NA	1157	18.2	58	2.8	2399	7.8	182	13.2	3436	4.8	284	16.2	NA	NA	NA	NA	NA	NA	NA	NA	NA	NA	86.7	37.1	22.9	1	4
2010-04-11	2131007-110410	2131007	20.21	NA	55.87	86.902	2012	11102	19842	NA	NA	NA	5.17	15.08	6310	540	NA	NA	NA	NA	0.26	NA	2012	20.2	NA	0	3634	10.3	322	9.9	5237	6.7	430	13.6	NA	NA	NA	NA	NA	NA	NA	NA	NA	NA	100	51	33.2	4	4
2010-04-11	2131095-110410	2131095	21.14	21.14	51.6	88.785	2359	9386	28282	7.8	23.9	62.3	10.33	10.83	4542	276	14.58	6.58	10.9	1	0.49	0.69	2359	21.2	NA	0	4053	11.8	210	9.3	4706	9.9	289	11.2	9.5	44.9	7.1	33.6	1	4.7	0.1	0.5	0	0	100.3	55.8	46.8	1	4
2010-04-11	2131068-110410	2131068	20.98	20.91	45.29	93.718	2805	11557	29108	66.8	292.2	391.6	10.17	10.83	5612	170	12	8.92	115.2	1.6	0.48	0.57	3402	17.2	56	3.8	5379	10.7	147	10.3	6095	9.2	214	11.8	10.5	50.2	10.3	49.3	8.3	39.7	7.1	34	6.3	30.1	82	51	43.9	1	4
2010-04-11	2131189-110410	2131189	20.06	20.06	55.17	87.279	942	3685	7362	2.9	8.5	11.2	4.83	15.25	2577	424	6.58	13.5	5.5	1.6	0.24	0.33	942	20.1	NA	0	1898	8.2	275	11.8	2542	5.3	363	14.8	2.4	12	0.8	4	0	0	0	0	0	0	100.2	40.9	26.4	4	4
2010-04-11	2131171-110410	2131171	20.99	20.99	56.54	87.013	5145	26009	108108	22.2	99.1	169	5.67	15.33	18243	304	15.08	5.92	30.6	1	0.27	0.72	5145	21	NA	0	13556	7.8	225	13.2	19368	5.3	303	15.7	11.2	53.4	8.7	41.4	5	23.8	3.4	16.2	1.6	7.6	100	37.2	25.3	1	4
2010-04-11	2131194-110410	2131194	20	20	51.86	90.336	3050	13401	24664	20.7	104.5	266.8	5.75	14.25	7884	1100	8.92	11.08	39.9	5.3	0.29	0.45	3088	19.8	48	0.2	4064	14.7	263	5.3	4787	12.1	400	7.9	11.1	55.5	8.9	44.5	3.9	19.5	1.6	8	1.1	5.5	99	73.5	60.5	3	4
2010-04-12	2131196-120410	2131196	21.69	NA	58.48	90.611	5134	22885	97975	NA	NA	NA	9.75	12	10566	720	NA	NA	NA	NA	0.45	NA	5134	21.8	NA	0	7270	15.1	300	6.7	8843	12.2	425	9.6	NA	NA	NA	NA	NA	NA	NA	NA	NA	NA	100.5	69.6	56.2	3	4
2010-04-12	2131219-120410	2131219	21.86	NA	57.44	90.218	535	2405	9459	NA	NA	NA	4.5	17.42	1809	205	NA	NA	NA	NA	0.21	NA	678	16.7	78	5.2	1788	5	164	16.9	2973	2.3	244	19.6	NA	NA	NA	NA	NA	NA	NA	NA	NA	NA	76.4	22.9	10.5	1	4
2010-04-12	2131191-120410	2131191	21.27	NA	57.75	89.632	1386	6994	36892	NA	NA	NA	4.83	16.5	5275	247	NA	NA	NA	NA	0.23	NA	1614	18.2	76	3.2	4116	6.5	190	14.8	6501	3.8	265	17.5	NA	NA	NA	NA	NA	NA	NA	NA	NA	NA	85.6	30.6	17.9	1	4
2010-04-12	2131190-120410	2131190	21.36	21.36	56.86	90.322	1099	6129	15112	11	49.6	202.5	4.5	16.92	4059	311	12.17	9.25	18.7	0.8	0.21	0.57	1282	18.2	75	3.2	3124	6.5	217	14.9	4925	3.8	287	17.7	4.2	19.7	3.8	17.8	1.8	8.4	1	4.7	0.9	4.2	85.2	30.4	17.8	1	4
2010-04-12	1993216-120410	1993216	18.3	18.3	59.1	89.688	1931	7481	30415	6.3	36.4	108.5	10.25	8.08	3383	89	4.25	14.08	21.9	1.5	0.56	0.23	2829	12.4	46	5.9	3533	9.8	111	8.6	5074	6.3	271	12	2.8	15.3	2.6	14.2	1.6	8.7	0.2	1.1	0.1	0.5	67.8	53.6	34.4	1	4
2010-04-12	2131149-120410	2131149	22.21	22.21	56.39	90.83	893	2972	9815	9.2	38.3	59.5	6.58	15.67	2112	380	10.17	12.08	17	2.7	0.3	0.46	927	21.3	95	0.9	1825	9.2	239	13.1	2585	5.4	348	16.8	8.6	38.7	6.2	27.9	2.2	9.9	0.2	0.9	0	0	95.9	41.4	24.3	1	4
2010-04-12	1993215-120410	1993215	22.13	22.13	61.53	88.806	215	1134	4218	1.3	3.8	11.2	3.25	18.92	1039	73	8.92	13.25	2.2	0.7	0.15	0.4	651	5.9	56	16.2	1523	2	85	20.2	2028	1.2	106	20.9	0.4	1.8	0.2	0.9	0	0	0	0	0	0	26.7	9	5.4	3	4
2010-04-12	2131021-120410	2131021	22.06	22.06	61.81	88.942	1148	9064	31309	14.5	75.8	142.8	3.75	18.33	6129	129	5.58	16.5	45.1	4.2	0.17	0.25	1598	15.6	69	6.5	7179	3.2	138	18.9	7937	2.8	149	19.2	6.3	28.6	4.9	22.2	3.2	14.5	1.9	8.6	0.8	3.6	70.7	14.5	12.7	1	4
2010-04-12	2131022-120410	2131022	21.64	NA	60.66	88.629	371	1528	9081	NA	NA	NA	5.17	16.5	1134	132	NA	NA	NA	NA	0.24	NA	556	13.8	45	7.8	1682	3.2	147	18.5	2597	1.7	185	20	NA	NA	NA	NA	NA	NA	NA	NA	NA	NA	63.8	14.8	7.9	1	4
2010-04-12	1993223-120410	1993223	22.17	22.17	62.78	88.144	156	418	4279	1.9	3.6	19.5	1.67	20.5	746	108	10.75	11.42	3	0.8	0.08	0.48	304	8.7	61	13.5	1364	1	99	21.2	2774	0.3	116	21.8	1	4.5	0.5	2.3	0	0	0	0	0	0	39.2	4.5	1.4	3	4
2010-04-12	1993204-120410	1993204	22.61	NA	68.17	87.076	1430	2600	67659	NA	NA	NA	3.92	18.75	8042	49	NA	NA	NA	NA	0.17	NA	6458	4.9	37	17.8	18712	1.7	58	21	21897	1.4	65	21.2	NA	NA	NA	NA	NA	NA	NA	NA	NA	NA	21.7	7.5	6.2	1	4
2010-04-18	1993534-180410	1993534	23.46	23.46	59.2	88.352	1713	10245	49494	17.8	92.3	264.1	13.83	9.67	2906	5	16.5	7	25	0.8	0.59	0.7	4558	8.8	25	14.8	7103	5.5	66	18	8979	4.2	109	19.2	9.6	40.9	7.2	30.7	4.5	19.2	2.7	11.5	1.2	5.1	37.5	23.4	17.9	2	4
2010-04-18	1921120-180410	1921120	22.77	22.77	67.09	84.758	1909	13142	30698	14.2	79.8	143.6	6.58	16.25	6397	91	10.33	12.5	30.8	0.5	0.29	0.45	3637	11.8	51	11	7956	5.2	104	17.6	9174	4.5	126	18.3	7.2	31.6	5.8	25.5	4	17.6	2.5	11	0.9	4	51.8	22.8	19.8	1	4
2010-04-18	1921138-180410	1921138	21.96	NA	71.9	81.892	3233	22027	47300	NA	NA	NA	10.42	11.58	6817	9	NA	NA	NA	NA	0.47	NA	9898	7.2	12	14.8	13429	5.2	37	16.8	13841	5.1	45	16.9	NA	NA	NA	NA	NA	NA	NA	NA	NA	NA	32.8	23.7	23.2	4	4
2010-04-18	1993533-180410	1993533	23.6	NA	63.81	86.571	2764	16452	69562	NA	NA	NA	9.5	14.17	6874	8	NA	NA	NA	NA	0.4	NA	10292	6.3	13	17.3	12981	5	27	18.7	14095	4.6	42	19.1	NA	NA	NA	NA	NA	NA	NA	NA	NA	NA	26.7	21.2	19.5	4	4
2010-04-18	1993503-180410	1993503	24.12	24.12	70.39	83.987	520	3128	7277	4.6	20.9	38.8	4.92	19.25	2126	110	10.58	13.58	8.8	1.3	0.2	0.44	950	12.4	67	11.8	2375	4.3	115	19.8	3507	2.6	163	21.6	4.2	17.4	3.3	13.7	0.8	3.3	0	0	0	0	51.4	17.8	10.8	3	4
2010-04-18	1993250-180410	1993250	23.47	NA	62.22	87.854	2051	10165	36785	NA	NA	NA	14.67	8.83	3285	2	NA	NA	NA	NA	0.63	NA	5586	8.6	17	14.9	7043	6.8	39	16.8	7458	6.3	56	17.2	NA	NA	NA	NA	NA	NA	NA	NA	NA	NA	36.6	29	26.8	1	4
2010-04-18	1993489-180410	1993489	23.76	23.76	67.36	84.523	401	1801	9647	7.9	31.5	54.5	12.83	10.92	737	6	10.42	13.33	15	2.3	0.54	0.44	1376	6.7	20	17.1	2468	3.4	54	20.3	3340	2.2	93	21.5	6.6	27.8	5	21	2	8.4	0.2	0.8	0	0	28.2	14.3	9.3	1	4
2010-04-18	1993244-180410	1993244	23.6	23.6	69.49	85.241	1257	5213	21188	13.3	71.9	190.7	3.42	20.25	5621	521	7.92	15.75	34.2	2.8	0.14	0.34	1257	23.7	NA	0	2481	9.8	400	13.9	5012	4	493	19.7	7.7	32.6	5.4	22.9	3.4	14.4	1.8	7.6	1	4.2	100.4	41.5	16.9	1	4
2010-04-18	1993235-180410	1993235	23.54	NA	64.47	85.097	1083	6157	39035	NA	NA	NA	11.92	11.67	2135	9	NA	NA	NA	NA	0.51	NA	4382	5.8	20	17.8	7234	3.4	41	20.2	7398	3.3	44	20.2	NA	NA	NA	NA	NA	NA	NA	NA	NA	NA	24.6	14.4	14	1	4
2010-04-18	1921127-180410	1921127	22.58	22.58	69.49	83.463	1454	8484	29360	13.2	87.5	171.7	13.75	8.83	2387	2	9.42	13.17	30.9	0.5	0.61	0.42	4181	7.8	29	14.8	7340	4.3	56	18.2	7613	4.2	60	18.4	5.2	23	4.4	19.5	3.4	15.1	2.2	9.7	1.2	5.3	34.5	19	18.6	4	4
2010-04-18	1993227-180410	1993227	23.85	23.85	68.75	83.516	1376	10443	21199	25.4	128.5	214.2	12.42	11.5	2636	16	15.83	8.08	37.6	1.5	0.52	0.66	3721	8.8	23	15.2	6651	4.8	69	19.2	8406	3.7	103	20.2	12.2	51.2	10.8	45.3	5.3	22.2	3.8	15.9	2.4	10.1	36.9	20.1	15.5	4	4
2010-04-18	1921114-180410	1921114	22.65	NA	69.47	83.221	891	6807	24278	NA	NA	NA	12.67	10	1584	12	NA	NA	NA	NA	0.56	NA	2691	7.3	30	15.3	5305	3.6	62	19.1	6886	2.7	91	20	NA	NA	NA	NA	NA	NA	NA	NA	NA	NA	32.2	15.9	11.9	1	4
2010-04-18	1921119-180410	1921119	22.67	22.67	65.31	84.205	1304	7134	10094	10.2	79.1	123.3	10.67	12	2627	128	15.08	7.58	14.9	0.7	0.47	0.67	1943	15	55	7.7	2835	9.8	131	12.8	3663	7.1	232	15.6	6	26.5	4	17.6	1.9	8.4	1.7	7.5	0.8	3.5	66.2	43.2	31.3	1	4
2010-04-18	1921116-180410	1921116	22.54	NA	71.33	81.589	256	1112	4337	NA	NA	NA	14.17	8.42	404	7	NA	NA	NA	NA	0.63	NA	742	7.2	30	15.4	1393	3.1	76	19.5	2017	1.6	123	21	NA	NA	NA	NA	NA	NA	NA	NA	NA	NA	31.9	13.8	7.1	1	4
2010-04-19	1921212-190410	1921212	21.81	21.81	73.56	86.885	303	1266	13474	6.7	55.1	120	9.75	12.08	665	11	9.08	12.75	15.1	0.7	0.45	0.42	1802	3.4	25	18.4	4640	1.2	40	20.6	4912	1.2	43	20.7	2.5	11.5	2.2	10.1	1.8	8.3	1.2	5.5	0.3	1.4	15.6	5.5	5.5	3	4
2010-04-19	1921211-190410	1921211	21.82	NA	73.67	86.792	150	376	3728	NA	NA	NA	1	20.83	472	135	NA	NA	NA	NA	0.05	NA	265	9.2	67	12.7	1142	0.7	119	21.2	2602	0.2	131	21.7	NA	NA	NA	NA	NA	NA	NA	NA	NA	NA	42.2	3.2	0.9	3	4
2010-04-19	1921239-190410	1921239	21.71	21.71	69.95	89.363	1385	8708	21530	31.8	158.3	277.9	7.5	14.25	3697	167	13.92	7.83	48.5	2.1	0.35	0.64	2596	11.4	46	10.3	5757	4.9	107	16.8	6330	4.4	124	17.3	11.9	54.8	9.6	44.2	4.5	20.7	3.8	17.5	3.2	14.7	52.5	22.6	20.3	2	4
2010-04-19	1921209-190410	1921209	21.85	NA	74.97	86.239	1202	7110	17788	NA	NA	NA	6.33	15.58	3878	114	NA	NA	NA	NA	0.29	NA	1786	14.5	59	7.4	4888	4.9	136	17	5854	4	163	17.9	NA	NA	NA	NA	NA	NA	NA	NA	NA	NA	66.4	22.4	18.3	1	4
2010-04-19	1921145-190410	1921145	21.42	21.42	70.76	87.947	1599	6283	29106	11.9	55.9	134.5	8.25	13.17	3830	201	11.58	9.83	21.5	0.7	0.39	0.54	2288	14.8	47	6.6	4181	7.8	135	13.7	4746	6.7	177	14.8	7.2	33.6	6.9	32.2	3.5	16.3	1.3	6.1	0.2	0.9	69.1	36.4	31.3	4	4
2010-04-20	1941063-200410	1941063	20.8	NA	72.18	87.842	1103	3388	19481	NA	NA	NA	7.17	13.67	2788	220	NA	NA	NA	NA	0.34	NA	1386	16.3	78	4.5	2744	7.6	164	13.2	3442	5.6	247	15.2	NA	NA	NA	NA	NA	NA	NA	NA	NA	NA	78.4	36.5	26.9	2	4
2010-04-20	1941017-200410	1941017	21.5	NA	67.94	89.456	605	2609	4857	NA	NA	NA	7.92	13.58	1380	153	NA	NA	NA	NA	0.37	NA	799	15.8	74	5.8	1532	6.9	165	14.6	2218	3.8	264	17.8	NA	NA	NA	NA	NA	NA	NA	NA	NA	NA	73.5	32.1	17.7	2	4
2010-04-20	1941014-200410	1941014	21.54	21.54	68.4	89.84	1138	5647	11938	8.1	33	64.1	7.58	14	3024	117	9.5	12.08	15.5	2.3	0.35	0.44	1770	13.6	65	8	3224	7.1	119	14.5	3980	5.4	186	16.2	6.9	32	5	23.2	1.6	7.4	0.2	0.9	0	0	63.1	33	25.1	4	4
2010-04-20	1941022-200410	1941022	21.3	21.3	66.22	90.615	875	3728	6823	7.4	30.9	71	7.83	13.5	2064	186	11.83	9.5	12.3	1.2	0.37	0.56	1171	15.7	58	5.7	2019	8.2	155	13.1	2432	6.2	243	15.2	5.6	26.3	5	23.5	2	9.4	0.2	0.9	0	0	73.7	38.5	29.1	4	4
2010-04-20	1941021-200410	1941021	21.17	NA	69.54	88.67	782	2579	10924	NA	NA	NA	6.92	14.25	1826	275	NA	NA	NA	NA	0.33	NA	823	20	82	1.2	1741	8	200	13.2	2421	4.8	308	16.4	NA	NA	NA	NA	NA	NA	NA	NA	NA	NA	94.5	37.8	22.7	2	4
2010-04-20	1941006-200410	1941006	20.93	20.93	72.37	89.011	1861	9089	48560	17.5	55.5	376.4	8	12.92	4656	130	9.83	11.08	33.5	3.3	0.38	0.47	2925	13.2	54	7.8	5245	7.1	128	13.8	6929	5.2	198	15.8	9.5	45.4	7.9	37.7	3.2	15.3	1.2	5.7	0.6	2.9	63.1	33.9	24.8	4	4
2010-04-20	1941015-200410	1941015	21.61	NA	68.73	89.1	1117	7272	14660	NA	NA	NA	8.33	13.33	2769	84	NA	NA	NA	NA	0.39	NA	2044	11.6	52	10.1	3306	6.8	109	14.8	4553	4.6	195	17.1	NA	NA	NA	NA	NA	NA	NA	NA	NA	NA	53.7	31.5	21.3	1	4
2010-04-20	1941059-200410	1941059	21.26	NA	66.64	91.078	1257	5309	10415	NA	NA	NA	9.25	12.08	2694	157	NA	NA	NA	NA	0.44	NA	1541	17.2	85	4.2	2823	8.8	167	12.6	3743	6.1	265	15.2	NA	NA	NA	NA	NA	NA	NA	NA	NA	NA	80.9	41.4	28.7	1	4
2010-04-20	1941009-200410	1941009	20.96	20.96	71.45	89.161	654	2477	9678	5.1	16.6	39.6	7.33	13.67	1604	144	11	10	8.2	1.8	0.35	0.52	897	14.8	80	6.2	1663	7.1	140	13.9	2523	3.7	259	17.3	5.5	26.2	3.2	15.3	0.3	1.4	0	0	0	0	70.6	33.9	17.7	1	4
2010-04-20	1941067-200410	1941067	21.05	21.05	68.76	89.658	1371	4446	18589	7.1	38.4	58	4.42	16.67	4180	626	16	5.08	9.1	0.6	0.21	0.76	1381	20.9	94	0.2	2126	12.4	289	8.7	3189	7.2	435	13.9	5.3	25.2	4.4	20.9	1.4	6.7	0.1	0.5	0	0	99.3	58.9	34.2	1	4
2010-04-20	1941062-200410	1941062	21.09	21.09	73.32	87.003	530	2300	4813	4.8	20.5	96.7	6.25	14.83	1411	159	11	10.08	8.4	0.9	0.3	0.52	695	15.6	64	5.5	1443	6.2	153	14.9	2034	3.3	248	17.8	2.4	11.4	1.8	8.5	0.8	3.8	0.4	1.9	0.1	0.5	74	29.4	15.6	3	4
2010-04-20	1941012-200410	1941012	21.63	NA	69.99	90.278	1921	12170	24152	NA	NA	NA	10	11.67	4096	58	NA	NA	NA	NA	0.46	NA	3557	11.6	42	10.1	5662	7.1	105	14.6	8652	4.4	198	17.2	NA	NA	NA	NA	NA	NA	NA	NA	NA	NA	53.6	32.8	20.3	3	4
2010-04-20	1941055-200410	1941055	21.53	21.53	66.63	92.024	4351	37816	67541	47.4	346	400	7.58	14	12161	121	11.42	10.17	88.3	1.4	0.35	0.53	6752	13.8	66	7.8	13462	6.8	130	14.8	22037	4.1	224	17.5	9.8	45.5	8.8	40.9	6.1	28.3	3.9	18.1	3	13.9	64.1	31.6	19	3	4
2010-04-20	1941010-200410	1941010	21.03	21.03	61.35	94.675	3482	13134	39382	41.8	143.6	409.5	10.42	10.67	6725	315	10.92	10.17	71.6	9.9	0.5	0.52	3889	18.8	76	2.2	6093	11.8	195	9.3	7192	9.8	290	11.3	20	95.1	15.9	75.6	7.7	36.6	5.2	24.7	3.6	17.1	89.4	56.1	46.6	1	4
2010-04-21	1941030-210410	1941030	21.99	21.99	66.75	90.357	2593	9982	72422	10.8	66.3	123.9	6.17	15.83	8804	174	8.58	13.42	24.8	1.9	0.28	0.39	3916	14.4	77	7.6	10065	5.4	152	16.6	16335	3.2	211	18.8	5.8	26.4	4.7	21.4	2.5	11.4	1.8	8.2	0.5	2.3	65.5	24.6	14.6	2	4
2010-04-21	2911006-210410	2911006	20.98	20.98	67.22	91.131	2854	16597	54348	35.6	182.2	333.8	7.42	13.58	7686	216	11.42	9.58	62.2	3.8	0.35	0.54	3347	17.8	79	3.2	7208	8	175	13	9377	6	245	15	12.8	61	9.7	46.2	5.2	24.8	3.6	17.2	3.2	15.3	84.8	38.1	28.6	1	4
2010-04-21	1941261-210410	1941261	22.03	NA	69.21	87.967	2261	8826	49016	NA	NA	NA	12.33	9.75	3962	110	NA	NA	NA	NA	0.56	NA	3417	14.5	52	7.6	4653	10.4	126	11.7	5590	8.4	212	13.7	NA	NA	NA	NA	NA	NA	NA	NA	NA	NA	65.8	47.2	38.1	3	4
2010-04-21	1941025-210410	1941025	22.01	22.01	70.3	88.897	1026	4621	12835	13.2	79.6	231.1	12.92	9.08	1737	14	8.08	13.92	35	0.5	0.59	0.37	2106	10.7	9	11.3	3138	6.8	74	15.2	3593	5.8	117	16.2	5.6	25.4	5	22.7	3.8	17.3	1.9	8.6	1	4.5	48.6	30.9	26.4	4	4
2010-04-21	1941029-210410	1941029	22.04	NA	66.5	89.427	980	3089	9551	NA	NA	NA	9.5	12.58	1964	237	NA	NA	NA	NA	0.43	NA	1099	19.5	83	2.6	1850	10.6	180	11.5	2231	7.8	293	14.2	NA	NA	NA	NA	NA	NA	NA	NA	NA	NA	88.5	48.1	35.4	4	4
2010-04-21	1941032-210410	1941032	22.11	22.11	68.41	88.433	1847	7856	41695	10.6	60.5	131.8	7.75	14.42	4612	361	8.83	13.33	23.6	1.9	0.35	0.4	2096	19.4	89	2.8	3943	9.8	202	12.4	5281	6.9	290	15.2	5.4	24.4	4.3	19.4	2.2	10	1.4	6.3	0.6	2.7	87.7	44.3	31.2	3	4
2010-04-21	2911003-210410	2911003	20.99	20.99	69.78	88.719	1210	6142	28479	7.6	44.9	79.5	6.75	14.25	3476	137	13.17	7.83	11.8	0.6	0.32	0.63	2070	12	64	9	4642	5	138	16	6931	3.2	195	17.8	5.5	26.2	4.3	20.5	1.9	9.1	0.7	3.3	0	0	57.2	23.8	15.2	1	4
2010-04-21	1941026-210410	1941026	21.91	NA	69.8	88.087	461	1739	4095	NA	NA	NA	6	15.92	1268	157	NA	NA	NA	NA	0.27	NA	616	15.6	81	6.3	1384	5.3	164	16.6	1850	3.2	227	18.8	NA	NA	NA	NA	NA	NA	NA	NA	NA	NA	71.2	24.2	14.6	4	4
2010-04-21	1941035-210410	1941035	21.99	NA	70.92	89.125	1139	6000	19527	NA	NA	NA	6.17	15.83	3729	131	NA	NA	NA	NA	0.28	NA	1862	13.2	44	8.8	4126	5.6	123	16.4	4577	4.9	150	17.1	NA	NA	NA	NA	NA	NA	NA	NA	NA	NA	60	25.5	22.3	2	4
2010-04-21	1941028-210410	1941028	21.84	21.84	68.38	89.601	1520	7616	28409	14.7	111.8	236	8.5	13.42	3620	189	9	12.92	32	2.7	0.39	0.41	1947	16.9	77	5	3992	7.7	190	14.2	5998	4.8	281	17.2	5.1	23.4	3.5	16	1.8	8.2	1.4	6.4	1.3	6	77.4	35.3	22	3	4
2010-04-22	1941047-220410	1941047	21.67	21.67	57.3	89.171	1567	4852	10869	12.8	39.9	200.8	1.75	19.92	5610	1211	8.83	12.83	24.8	4.6	0.08	0.41	1567	21.7	NA	0	1633	20.4	479	1.2	2539	9.8	772	11.9	11.1	51.2	8.3	38.3	2.1	9.7	0.7	3.2	0.3	1.4	100.1	94.1	45.2	3	4
2010-04-22	1941037-220410	1941037	21.74	NA	48.19	92.596	3031	11745	52368	NA	NA	NA	6.42	15.33	7820	1027	NA	NA	NA	NA	0.3	NA	3042	21.7	100	0.1	3757	17.2	310	4.6	5216	11.6	541	10.2	NA	NA	NA	NA	NA	NA	NA	NA	NA	NA	99.8	79.1	53.4	4	4
2010-04-22	1941039-220410	1941039	21.72	NA	50.93	90.252	713	2244	8068	NA	NA	NA	2.25	19.5	1976	567	NA	NA	NA	NA	0.1	NA	725	21.3	92	0.4	1149	11.2	246	10.5	1831	4.2	441	17.5	NA	NA	NA	NA	NA	NA	NA	NA	NA	NA	98.1	51.6	19.3	1	4
2010-04-22	1941076-220410	1941076	18.03	18.03	58.85	87.744	2248	8056	26343	10.4	34.9	59.8	5.67	12.42	5885	587	7.25	10.83	22.1	2.6	0.31	0.4	2364	17.2	66	0.9	3299	11.9	216	6.2	4916	7.3	427	10.8	6.8	37.7	5.9	32.7	2.8	15.5	0.1	0.6	0	0	95.4	66	40.5	4	4
2010-04-22	1941075-220410	1941075	21.74	NA	52.68	89.624	977	3148	9947	NA	NA	NA	3.58	18.17	2910	596	NA	NA	NA	NA	0.16	NA	977	21.8	NA	0	1488	12.6	277	9.2	2415	5.7	471	16.1	NA	NA	NA	NA	NA	NA	NA	NA	NA	NA	100.3	58	26.2	3	4
2010-04-22	1941265-220410	1941265	21.69	NA	55.01	89.181	1206	3797	12087	NA	NA	NA	5.92	15.83	2912	569	NA	NA	NA	NA	0.27	NA	1206	21.8	NA	0	1997	11.6	306	10.2	2538	8	432	13.8	NA	NA	NA	NA	NA	NA	NA	NA	NA	NA	100.5	53.5	36.9	3	4
2010-04-22	2911008-220410	2911008	22.06	22.06	48.21	92.6	1874	8343	38193	20.8	115.4	286.9	8.83	13.25	3940	497	11.08	11	39.5	1.8	0.4	0.5	1888	21.9	91	0.2	3316	11.8	235	10.3	4419	8.2	356	13.8	7.9	35.8	6.3	28.6	4	18.1	3	13.6	2.3	10.4	99.3	53.5	37.2	2	4
2010-04-22	2911014-220410	2911014	22.14	NA	50.99	91.002	2201	6701	25925	NA	NA	NA	7.92	14.25	4786	765	NA	NA	NA	NA	0.36	NA	2201	22.2	NA	0	3018	15.4	335	6.8	3806	11.5	470	10.7	NA	NA	NA	NA	NA	NA	NA	NA	NA	NA	100.3	69.6	51.9	1	4
2010-04-22	1941071-220410	1941071	21.84	21.84	54.46	92.054	7065	40320	103856	49	273	427.4	7.42	14.42	20090	364	14.42	7.42	73	2.4	0.34	0.66	7430	20.8	70	1.1	13311	11.4	219	10.4	21521	6.9	362	14.9	13.4	61.4	10.2	46.7	6.3	28.8	4.7	21.5	3.6	16.5	95.2	52.2	31.6	4	4
2010-04-22	2911009-220410	2911009	21.87	21.87	46.28	94.478	1660	10518	25075	20	152.1	215.7	6.33	15.58	4823	374	8.75	13.17	47	2.1	0.29	0.4	1660	21.9	NA	0	3578	9.2	259	12.7	5016	6.2	346	15.8	7.7	35.2	6.5	29.7	3.2	14.6	2	9.1	1.7	7.8	100.1	42.1	28.3	1	4
2010-04-22	1941049-220410	1941049	21.65	NA	56.58	88.214	3124	17874	88107	NA	NA	NA	5.75	15.92	10829	340	NA	NA	NA	NA	0.27	NA	3124	21.7	NA	0	7166	9	251	12.7	11457	5.4	346	16.2	NA	NA	NA	NA	NA	NA	NA	NA	NA	NA	100.2	41.6	24.9	4	4
2010-04-25	2171017-250410	2171017	24.26	NA	49.05	90.26	1989	10396	27893	NA	NA	NA	10	14.33	4566	191	NA	NA	NA	NA	0.41	NA	2591	18.5	81	5.8	4582	10	180	14.3	5179	8.7	224	15.7	NA	NA	NA	NA	NA	NA	NA	NA	NA	NA	76.3	41.2	35.9	1	4
2010-04-25	2171001-250410	2171001	24.61	24.61	52.57	88.681	925	4460	23391	6.7	28.6	94.1	5.67	19	3601	127	17.17	7.5	9.1	1.3	0.23	0.7	1710	12.8	74	11.8	5211	3.8	136	20.8	6596	2.9	165	21.8	3.8	15.4	2.1	8.5	1.2	4.9	1	4.1	0.2	0.8	52	15.4	11.8	4	4
2010-04-25	2171018-250410	2171018	25.04	NA	48.93	89.363	1473	9953	27557	NA	NA	NA	8.92	16.17	4000	79	NA	NA	NA	NA	0.36	NA	2752	13.2	40	11.8	5302	6.6	110	18.5	7344	4.6	160	20.5	NA	NA	NA	NA	NA	NA	NA	NA	NA	NA	52.7	26.4	18.4	1	4
2010-04-25	2171056-250410	2171056	24.85	24.85	54.45	87.905	491	2499	5461	3.8	10.1	15.1	7.42	17.5	1361	122	14.08	10.83	5.3	1.9	0.3	0.57	752	15.3	73	9.6	1934	4.8	151	20.2	2466	3.3	186	21.6	3.6	14.5	2.2	8.9	0	0	0	0	0	0	61.6	19.3	13.3	4	4
2010-04-25	2171052-250410	2171052	25.16	25.16	53.17	89.832	469	2378	5513	8.4	23.1	48.1	6.83	18.33	1406	119	18.25	6.92	11.1	1.3	0.27	0.73	829	13.2	68	11.9	1681	5.5	130	19.7	2452	3.1	192	22.1	12.6	50.1	9.7	38.6	1	4	0	0	0	0	52.5	21.9	12.3	1	4
2010-04-25	2171026-250410	2171026	24.37	NA	53.08	88.961	2146	10620	25827	NA	NA	NA	6.5	17.92	6405	602	NA	NA	NA	NA	0.27	NA	2147	24.4	NA	0	3571	13.7	336	10.8	4830	9.5	438	14.9	NA	NA	NA	NA	NA	NA	NA	NA	NA	NA	100.1	56.2	39	3	4
2010-04-25	2171016-250410	2171016	24.95	NA	49.14	91.314	3048	17469	50147	NA	NA	NA	7.83	17.17	8971	345	NA	NA	NA	NA	0.31	NA	3403	22.3	72	2.7	7310	10	207	15	9436	7.6	267	17.4	NA	NA	NA	NA	NA	NA	NA	NA	NA	NA	89.4	40.1	30.5	3	4
2010-04-25	2171012-250410	2171012	24.72	NA	49.31	90.409	945	5287	18361	NA	NA	NA	6.67	18.08	2790	265	NA	NA	NA	NA	0.27	NA	1007	23.1	82	1.7	2408	8.4	191	16.3	3333	5.5	263	19.2	NA	NA	NA	NA	NA	NA	NA	NA	NA	NA	93.4	34	22.2	3	4
2010-04-25	2171034-250410	2171034	24.02	24.02	50.37	89.59	953	5075	15259	11.7	61.7	133.7	5.67	18.42	3296	232	8.83	15.25	26.7	3.1	0.24	0.37	1231	18.3	65	5.8	3234	6.2	168	17.9	4298	4.3	219	19.8	7.5	31.2	5.2	21.6	2.8	11.7	1.8	7.5	0.4	1.7	76.2	25.8	17.9	4	4
2010-04-25	2171023-250410	2171023	24.1	24.1	50.48	89.302	651	3003	6176	3.2	7.4	17.3	8	16.17	1625	168	17.92	6.25	4.1	0.7	0.33	0.74	887	17.2	71	7	1966	6.5	167	17.7	2635	4.2	227	19.9	2.7	11.2	0.8	3.3	0	0	0	0	0	0	71.4	27	17.4	1	4
2010-04-25	2171009-250410	2171009	24.85	24.85	49.32	90.615	683	3145	8735	6.4	12.6	18	9.83	15.08	1534	128	17.17	7.75	8.5	2	0.4	0.69	1067	15.4	60	9.5	2033	7	156	17.9	2919	4.2	223	20.7	13	52.3	7.2	29	0	0	0	0	0	0	62	28.2	16.9	3	4
2010-04-25	2171074-250410	2171074	24.02	NA	49.03	90.183	1832	8317	42944	NA	NA	NA	9.25	14.83	4398	233	NA	NA	NA	NA	0.39	NA	1969	22.3	94	1.8	4186	9.9	185	14.2	5368	7.4	259	16.7	NA	NA	NA	NA	NA	NA	NA	NA	NA	NA	92.8	41.2	30.8	3	4
2010-04-25	2171020-250410	2171020	24.93	24.93	51.56	90.671	1333	5724	17767	17.9	70.6	163.1	6.83	18.17	3725	433	13	12	27.7	7.4	0.27	0.52	1333	25	NA	0	2431	12.2	292	12.8	3467	7.7	389	17.3	19.7	79	16.1	64.6	3.7	14.8	2.1	8.4	0.5	2	100.3	48.9	30.9	1	4
2010-04-26	2911115-260410	2911115	21.36	21.36	52.81	89.164	4913	15089	114503	22.6	104.3	400	9.17	12.25	11125	265	13.58	7.83	35	1.3	0.43	0.64	5528	19	83	2.4	10190	10.1	219	11.3	11045	9.2	252	12.2	9.2	43.1	8.2	38.4	4.1	19.2	1.8	8.4	1.3	6.1	89	47.3	43.1	4	4
2010-04-26	1941095-260410	1941095	20.59	NA	56.35	87.651	1211	6921	30842	NA	NA	NA	6.5	14.17	3610	109	NA	NA	NA	NA	0.32	NA	1970	12.5	47	8.2	4280	5.4	120	15.2	5853	3.8	181	16.9	NA	NA	NA	NA	NA	NA	NA	NA	NA	NA	60.7	26.2	18.5	3	4
2010-04-26	1941091-260410	1941091	20.69	NA	53.42	88.052	711	4594	18275	NA	NA	NA	11.5	9.25	1270	17	NA	NA	NA	NA	0.56	NA	1893	7.6	31	13.2	3459	3.9	72	16.8	4007	3.2	100	17.5	NA	NA	NA	NA	NA	NA	NA	NA	NA	NA	36.7	18.8	15.5	2	4
2010-04-26	1941089-260410	1941089	20.64	20.64	55.9	89.631	1579	14289	31522	21.2	147.3	214.1	11.75	8.92	2771	9	11.33	9.33	37.4	1.6	0.57	0.55	4981	6.5	18	14.2	9989	3.2	57	17.5	11079	2.8	70	17.8	10.6	51.4	10.3	49.9	2.7	13.1	1.9	9.2	1.4	6.8	31.5	15.5	13.6	3	4
2010-04-26	1941085-260410	1941085	20.76	20.76	58.13	86.535	530	3144	18326	2.6	14.1	65.5	12.58	8.25	870	13	5.17	15.67	9.1	0.5	0.61	0.25	1305	8.2	31	12.7	2735	3.6	72	17.2	3925	2.2	119	18.6	2.3	11.1	1.8	8.7	0.3	1.4	0.1	0.5	0	0	39.5	17.3	10.6	2	4
2010-04-26	1941087-260410	1941087	20.35	20.35	55.21	88.346	970	8485	16315	6.8	45.6	97.3	9.92	10.5	1992	4	11.25	9.17	11.4	1.2	0.49	0.55	3136	6.2	14	14.2	5833	3.2	49	17.2	7853	2.3	82	18.1	2.7	13.3	2.1	10.3	1.7	8.4	0.8	3.9	0.1	0.5	30.5	15.7	11.3	1	4
2010-04-26	2911021-260410	2911021	21.53	21.53	48.19	93.443	7378	44085	80906	51.7	206.9	308.7	12	9.58	12951	399	14.25	7.33	76.6	3.2	0.56	0.66	8634	18.4	70	3.2	11771	13.4	160	8.2	14505	10.8	305	10.8	14.4	66.9	12.9	59.9	7.2	33.4	6	27.9	5.3	24.6	85.5	62.2	50.2	2	4
2010-04-26	2911020-260410	2911020	21.49	21.49	54.87	89.137	4112	30367	107442	14.6	89.3	149	5.42	16.08	16178	48	14.08	7.42	22	0.6	0.25	0.66	13874	6.3	35	15.2	20183	4.3	55	17.2	22253	3.9	71	17.6	5.1	23.7	4.7	21.9	3.5	16.3	2.7	12.6	1.2	5.6	29.3	20	18.1	3	4
2010-04-26	2911016-260410	2911016	21.27	NA	52.57	89.796	1328	5998	20280	NA	NA	NA	7.33	14	3466	208	NA	NA	NA	NA	0.34	NA	1730	16.2	67	5.2	3511	7.4	164	13.9	4273	5.8	219	15.5	NA	NA	NA	NA	NA	NA	NA	NA	NA	NA	76.2	34.8	27.3	4	4
2010-04-26	1941080-260410	1941080	20.56	20.56	52.49	89.236	1240	9333	18290	20.2	99.7	174.3	8	12.58	3157	22	9.5	11.08	38	5	0.39	0.46	3440	7.3	23	13.2	6376	3.8	65	16.8	7955	3	95	17.6	12.2	59.3	8.6	41.8	4	19.5	2.8	13.6	1.3	6.3	35.5	18.5	14.6	4	4
2010-04-26	2911015-260410	2911015	21.33	21.33	54.05	90.012	1697	7507	25790	14.2	83.1	119.6	9.25	12.08	3735	137	14.75	6.58	20	1.2	0.43	0.69	2534	14.2	42	7.2	4145	8.3	128	13	5226	6.3	207	15	7.9	37	6.8	31.9	3.4	15.9	1.8	8.4	0.7	3.3	66.6	38.9	29.5	4	4
2010-04-26	1941081-260410	1941081	20.71	NA	54.57	87.547	236	1277	5176	NA	NA	NA	10.67	10.08	453	6	NA	NA	NA	NA	0.52	NA	842	5.5	17	15.2	1594	2.5	50	18.2	2382	1.3	88	19.4	NA	NA	NA	NA	NA	NA	NA	NA	NA	NA	26.6	12.1	6.3	1	4
2010-04-26	2911022-260410	2911022	21.52	NA	58.42	87.282	4582	15015	104112	NA	NA	NA	6.17	15.42	15397	256	NA	NA	NA	NA	0.29	NA	5585	17.7	56	3.9	13711	7	200	14.6	17253	5.5	249	16.1	NA	NA	NA	NA	NA	NA	NA	NA	NA	NA	82.2	32.5	25.6	2	4
2010-04-26	1941077-260410	1941077	20.68	20.68	59.54	86.549	518	1431	34179	5.7	13.9	35	9.42	11.33	1129	11	2.75	18	15	4.2	0.46	0.13	2874	3.7	13	17.1	5083	2	31	18.8	7271	1.3	55	19.4	3.4	16.4	2.4	11.6	0.3	1.5	0	0	0	0	17.9	9.7	6.3	4	4
2010-04-27	2911036-270410	2911036	22.04	22.04	45.92	88.121	2038	12289	33295	26.5	139.6	241.1	8.67	13.42	5104	58	10.33	11.75	54.6	1.8	0.39	0.47	4212	10.6	38	11.5	7674	5.7	93	16.4	9018	4.8	125	17.3	8.1	36.8	6.7	30.4	5.2	23.6	3.8	17.2	2.9	13.2	48.1	25.9	21.8	1	4
2010-04-27	1941094-270410	1941094	21.66	21.66	50.78	85.182	658	4123	24321	5.6	22.1	40.3	4.67	17	2544	140	12.17	9.5	8.8	1.5	0.22	0.56	1233	11.1	55	10.6	3321	3.7	115	18	4548	2.5	150	19.2	4.4	20.3	3.8	17.5	0.7	3.2	0	0	0	0	51.2	17.1	11.5	3	4
2010-04-27	2911035-270410	2911035	22.11	22.11	45.44	88.491	4352	17627	54570	32.8	137	237.9	9.17	13	10292	163	14.67	7.5	49.3	0.7	0.41	0.66	4717	20.4	96	1.8	10295	9.2	161	13	10751	8.8	178	13.4	9.1	41.2	8.8	39.8	8.2	37.1	5.3	24	3.8	17.2	92.3	41.6	39.8	2	4
2010-04-27	1941132-270410	1941132	21.56	21.56	47.12	88.917	1231	8003	15281	11.6	48.9	100.2	7.08	14.5	3561	92	7.67	13.92	24.3	4.6	0.33	0.36	2553	10.2	53	11.4	4153	6.1	84	15.5	4704	5.2	114	16.3	9.9	45.9	6.6	30.6	2.7	12.5	0.9	4.2	0.1	0.5	47.3	28.3	24.1	4	4
2010-04-27	1941167-270410	1941167	21.78	NA	48.9	84.763	581	2505	8981	NA	NA	NA	6.67	15.17	1490	182	NA	NA	NA	NA	0.31	NA	778	15.8	63	6	1611	6.2	168	15.6	2596	2.9	271	18.9	NA	NA	NA	NA	NA	NA	NA	NA	NA	NA	72.5	28.5	13.3	1	4
2010-04-27	1941111-270410	1941111	21.32	21.32	49.89	87.864	4110	26877	61745	37.5	267.9	416	7.75	13.58	11166	84	7.92	13.42	100.1	0.5	0.36	0.37	8174	10.7	46	10.7	13979	6.2	97	15.2	14536	5.9	109	15.4	7.1	33.3	6.3	29.5	4.4	20.6	3.2	15	2.5	11.7	50.2	29.1	27.7	3	4
2010-04-27	1941263-270410	1941263	21.72	21.72	50.54	84.595	1764	9522	28675	6.9	38.4	101.3	7.42	14.33	4689	250	5	16.75	23.5	1.9	0.34	0.23	1881	20.3	77	1.4	4201	8.5	200	13.2	5070	6.8	249	14.9	3.3	15.2	2.9	13.4	1.8	8.3	0.6	2.8	0.2	0.9	93.5	39.1	31.3	2	4
2010-04-27	2911027-270410	2911027	22.29	22.29	52.78	85.44	278	1271	8217	5.3	21	36.5	1.75	20.58	2554	85	14.25	8.08	7.8	0.8	0.08	0.64	1022	5.1	59	17.2	2420	1.9	77	20.4	3198	1.3	93	21	6.8	30.5	5	22.4	0.6	2.7	0	0	0	0	22.9	8.5	5.8	3	4
2010-04-27	1941112-270410	1941112	21.23	21.23	49.85	85.099	545	3130	14040	5.7	33.1	72	5	16.25	1974	105	6.83	14.42	16.3	0.7	0.24	0.32	1259	8.8	44	12.5	3396	2.9	91	18.3	3846	2.5	105	18.8	4.4	20.7	3.7	17.4	2.2	10.4	0.1	0.5	0	0	41.5	13.7	11.8	4	4
2010-04-27	2911024-270410	2911024	22.33	22.33	47.01	85.977	1107	5221	13688	7.3	33	68.4	7.42	14.92	2759	286	16.08	6.25	9.9	0.8	0.33	0.72	1338	18.2	75	4.1	2794	7.9	181	14.4	3400	6.2	233	16.2	5.8	26	5.1	22.8	2.3	10.3	0.2	0.9	0	0	81.5	35.4	27.8	2	4
2010-04-27	1941109-270410	1941109	21.43	NA	49.23	85.009	217	969	3641	NA	NA	NA	6.25	15.25	648	40	NA	NA	NA	NA	0.29	NA	633	6.5	36	15	1352	2.3	79	19.2	2141	1	123	20.5	NA	NA	NA	NA	NA	NA	NA	NA	NA	NA	30.3	10.7	4.7	4	4
2010-04-27	1941092-270410	1941092	21.78	NA	50.33	85.206	1894	7221	53294	NA	NA	NA	9.5	12.33	3777	443	NA	NA	NA	NA	0.44	NA	2291	17.9	78	3.9	3818	10.3	165	11.5	5044	7.4	273	14.4	NA	NA	NA	NA	NA	NA	NA	NA	NA	NA	82.2	47.3	34	3	4
2010-04-27	1941093-270410	1941093	21.79	NA	46.11	87.101	3119	13778	46425	NA	NA	NA	9.58	12.25	6941	129	NA	NA	NA	NA	0.44	NA	4892	13.8	53	8	8183	8.1	142	13.8	9331	7	188	14.8	NA	NA	NA	NA	NA	NA	NA	NA	NA	NA	63.3	37.2	32.1	4	4
2010-04-27	2911116-270410	2911116	21.93	NA	49.03	87.276	6172	33704	103505	NA	NA	NA	11.75	10.25	11415	163	NA	NA	NA	NA	0.54	NA	7970	17	62	5	11751	11.4	155	10.6	17330	7.6	303	14.4	NA	NA	NA	NA	NA	NA	NA	NA	NA	NA	77.5	52	34.7	2	4
2010-04-27	1941107-270410	1941107	21.56	21.56	50.25	86.29	2745	16167	61617	27.5	174.2	369.8	5.83	15.75	9646	189	9.67	11.92	59.5	1.6	0.27	0.45	3772	15.6	77	6	10609	5.3	164	16.2	15449	3.6	216	18	7.6	35.3	5.1	23.7	3.1	14.4	2.6	12.1	2.2	10.2	72.4	24.6	16.7	4	4
2010-04-28	2911042-280410	2911042	22.32	22.32	54.89	88.549	1203	8982	25907	13.4	115.9	229.2	6.5	15.83	3877	105	6.33	16	42	2.1	0.29	0.28	2150	12.2	69	10.2	4570	5.4	125	16.9	5914	4	175	18.3	4.2	18.8	2.9	13	1.8	8.1	1.7	7.6	1.6	7.2	54.7	24.2	17.9	4	4
2010-04-28	1941134-280410	1941134	21.21	21.21	56.4	86.198	670	2944	28894	4.4	18	65.9	8.75	12.5	1603	16	7.67	13.58	10.9	0.7	0.41	0.36	1903	7.3	20	13.9	4421	2.9	73	18.3	5337	2.3	94	18.9	4.6	21.7	3.4	16	0.5	2.4	0.2	0.9	0	0	34.4	13.7	10.8	4	4
2010-04-28	1941119-280410	1941119	21.34	NA	56.8	88.159	1876	9906	93534	NA	NA	NA	4.25	17.17	8578	217	NA	NA	NA	NA	0.2	NA	2189	18.2	75	3.2	8085	4.6	186	16.8	11119	3.2	223	18.2	NA	NA	NA	NA	NA	NA	NA	NA	NA	NA	85.3	21.6	15	3	4
2010-04-28	2911041-280410	2911041	22.39	22.39	49.31	90.384	1735	6565	40176	11.9	44.4	140.9	9.58	12.83	3862	146	9	13.42	25.8	2.5	0.43	0.4	2373	16.2	53	6.2	3984	9.3	130	13.1	4648	7.8	195	14.7	7.2	32.2	5.5	24.6	3.2	14.3	1.1	4.9	0.5	2.2	72.4	41.5	34.8	1	4
2010-04-28	1941118-280410	1941118	21.3	21.3	57.03	88.278	2105	12112	23278	29	112.2	269.5	8.67	12.67	5113	46	12.25	9.08	46.4	5.5	0.41	0.58	4900	9.1	32	12.2	7122	6.2	65	15.2	7393	5.9	75	15.4	15.2	71.4	12.8	60.1	6.1	28.6	3.6	16.9	2.2	10.3	42.7	29.1	27.7	4	4
2010-04-28	1941099-280410	1941099	21.13	21.13	56.83	87.076	554	2031	11980	1.5	7	15.1	6.17	15	1501	165	3.42	17.75	6.1	0.6	0.29	0.16	835	13.5	60	7.7	1754	5.3	150	15.8	2533	3	228	18.2	1.2	5.7	0.8	3.8	0	0	0	0	0	0	63.9	25.1	14.2	3	4
2010-04-28	1941104-280410	1941104	20.77	NA	56.45	86.278	1035	6206	22678	NA	NA	NA	7	13.83	2957	63	NA	NA	NA	NA	0.34	NA	2300	9.2	42	11.7	5651	3.5	103	17.3	6324	3.1	117	17.8	NA	NA	NA	NA	NA	NA	NA	NA	NA	NA	44.3	16.9	14.9	4	4
2010-04-28	2911037-280410	2911037	22.75	22.75	48.08	90.46	2465	15089	32623	21.9	105.5	168.5	7.92	14.83	6752	177	9.58	13.17	48.6	2.4	0.35	0.42	3966	14	64	8.8	7402	7.3	117	15.4	8656	6.2	163	16.6	8.8	38.7	7.8	34.3	5.5	24.2	3.6	15.8	2.2	9.7	61.5	32.1	27.3	2	4
2010-04-28	2911039-280410	2911039	22.84	22.84	48.59	90.595	2414	8926	106710	18.8	127.8	261.2	12.25	10.58	4492	8	13.42	9.42	31.6	0.7	0.54	0.59	7152	7.7	18	15.2	10666	5.1	50	17.8	12618	4.2	80	18.6	7.8	34.2	6.2	27.1	3.8	16.6	2.3	10.1	1.3	5.7	33.7	22.3	18.4	1	4
2010-04-28	1941103-280410	1941103	20.88	20.88	58.89	86.044	558	3162	12148	4.8	25.1	75	7.5	13.42	1348	116	11.5	9.42	7.7	1.2	0.36	0.55	910	12.4	44	8.5	2331	3.9	149	17	3689	2.2	196	18.8	2.3	11	1.6	7.7	1	4.8	0.2	1	0	0	59.4	18.7	10.5	4	4
2010-04-28	1941121-280410	1941121	21.22	NA	50.11	91.671	3021	13150	36227	NA	NA	NA	8.33	12.92	7191	330	NA	NA	NA	NA	0.39	NA	3271	19.6	84	1.7	6336	9.8	210	11.5	7497	8.1	272	13.2	NA	NA	NA	NA	NA	NA	NA	NA	NA	NA	92.4	46.2	38.2	4	4
2010-04-28	1941116-280410	1941116	21.32	NA	54.64	87.386	361	1934	4984	NA	NA	NA	9.25	12.08	774	46	NA	NA	NA	NA	0.43	NA	710	10.3	34	11	1666	3.5	105	17.8	2429	2	148	19.3	NA	NA	NA	NA	NA	NA	NA	NA	NA	NA	48.3	16.4	9.4	4	4
2010-04-28	1941102-280410	1941102	21.04	21.04	56.89	86.998	351	1248	3874	2.1	4.8	11.1	4.67	16.42	991	169	6.92	14.17	3.6	1.4	0.22	0.33	492	14	72	7.1	1302	3.4	167	17.7	1995	1.6	217	19.5	0.8	3.8	0.2	1	0	0	0	0	0	0	66.5	16.2	7.6	1	4
2010-04-28	1941050-280410	1941050	21.08	21.08	57.38	85.779	419	2431	4939	11.3	86.4	162.7	6.42	14.67	1077	131	7.08	14	29.6	2	0.3	0.34	688	12.3	39	8.8	1649	4	130	17.1	2413	2.2	180	18.8	3.2	15.2	2.5	11.9	2	9.5	1.8	8.5	1	4.7	58.3	19	10.4	4	4
2010-04-29	1941124-290410	1941124	22.27	22.27	67.4	82.565	1768	10929	27108	28.6	183.5	363.4	13.33	9	2960	2	8.08	14.25	78	0.6	0.6	0.36	5748	6.8	13	15.5	7901	4.9	36	17.4	8557	4.5	55	17.8	5.8	26	5.8	26	5.8	26	3.7	16.6	2.4	10.8	30.5	22	20.2	4	4
2010-04-29	1941127-290410	1941127	22.31	NA	72.68	80.146	476	3316	5885	NA	NA	NA	15.5	6.83	686	1	NA	NA	NA	NA	0.69	NA	1505	6.9	14	15.4	2824	3.4	52	18.9	3043	3.1	65	19.2	NA	NA	NA	NA	NA	NA	NA	NA	NA	NA	30.9	15.2	13.9	1	4
2010-04-29	2911031-290410	2911031	21.87	21.87	70.03	83.477	1306	7416	23613	5.7	30.1	80.6	13.08	8.83	2188	0	8.25	13.67	14.1	0.6	0.6	0.38	3797	7.5	11	14.4	5407	5.2	41	16.8	5911	4.7	61	17.2	4.7	21.5	4.2	19.2	1.4	6.4	0.2	0.9	0	0	34.3	23.8	21.5	2	4
2010-04-29	2911051-290410	2911051	22.09	NA	78.84	79.963	458	2556	17177	NA	NA	NA	9.58	12.58	1058	0	NA	NA	NA	NA	0.43	NA	2100	4.8	10	17.4	3685	2.6	32	19.6	4242	2.2	48	20	NA	NA	NA	NA	NA	NA	NA	NA	NA	NA	21.7	11.8	10	2	4
2010-04-29	1941130-290410	1941130	22.04	NA	64.98	82.479	753	6025	24428	NA	NA	NA	11.5	10.58	1439	7	NA	NA	NA	NA	0.52	NA	2747	5.9	23	16.2	6503	2.4	46	19.7	6934	2.2	52	19.8	NA	NA	NA	NA	NA	NA	NA	NA	NA	NA	26.8	10.9	10	4	4
2010-04-29	1941274-290410	1941274	22.23	22.23	75.09	80.563	1098	6663	28001	5.5	43.5	103.5	11.25	11	2152	20	9	13.25	12.6	0.6	0.51	0.4	4045	6	10	16.2	5129	4.7	28	17.6	8406	2.7	103	19.6	2.8	12.6	2.6	11.7	1.6	7.2	0.8	3.6	0.1	0.4	27	21.1	12.1	3	4
2010-04-29	2911121-290410	2911121	22.23	22.23	71.24	81.917	627	5353	14673	7.4	55.8	139.3	13.08	9.17	1064	2	4.75	17.5	32.7	0.6	0.59	0.21	2686	5.1	17	17.2	6049	2.2	42	20.1	6743	1.9	50	20.3	3	13.5	2.8	12.6	1.9	8.5	1.2	5.4	0.6	2.7	22.9	9.9	8.5	1	4
2010-04-29	2911048-290410	2911048	21.9	21.9	72.06	80.817	263	716	8662	2	8.2	15.6	14.25	7.67	405	0	10	11.92	3.6	0.7	0.65	0.46	903	6.2	13	15.8	2803	1.7	54	20.2	4217	1	74	20.9	1.9	8.7	1.1	5	0	0	0	0	0	0	28.3	7.8	4.6	2	4
2010-04-29	1941129-290410	1941129	22.16	NA	70.88	80.538	155	1072	3024	NA	NA	NA	14.08	8.08	244	0	NA	NA	NA	NA	0.64	NA	804	3.9	16	18.2	1185	2.2	39	19.9	1538	1.3	66	20.8	NA	NA	NA	NA	NA	NA	NA	NA	NA	NA	17.6	9.9	5.9	1	4
2010-04-29	2911049-290410	2911049	21.75	NA	70.74	82.362	501	2788	16251	NA	NA	NA	14.58	7.17	746	0	NA	NA	NA	NA	0.67	NA	1442	7.4	13	14.3	2265	4.4	51	17.3	3279	2.7	112	19.1	NA	NA	NA	NA	NA	NA	NA	NA	NA	NA	34	20.2	12.4	2	4
2010-04-29	1941171-290410	1941171	22.28	NA	69.38	81.8	647	4000	31065	NA	NA	NA	14	8.33	1032	0	NA	NA	NA	NA	0.63	NA	2915	4.9	6	17.4	4262	3.2	31	19.1	4556	3	40	19.3	NA	NA	NA	NA	NA	NA	NA	NA	NA	NA	22	14.4	13.5	1	4
2010-04-29	1941271-290410	1941271	22.05	NA	66.94	84.146	1234	6133	12452	NA	NA	NA	11.92	10.17	2285	2	NA	NA	NA	NA	0.54	NA	3217	8.4	13	13.7	4426	6	43	16.1	4642	5.7	58	16.4	NA	NA	NA	NA	NA	NA	NA	NA	NA	NA	38.1	27.2	25.9	1	4
2010-05-02	2171002-020510	2171002	24.1	24.1	65.44	88.423	920	6294	17799	18.4	86.3	318.8	6	18.17	3368	112	17.92	6.25	24.7	0.5	0.25	0.74	1794	11.9	71	12.2	3635	5.6	105	18.6	4776	4	156	20.2	9.8	40.7	8	33.2	5	20.7	3.1	12.9	1.2	5	49.4	23.2	16.6	1	5
2010-05-02	2171053-020510	2171053	24.91	NA	70.95	86.201	977	5308	25498	NA	NA	NA	5.75	19.17	3589	194	NA	NA	NA	NA	0.23	NA	1283	18.7	63	6.2	3422	6.2	158	18.7	5138	3.8	221	21.1	NA	NA	NA	NA	NA	NA	NA	NA	NA	NA	75.1	24.9	15.3	1	5
2010-05-02	2171308-020510	2171308	24.04	NA	76.79	84.053	370	1874	4445	NA	NA	NA	4.08	20	1330	174	NA	NA	NA	NA	0.17	NA	479	17.9	53	6.2	1672	3.5	149	20.6	2363	2	190	22.1	NA	NA	NA	NA	NA	NA	NA	NA	NA	NA	74.5	14.6	8.3	1	5
2010-05-02	2171310-020510	2171310	24.03	24.03	69.51	85.864	292	1467	3743	3.7	8.3	16.5	7.5	16.58	803	60	3.75	20.33	7.7	2.9	0.31	0.16	736	8.7	42	15.4	1522	3.3	94	20.8	1943	2.2	129	21.9	2.4	10	0.8	3.3	0	0	0	0	0	0	36.2	13.7	9.2	1	5
2010-05-02	2171029-020510	2171029	23.61	23.61	69.1	85.561	1088	7550	39722	7	33.9	90.4	6.5	17.17	3813	57	12.17	11.5	11.8	1.9	0.28	0.52	2930	8.6	40	15.1	7197	3.3	87	20.3	9089	2.6	108	21.1	4.6	19.5	3.2	13.6	1.8	7.6	0.5	2.1	0.1	0.4	36.4	14	11	4	5
2010-05-02	2171049-020510	2171049	23.96	23.96	68.77	87.39	1324	8600	16551	15.1	99	157.4	6.33	17.67	4702	113	9.83	14.17	36.1	0.5	0.26	0.41	2461	12.7	54	11.3	5476	5.4	114	18.6	6559	4.4	144	19.6	6.8	28.4	5.5	23	3.8	15.9	2.9	12.1	1.5	6.3	53	22.5	18.4	3	5
2010-05-02	2171033-020510	2171033	24.48	NA	66.1	87.639	1535	9880	32188	NA	NA	NA	9.5	15	3898	39	NA	NA	NA	NA	0.39	NA	4131	9	28	15.5	6605	5.5	68	19	7791	4.6	96	19.9	NA	NA	NA	NA	NA	NA	NA	NA	NA	NA	36.8	22.5	18.8	2	5
2010-05-02	2171043-020510	2171043	26.73	NA	62.75	89.705	780	5116	25814	NA	NA	NA	5.92	20.83	3247	79	NA	NA	NA	NA	0.22	NA	2083	9.7	43	17.1	4040	4.8	76	22	4940	3.8	102	23	NA	NA	NA	NA	NA	NA	NA	NA	NA	NA	36.3	18	14.2	2	5
2010-05-02	2171057-020510	2171057	25.01	25.01	71.94	86.535	4732	22565	74108	26.9	101.4	187.8	11.75	13.33	10002	87	13.83	11.25	47.8	1.2	0.47	0.55	8587	13.8	54	11.3	11428	10.2	105	14.8	12810	9.1	146	16	12.9	51.6	12.4	49.6	9.2	36.8	4.3	17.2	1.8	7.2	55.2	40.8	36.4	2	5
2010-05-02	2171059-020510	2171059	24.93	24.93	68.3	86.245	892	5543	18181	6	38.7	125.8	4.42	20.58	4342	152	10.17	14.83	13.8	0.6	0.18	0.41	1262	17.2	81	7.8	4617	4.2	147	20.8	5616	3.3	165	21.7	3.8	15.2	3.4	13.6	2.1	8.4	0.8	3.2	0.1	0.4	69	16.8	13.2	1	5
2010-05-02	2171047-020510	2171047	24.02	NA	70.91	84.72	455	2731	9171	NA	NA	NA	4.25	19.83	2141	94	NA	NA	NA	NA	0.18	NA	930	10.9	62	13.2	2816	3.1	109	21	4108	1.9	139	22.2	NA	NA	NA	NA	NA	NA	NA	NA	NA	NA	45.4	12.9	7.9	1	5
2010-05-02	2171058-020510	2171058	24.99	NA	62.44	90.62	1381	7318	14755	NA	NA	NA	7.67	17.33	3944	248	NA	NA	NA	NA	0.31	NA	1484	23.2	78	1.8	3837	8.2	190	16.8	4691	6.4	238	18.6	NA	NA	NA	NA	NA	NA	NA	NA	NA	NA	92.8	32.8	25.6	2	5
2010-05-02	2171309-020510	2171309	23.99	23.99	73.51	84.697	165	620	4688	5.8	14.3	80.3	4.33	19.67	674	53	5.92	18.08	13.7	3.3	0.18	0.25	489	6.7	41	17.3	1475	1.5	78	22.5	2446	0.7	100	23.3	3.8	15.8	2.4	10	0.8	3.3	0.3	1.3	0	0	27.9	6.3	2.9	1	5
2010-05-02	2171261-020510	2171261	24.22	NA	63.66	89.352	1118	4718	15217	NA	NA	NA	9.83	14.42	2447	211	NA	NA	NA	NA	0.41	NA	1577	16.8	77	7.4	2902	8.4	170	15.8	3587	6.4	229	17.8	NA	NA	NA	NA	NA	NA	NA	NA	NA	NA	69.4	34.7	26.4	1	5
2010-05-03	2171322-030510	2171322	19.78	19.78	60.93	88.257	1682	7490	16165	6	21.4	45.8	8.83	11	3640	109	7.67	12.17	12	2.2	0.45	0.39	2505	13.2	56	6.7	4096	7.8	133	12.1	4967	6.2	199	13.7	5.3	26.8	3.3	16.7	0.8	4	0	0	0	0	66.7	39.4	31.3	1	5
2010-05-03	2171300-030510	2171300	19.64	NA	63.64	88.057	1463	4139	64991	NA	NA	NA	11.67	8	2462	7	NA	NA	NA	NA	0.59	NA	2935	9.8	17	9.9	6768	4	109	15.7	10729	2.4	165	17.2	NA	NA	NA	NA	NA	NA	NA	NA	NA	NA	49.9	20.4	12.2	3	5
2010-05-03	2171071-030510	2171071	20.1	20.1	65.4	87.877	553	2728	17511	12.1	94.6	246.8	4	16.17	2388	99	9.67	10.5	23.6	1.5	0.2	0.48	1060	10	55	10.2	3749	2.4	118	17.8	5615	1.5	147	18.7	3.4	16.9	2.8	13.9	1.8	9	1.6	8	1.2	6	49.8	11.9	7.5	1	5
2010-05-03	2171078-030510	2171078	19.73	19.73	60.93	91.179	2951	14461	58711	38.1	164.8	213.3	12.58	7.17	4619	22	9.58	10.17	72.1	6	0.64	0.49	4845	12	18	7.8	7208	7.9	102	11.8	8833	6.3	174	13.4	14.4	73	9.8	49.7	6.7	34	5.2	26.4	3.1	15.7	60.8	40	31.9	2	5
2010-05-03	2171097-030510	2171097	19.74	NA	63.06	89.089	1844	13160	24174	NA	NA	NA	4.42	15.33	7852	114	NA	NA	NA	NA	0.22	NA	3495	10.2	63	9.5	9214	3.8	117	16	10049	3.4	128	16.3	NA	NA	NA	NA	NA	NA	NA	NA	NA	NA	51.7	19.3	17.2	3	5
2010-05-03	2171067-030510	2171067	20.13	NA	60.6	87.908	837	3548	20339	NA	NA	NA	8.5	11.67	1834	110	NA	NA	NA	NA	0.42	NA	1423	11.6	46	8.6	2910	5.1	138	15.1	4208	3.2	209	17	NA	NA	NA	NA	NA	NA	NA	NA	NA	NA	57.6	25.3	15.9	2	5
2010-05-03	2171062-030510	2171062	19.46	19.46	57.84	91.757	4538	25836	62939	30.1	96.9	189	12.83	6.67	6894	2	13.25	6.25	44.1	0.6	0.66	0.68	10191	8.7	15	10.8	13351	6.6	46	12.9	14202	6.2	68	13.3	11.5	59.1	10.7	55	8	41.1	4.9	25.2	1.6	8.2	44.7	33.9	31.9	1	5
2010-05-03	2171061-030510	2171061	20.04	20.04	58.85	89.41	1716	8948	29497	24.8	117.7	248	7	13.08	4739	99	10.92	9.17	44.1	1.8	0.35	0.54	3023	11.2	52	8.8	5571	5.9	107	14.2	6857	4.7	160	15.4	8.1	40.4	6.8	33.9	4.8	24	4	20	2.2	11	55.9	29.4	23.5	2	5
2010-05-03	2171081-030510	2171081	19.49	19.49	62.88	89.146	2295	13602	34312	9.4	31.6	49.5	8.5	11	5209	44	8.67	10.83	17.8	2.7	0.44	0.44	4928	9	39	10.5	6807	6.4	83	13.1	7934	5.4	127	14.1	7.2	36.9	6.6	33.9	2	10.3	0	0	0	0	46.2	32.8	27.7	1	5
2010-05-03	2171093-030510	2171093	19.61	NA	57.2	93.512	3100	21633	43806	NA	NA	NA	6.58	13.08	8664	300	NA	NA	NA	NA	0.34	NA	3680	16.5	75	3.2	7040	8.3	202	11.3	9770	5.8	287	13.8	NA	NA	NA	NA	NA	NA	NA	NA	NA	NA	84.1	42.3	29.6	1	5
2010-05-03	2171108-030510	2171108	19.5	NA	62.57	89.27	1644	10651	36576	NA	NA	NA	12.17	7.33	2633	4	NA	NA	NA	NA	0.62	NA	4147	7.7	22	11.8	7580	4.1	72	15.4	9321	3.2	109	16.2	NA	NA	NA	NA	NA	NA	NA	NA	NA	NA	39.5	21	16.4	4	5
2010-05-03	2171096-030510	2171096	19.81	NA	56.38	91.355	5090	30146	36543	NA	NA	NA	6.08	13.75	16070	233	NA	NA	NA	NA	0.31	NA	6492	15.5	76	4.3	14085	7	184	12.8	16113	6.1	213	13.8	NA	NA	NA	NA	NA	NA	NA	NA	NA	NA	78.2	35.3	30.8	2	5
2010-05-03	2171272-030510	2171272	20.09	NA	61.56	89.084	693	3208	9016	NA	NA	NA	6.17	14	1980	126	NA	NA	NA	NA	0.31	NA	1067	12.7	61	7.5	2464	4.8	135	15.3	3468	3.1	192	17.1	NA	NA	NA	NA	NA	NA	NA	NA	NA	NA	63.2	23.9	15.4	1	5
2010-05-03	2171107-030510	2171107	19.48	NA	57.65	92.065	2454	10412	33087	NA	NA	NA	8.67	10.83	5417	83	NA	NA	NA	NA	0.45	NA	4044	11.8	43	7.8	6435	7.2	97	12.2	7260	6.3	142	13.2	NA	NA	NA	NA	NA	NA	NA	NA	NA	NA	60.6	37	32.3	2	5
2010-05-04	2171228-040510	2171228	19.91	19.91	59.85	88.208	1188	6625	24666	16.6	88.8	168.8	6.67	13.25	3319	116	12.58	7.33	25.8	0.7	0.34	0.63	1864	12.5	49	7.4	4463	4.8	139	15.1	6444	3.2	195	16.8	6.8	34.2	5.7	28.6	3.5	17.6	2.7	13.6	1.2	6	62.8	24.1	16.1	1	5
2010-05-04	2171326-040510	2171326	19.56	NA	63.95	87.316	3696	16282	99379	NA	NA	NA	9.75	9.83	7367	57	NA	NA	NA	NA	0.5	NA	6402	11.2	44	8.3	10260	6.9	112	12.7	11135	6.3	141	13.2	NA	NA	NA	NA	NA	NA	NA	NA	NA	NA	57.3	35.3	32.2	3	5
2010-05-04	2171118-040510	2171118	20.32	NA	61.7	86.955	932	4371	9606	NA	NA	NA	5.42	14.92	2936	205	NA	NA	NA	NA	0.27	NA	968	19.5	95	0.8	2757	5.9	183	14.4	3482	4.3	242	16	NA	NA	NA	NA	NA	NA	NA	NA	NA	NA	96	29	21.2	2	5
2010-05-04	2171115-040510	2171115	20.41	20.41	66.58	85.375	261	1152	5138	4.1	23.8	112.6	6.17	14.25	717	64	2.58	17.83	29	0.5	0.3	0.13	537	8.9	47	11.5	1419	2.4	106	18	2013	1.3	139	19.1	2.1	10.3	1.9	9.3	1	4.9	0.4	2	0.2	1	43.6	11.8	6.4	1	5
2010-05-04	2171069-040510	2171069	19.81	19.81	57.13	89.668	2549	12566	58806	26.5	115.3	278.8	9.42	10.42	5308	55	14.33	5.5	36.2	1.1	0.48	0.72	4867	10.3	28	9.5	7397	6.7	95	13.2	8249	5.9	126	13.9	9.7	49	7.2	36.3	5.1	25.7	4.2	21.2	2.2	11.1	52	33.8	29.8	2	5
2010-05-04	2171089-040510	2171089	20.35	20.35	61.21	87.201	995	3261	5459	3.3	7.3	10.8	8.17	12.25	1941	364	10.83	9.58	4.7	1.7	0.4	0.53	1124	17.9	71	2.5	1727	10.7	194	9.8	2108	7.7	326	12.8	2.4	11.8	0.3	1.5	0	0	0	0	0	0	88	52.6	37.8	1	5
2010-05-04	2171110-040510	2171110	20.06	NA	66.61	85.622	1149	6507	15442	NA	NA	NA	6.33	13.75	3375	124	NA	NA	NA	NA	0.32	NA	1932	11.7	64	8.4	4009	5.2	137	14.8	4846	4.2	181	15.9	NA	NA	NA	NA	NA	NA	NA	NA	NA	NA	58.3	25.9	20.9	1	5
2010-05-04	2171105-040510	2171105	20.28	20.28	61.65	88.472	859	4893	38483	18.8	85.2	147	9.75	10.58	1785	6	6.08	14.25	49.2	5.7	0.48	0.3	2123	8.2	11	12.2	4444	3.7	70	16.7	5418	2.9	96	17.4	11.8	58.2	7.1	35	3.2	15.8	3.1	15.3	0.8	3.9	40.4	18.2	14.3	1	5
2010-05-04	2171116-040510	2171116	20.34	NA	59.37	87.736	1108	6803	22613	NA	NA	NA	6.17	14.25	3298	161	NA	NA	NA	NA	0.3	NA	1774	12.5	57	7.9	4994	4.1	137	16.3	5970	3.3	160	17.1	NA	NA	NA	NA	NA	NA	NA	NA	NA	NA	61.5	20.2	16.2	4	5
2010-05-04	2171092-040510	2171092	20.65	NA	59.41	88.72	1820	10150	59088	NA	NA	NA	9.92	10.75	3778	13	NA	NA	NA	NA	0.48	NA	5029	7.4	23	13.2	7860	4.7	58	16	9583	3.8	99	16.9	NA	NA	NA	NA	NA	NA	NA	NA	NA	NA	35.8	22.8	18.4	3	5
2010-05-04	2171270-040510	2171270	19.4	19.4	65.4	86.215	562	2505	8645	3.7	13.6	42.7	5.67	13.75	1683	101	8.58	10.83	6.9	1.2	0.29	0.44	1123	9.2	61	10.2	1879	5	106	14.4	2537	3.2	178	16.2	3.2	16.5	2.1	10.8	0.2	1	0	0	0	0	47.4	25.8	16.5	3	5
2010-05-04	2171329-040510	2171329	20.39	20.39	60.56	89.891	1325	7504	26706	22.4	117.7	262.8	9.08	11.33	2944	28	5.75	14.67	63.9	6.1	0.45	0.28	2845	9.4	24	11	4688	5.5	86	14.9	6421	3.8	147	16.6	11.8	57.9	7.1	34.8	3.2	15.7	2.5	12.3	1.8	8.8	46.1	27	18.6	3	5
2010-05-04	2171303-040510	2171303	20.04	NA	66.36	86.127	561	2295	6940	NA	NA	NA	2.67	17.42	2075	329	NA	NA	NA	NA	0.13	NA	561	20.1	NA	0	1443	5.6	221	14.5	2220	2.8	298	17.3	NA	NA	NA	NA	NA	NA	NA	NA	NA	NA	100.3	27.9	14	1	5
2010-05-04	2171114-040510	2171114	20.33	NA	59.92	87.337	771	3270	22827	NA	NA	NA	7	13.33	2047	101	NA	NA	NA	NA	0.34	NA	1295	11.7	66	8.7	2720	5	136	15.3	3883	3.2	197	17.2	NA	NA	NA	NA	NA	NA	NA	NA	NA	NA	57.6	24.6	15.7	1	5
2010-05-04	2171328-040510	2171328	19.24	19.24	66.08	85.799	770	3766	13417	3.8	10.2	16.9	6.83	12.42	1979	105	6	13.25	7.2	2.2	0.35	0.31	1337	10.8	54	8.5	2490	5.2	125	14	3541	3.3	190	15.9	3.3	17.2	1.6	8.3	0	0	0	0	0	0	56.1	27	17.2	2	5
2010-05-05	2911129-050510	2911129	20.41	20.41	60.08	85.473	848	2569	33880	6.5	14.1	176.9	8.42	12	1947	77	9.17	11.25	12.7	1.5	0.41	0.45	1430	11.8	46	8.6	3098	4.9	134	15.5	5263	2.6	208	17.8	4.4	21.6	2.2	10.8	1	4.9	0.4	2	0.2	1	57.8	24	12.7	3	5
2010-05-05	2911094-050510	2911094	20.69	20.69	63.53	86.521	2151	10562	35325	10.8	50.7	80.6	8.17	12.58	5194	176	7.58	13.17	25.1	2.6	0.39	0.37	2860	15.5	58	5.2	5325	8	159	12.8	6533	6.3	226	14.4	6.2	30	4.2	20.3	3.2	15.5	1	4.8	0	0	74.9	38.7	30.4	2	5
2010-05-05	2911062-050510	2911062	20.13	NA	61.8	84.628	1166	5141	10905	NA	NA	NA	2.42	17.75	5264	608	NA	NA	NA	NA	0.12	NA	1270	18.4	65	1.8	2090	9.4	357	10.8	3531	4.7	454	15.5	NA	NA	NA	NA	NA	NA	NA	NA	NA	NA	91.4	46.7	23.3	1	5
2010-05-05	2911131-050510	2911131	20.32	20.32	63.22	84.784	1536	8388	31215	14.7	82.2	153.9	10.08	10.25	3035	61	11.17	9.17	25.9	1	0.5	0.55	2634	11.8	33	8.6	5221	5.7	112	14.7	6189	4.7	150	15.7	6.1	30	5.6	27.6	3.2	15.7	1.8	8.9	1	4.9	58.1	28.1	23.1	1	5
2010-05-05	2911064-050510	2911064	20.29	20.29	59.09	85.553	828	4872	12202	6.9	35.1	100	8.17	12.17	1956	70	7.25	13.08	17.5	1	0.4	0.36	1476	11.2	38	9.2	3161	4.8	117	15.6	4828	2.8	180	17.5	4.5	22.2	4.1	20.2	2	9.9	0.2	1	0.2	1	55.2	23.7	13.8	4	5
2010-05-05	2911099-050510	2911099	20.19	NA	57.79	87.262	967	3974	54172	NA	NA	NA	7.75	12.5	2330	121	NA	NA	NA	NA	0.38	NA	1530	12.5	59	7.8	3123	5.6	146	14.7	4841	3.2	226	17	NA	NA	NA	NA	NA	NA	NA	NA	NA	NA	61.9	27.7	15.8	2	5
2010-05-05	2911060-050510	2911060	20.09	NA	65.64	85.072	2884	15079	62152	NA	NA	NA	8.92	11.17	6192	244	NA	NA	NA	NA	0.44	NA	3240	17.8	67	2.2	5478	10.2	181	9.8	7796	6.9	305	13.2	NA	NA	NA	NA	NA	NA	NA	NA	NA	NA	88.6	50.8	34.3	2	5
2010-05-05	2911066-050510	2911066	20.48	NA	55.2	90.015	5158	38234	54781	NA	NA	NA	7.67	12.83	13509	169	NA	NA	NA	NA	0.37	NA	6325	16.7	86	3.8	13242	7.8	159	12.7	15443	6.7	201	13.8	NA	NA	NA	NA	NA	NA	NA	NA	NA	NA	81.5	38.1	32.7	1	5
2010-05-05	2911063-050510	2911063	20.02	20.02	63.5	86.352	1552	9408	32143	20.9	113.8	200.1	8.08	12	3799	39	8.92	11.17	46.4	0.5	0.4	0.45	3619	8.5	36	11.6	6274	4.8	89	15.3	7185	4.1	115	16	6.1	30.5	5.6	28	4.3	21.5	3.6	18	2	10	42.5	24	20.5	1	5
2010-05-05	2911130-050510	2911130	20.4	20.4	61.86	85.143	836	4538	11242	4.8	24.2	48.3	13.92	6.5	1225	3	12.5	7.92	7.5	0.6	0.68	0.61	1547	10.9	19	9.5	2923	5.3	98	15.1	3840	3.8	160	16.7	3.4	16.7	2.8	13.7	0.7	3.4	0	0	0	0	53.4	26	18.6	1	5
2010-05-05	2911132-050510	2911132	19.88	NA	52.43	92.609	1598	8990	27899	NA	NA	NA	12.92	7	2462	5	NA	NA	NA	NA	0.65	NA	3504	9	27	10.9	4553	6.8	55	13.1	5644	5.3	119	14.6	NA	NA	NA	NA	NA	NA	NA	NA	NA	NA	45.3	34.2	26.7	1	5
2010-05-05	2911059-050510	2911059	19.92	NA	60.05	87.307	763	4935	9789	NA	NA	NA	8.25	11.67	1787	38	NA	NA	NA	NA	0.41	NA	1791	8.2	35	11.7	2991	4.7	81	15.2	3696	3.6	119	16.3	NA	NA	NA	NA	NA	NA	NA	NA	NA	NA	41.2	23.6	18.1	2	5
2010-05-06	2911083-060510	2911083	21.03	21.03	66.4	81.48	1483	12869	41202	11.8	88.2	268.1	10.42	10.67	2997	4	6.25	14.83	36.8	1.3	0.5	0.3	4788	6.5	9	14.6	11319	2.7	58	18.4	13750	2.2	77	18.9	2.8	13.3	2.8	13.3	2.5	11.9	2.2	10.5	1.2	5.7	30.9	12.8	10.5	4	5
2010-05-06	2911096-060510	2911096	22.16	NA	59.16	84.416	536	2434	6372	NA	NA	NA	11.42	10.75	1005	38	NA	NA	NA	NA	0.52	NA	943	12.3	26	9.8	1630	6	130	16.2	2406	3.3	205	18.8	NA	NA	NA	NA	NA	NA	NA	NA	NA	NA	55.5	27.1	14.9	4	5
2010-05-06	2911136-060510	2911136	21.25	NA	63.29	82.007	396	2071	23147	NA	NA	NA	12	9.25	685	21	NA	NA	NA	NA	0.56	NA	1219	6.8	13	14.5	2063	3.6	58	17.7	2923	2.2	109	19.1	NA	NA	NA	NA	NA	NA	NA	NA	NA	NA	32	16.9	10.4	1	5
2010-05-06	2911076-060510	2911076	21.25	21.25	61.66	84.418	835	3940	16459	5.6	28.4	74	13.5	7.75	1312	4	10.5	10.75	10.8	0.5	0.64	0.49	1804	9.8	13	11.5	2551	6.6	64	14.7	3494	4.3	154	16.9	5.6	26.4	4.6	21.6	1.2	5.6	0.2	0.9	0	0	46.1	31.1	20.2	4	5
2010-05-06	2911080-060510	2911080	21.08	21.08	58.93	84.437	976	4772	22817	8.1	37.1	189.3	7.92	13.17	2479	73	5.5	15.58	28.5	0.9	0.38	0.26	1784	11.3	38	9.8	3435	5.5	109	15.6	3923	4.7	139	16.4	4.4	20.9	4.2	19.9	2.9	13.8	0.7	3.3	0.2	0.9	53.6	26.1	22.3	1	5
2010-05-06	2911088-060510	2911088	21.65	NA	62.49	85.734	2955	14587	77856	NA	NA	NA	10.08	11.58	6270	68	NA	NA	NA	NA	0.47	NA	4939	12.9	25	8.8	8339	7.5	104	14.2	9991	6.2	155	15.5	NA	NA	NA	NA	NA	NA	NA	NA	NA	NA	59.6	34.6	28.6	4	5
2010-05-06	2911077-060510	2911077	21.21	21.21	61.94	83.631	1800	10538	24628	10.3	48.7	96.5	11.33	9.92	3370	5	10.25	11	20.6	0.7	0.53	0.48	4564	8.3	16	12.9	5724	6.6	38	14.7	6540	5.7	76	15.6	6.7	31.6	6.2	29.2	3.2	15.1	1.1	5.2	0.2	0.9	39.1	31.1	26.9	4	5
2010-05-06	2911135-060510	2911135	21.14	21.14	59.51	84.75	629	2670	10103	5	20.9	63.3	12.58	8.58	1043	22	9.33	11.83	9.9	1	0.6	0.44	1256	10.4	21	10.8	1911	6.3	82	14.8	2971	3.3	191	17.8	4.6	21.8	3.4	16.1	0.7	3.3	0.2	0.9	0	0	49.2	29.8	15.6	1	5
2010-05-06	2911087-060510	2911087	21.82	NA	61.67	83.229	324	1621	5604	NA	NA	NA	11.83	10	597	2	NA	NA	NA	NA	0.54	NA	948	7.2	14	14.6	1470	4.1	61	17.8	2091	2.2	121	19.6	NA	NA	NA	NA	NA	NA	NA	NA	NA	NA	33	18.8	10.1	1	5
2010-05-06	2911075-060510	2911075	20.85	NA	64.11	81.89	854	5147	15741	NA	NA	NA	7.92	13	2254	2	NA	NA	NA	NA	0.38	NA	2777	6.4	4	14.5	3431	5.1	27	15.8	3851	4.4	52	16.5	NA	NA	NA	NA	NA	NA	NA	NA	NA	NA	30.7	24.5	21.1	4	5
2010-05-06	2911073-060510	2911073	20.84	NA	65.17	82.687	1266	5274	23933	NA	NA	NA	8.17	12.75	2917	208	NA	NA	NA	NA	0.39	NA	1295	20.4	63	0.5	2832	8.5	194	12.4	3363	6.8	267	14.2	NA	NA	NA	NA	NA	NA	NA	NA	NA	NA	97.9	40.8	32.6	1	5
2010-05-06	2911098-060510	2911098	20.68	NA	56.68	85.877	9898	44163	75977	NA	NA	NA	10.83	9.92	18697	286	NA	NA	NA	NA	0.52	NA	12495	16.4	60	4.3	17478	11.7	163	9.1	17973	11.3	180	9.4	NA	NA	NA	NA	NA	NA	NA	NA	NA	NA	79.3	56.6	54.6	1	5
2010-05-06	2911137-060510	2911137	21.35	21.35	66.51	83.467	1833	12977	39246	31.8	133	273.1	12.17	9.25	3226	2	12.42	9	51.3	4.9	0.57	0.58	4308	9.1	11	12.3	6314	6.1	56	15.3	7508	5	105	16.4	13.8	64.6	12.3	57.6	7	32.8	3.9	18.3	2	9.4	42.6	28.6	23.4	4	5
2010-05-06	2911140-060510	2911140	21.72	21.72	63.92	83.8	1282	4584	54864	7.3	22.7	52.5	12.33	9.42	2258	4	12.67	9.08	11.5	1.4	0.57	0.58	2914	9.5	17	12.2	4863	5.5	70	16.2	6291	4.1	125	17.7	8.2	37.8	7.1	32.7	0.4	1.8	0.1	0.5	0	0	43.7	25.3	18.9	4	5
2010-05-06	2911141-060510	2911141	21.77	NA	66.77	83.103	672	2812	25821	NA	NA	NA	12.83	9	1141	2	NA	NA	NA	NA	0.59	NA	1475	9.8	13	12	2416	5.6	72	16.2	3357	3.6	144	18.2	NA	NA	NA	NA	NA	NA	NA	NA	NA	NA	45	25.7	16.5	4	5
2010-05-07	2911105-070510	2911105	21.35	21.35	79.86	83.395	1351	7132	17948	24.8	98.2	263.6	8.08	13.33	3529	31	8.33	13.08	53.4	6.6	0.38	0.39	3461	8.2	30	13.2	4451	6.3	50	15.1	5430	5	109	16.4	16.1	75.4	10.3	48.2	4.9	23	3.6	16.9	1.7	8	38.4	29.5	23.4	4	5
2010-05-07	2911107-070510	2911107	21.28	NA	72.89	84.514	9274	32596	58028	NA	NA	NA	12.5	8.83	15561	377	NA	NA	NA	NA	0.59	NA	11187	17.7	57	3.7	13204	14.9	137	6.4	14520	13.5	233	7.8	NA	NA	NA	NA	NA	NA	NA	NA	NA	NA	83.2	70	63.4	4	5
2010-05-07	2911126-070510	2911126	21.18	NA	80.36	81.685	1356	8925	20983	NA	NA	NA	8.42	12.83	3318	69	NA	NA	NA	NA	0.4	NA	2856	9.9	43	11.3	4576	6	89	15.2	5674	4.7	140	16.6	NA	NA	NA	NA	NA	NA	NA	NA	NA	NA	46.7	28.3	22.2	2	5
2010-05-07	2911119-070510	2911119	20.82	20.82	71.37	85.586	2828	9845	24935	15.1	55.8	86.2	13	7.83	4403	215	13.17	7.67	21.6	3.8	0.62	0.63	3675	16	24	4.8	4338	13.4	98	7.4	4788	11.9	209	8.9	13.7	65.8	10.9	52.4	3.6	17.3	1.3	6.2	0	0	76.8	64.4	57.2	1	5
2010-05-07	2911122-070510	2911122	20.43	20.43	77.34	82.06	2157	12966	27802	33.1	155.8	309.9	5.92	14.58	7385	36	11.75	8.75	56.6	1.5	0.29	0.58	7834	5.6	32	14.9	9683	4.5	40	16	10593	4.1	58	16.4	9.1	44.5	7.7	37.7	4.9	24	3.9	19.1	3.2	15.7	27.4	22	20.1	4	5
2010-05-07	2911106-070510	2911106	21.17	21.17	72.56	83.331	595	2301	5462	2.9	8.8	20.4	8.17	13	1356	117	12.75	8.42	4.5	0.7	0.39	0.6	865	14.3	29	6.8	1648	6.4	137	14.8	2088	4.3	211	16.8	2.9	13.7	1.1	5.2	0	0	0	0	0	0	67.5	30.2	20.3	4	5
2010-05-07	2911046-070510	2911046	20.66	20.66	78.34	81.525	459	1645	9292	7.3	24.9	36.4	7.58	13.08	1134	67	12.17	8.5	11.5	1.1	0.37	0.59	889	10.1	49	10.6	1368	5.9	94	14.8	1865	3.3	188	17.3	7.5	36.3	6.3	30.5	0.8	3.9	0	0	0	0	48.9	28.6	16	4	5
2010-05-07	2911045-070510	2911045	20.79	NA	79.67	81.416	1063	5298	17333	NA	NA	NA	6.67	14.17	3109	100	NA	NA	NA	NA	0.32	NA	1812	11.9	61	8.9	3976	5.1	123	15.8	4847	4	163	16.8	NA	NA	NA	NA	NA	NA	NA	NA	NA	NA	57.2	24.5	19.2	4	5
2010-05-07	2911100-070510	2911100	20.72	NA	78.15	81.218	703	3329	23885	NA	NA	NA	9.42	11.33	1548	1	NA	NA	NA	NA	0.45	NA	2587	5.6	10	15.2	3000	4.8	21	16	3313	4.2	47	16.6	NA	NA	NA	NA	NA	NA	NA	NA	NA	NA	27	23.2	20.3	3	5
2010-05-07	2911104-070510	2911104	21.19	NA	74.9	82.225	1036	7572	21138	NA	NA	NA	6.33	14.92	3372	44	NA	NA	NA	NA	0.3	NA	2896	7.4	39	13.8	5468	3.8	86	17.5	5933	3.4	98	17.8	NA	NA	NA	NA	NA	NA	NA	NA	NA	NA	34.9	17.9	16	3	5
2010-05-07	2911102-070510	2911102	21.19	21.19	80.89	81.672	921	4188	11994	21.3	99.4	159.4	8.08	13.17	2333	55	13	8.25	34.3	0.8	0.38	0.61	1913	10	40	11.2	2684	6.9	71	14.3	3196	5.4	143	15.8	9.1	42.9	8.2	38.7	5.1	24.1	3.7	17.5	1.4	6.6	47.2	32.6	25.5	3	5
2010-05-07	2911043-070510	2911043	20.99	NA	73.26	83.369	2629	15670	53219	NA	NA	NA	9.08	11.92	6051	20	NA	NA	NA	NA	0.43	NA	7004	7.8	25	13.2	10170	5.3	61	15.7	11910	4.5	97	16.5	NA	NA	NA	NA	NA	NA	NA	NA	NA	NA	37.2	25.3	21.4	4	5
2010-05-07	2911055-070510	2911055	20.13	NA	75.49	84.584	5501	37236	85910	NA	NA	NA	9.83	10.33	11254	26	NA	NA	NA	NA	0.49	NA	11448	9.7	26	10.5	16321	6.8	57	13.4	20154	5.4	120	14.8	NA	NA	NA	NA	NA	NA	NA	NA	NA	NA	48.2	33.8	26.8	1	5
2010-05-07	2911050-070510	2911050	21.56	21.56	66.1	86.412	2534	12142	46126	9.4	60.3	176.7	7.33	14.25	7264	100	8.75	12.83	20.6	1.8	0.34	0.41	4155	13.1	39	8.5	7707	6.9	95	14.7	7975	6.7	103	14.9	4.9	22.7	2.6	12.1	1.8	8.3	1.2	5.6	0.7	3.2	60.8	32	31.1	4	5
2010-05-08	1982152-080510	1982152	20.9	20.9	75.37	84.334	1145	4671	14723	13.6	64	100.8	8.58	12.33	2672	82	9	11.92	30.9	0.5	0.41	0.43	1937	12.2	44	8.8	3017	7.5	99	13.4	3244	6.8	127	14.1	7.3	34.9	7.2	34.4	4.8	23	1.7	8.1	0.2	1	58.4	35.9	32.5	4	5
2010-05-08	1982137-080510	1982137	20.74	NA	74.49	83.54	339	1452	3112	NA	NA	NA	12.67	8.08	546	14	NA	NA	NA	NA	0.61	NA	757	8.9	23	11.8	1129	5	88	15.8	1588	2.2	187	18.5	NA	NA	NA	NA	NA	NA	NA	NA	NA	NA	42.9	24.1	10.6	2	5
2010-05-08	1982253-080510	1982253	21.22	21.22	78.12	82.639	268	1916	6351	7	22.6	48.2	12.42	8.83	455	5	3.33	17.92	19.2	4.7	0.59	0.16	1354	3.9	23	17.3	2414	2	45	19.2	2762	1.7	56	19.6	5.7	26.9	2.8	13.2	0.8	3.8	0	0	0	0	18.4	9.4	8	4	5
2010-05-08	1982143-080510	1982143	21.07	21.07	66.91	85.419	1389	7320	28838	21	105.6	203.3	9.5	11.58	3045	30	10.33	10.75	40.7	2	0.45	0.49	3048	9.5	27	11.6	4451	6.3	73	14.8	5073	5.4	115	15.7	7.4	35.1	6.2	29.4	4.8	22.8	3.3	15.7	1.4	6.6	45.1	29.9	25.6	2	5
2010-05-08	2911124-080510	2911124	22.56	NA	68.27	84.375	637	5146	19240	NA	NA	NA	8.83	13.75	1609	12	NA	NA	NA	NA	0.39	NA	3554	4	9	18.6	5952	2.3	24	20.2	6831	2	35	20.6	NA	NA	NA	NA	NA	NA	NA	NA	NA	NA	17.7	10.2	8.9	4	5
2010-05-08	1982142-080510	1982142	21.03	NA	68.78	84.664	1339	7486	21847	NA	NA	NA	12.42	8.67	2261	17	NA	NA	NA	NA	0.59	NA	3018	9.2	26	11.8	4729	5.8	67	15.3	5483	4.8	106	16.2	NA	NA	NA	NA	NA	NA	NA	NA	NA	NA	43.7	27.6	22.8	2	5
2010-05-08	2911052-080510	2911052	22.52	NA	75.94	83.462	1984	6508	39642	NA	NA	NA	11.08	11.5	3994	47	NA	NA	NA	NA	0.49	NA	3429	13	24	9.6	4770	9.2	80	13.4	5672	7.5	150	15.1	NA	NA	NA	NA	NA	NA	NA	NA	NA	NA	57.7	40.9	33.3	1	5
2010-05-08	1982136-080510	1982136	20.76	NA	70.96	85.123	3375	13492	33751	NA	NA	NA	10.17	10.67	6854	60	NA	NA	NA	NA	0.49	NA	5875	11.9	34	8.9	8718	7.9	100	12.9	9657	7.1	139	13.8	NA	NA	NA	NA	NA	NA	NA	NA	NA	NA	57.3	38.1	34.2	4	5
2010-05-08	1982140-080510	1982140	21.13	21.13	71.29	84.998	1239	5250	15341	22.2	77.9	126.7	10	11.17	2517	95	10.92	10.25	40.2	3.1	0.47	0.52	1850	14.1	24	7.1	2738	9.2	95	12	3132	7.6	183	13.6	10.8	51.1	8.8	41.6	7.2	34.1	3.3	15.6	0.7	3.3	66.7	43.5	36	2	5
2010-05-08	1982131-080510	1982131	21.07	21.07	71.02	83.587	579	3246	11424	7.2	33.1	88.5	12.67	8.42	952	18	12.42	8.67	11.9	0.6	0.6	0.59	1116	10.7	30	10.4	2214	4.8	93	16.2	2635	3.8	135	17.3	6.5	30.8	4.8	22.8	2	9.5	0.3	1.4	0.1	0.5	50.8	22.8	18	2	5
2010-05-08	2911092-080510	2911092	22.58	NA	64.18	88.824	3419	17495	81446	NA	NA	NA	9.75	12.83	7852	52	NA	NA	NA	NA	0.43	NA	7205	10.7	30	11.9	12473	6.1	81	16.5	14347	5.2	109	17.3	NA	NA	NA	NA	NA	NA	NA	NA	NA	NA	47.4	27	23	4	5
2010-05-08	1982146-080510	1982146	21.39	NA	77.11	82.959	338	2496	9890	NA	NA	NA	11.5	9.92	617	15	NA	NA	NA	NA	0.54	NA	1030	6.6	31	14.8	2666	2.2	64	19.2	3675	1.5	86	19.9	NA	NA	NA	NA	NA	NA	NA	NA	NA	NA	30.9	10.3	7	3	5
2010-05-08	1982134-080510	1982134	20.84	NA	69.59	83.996	407	2662	18490	NA	NA	NA	12.92	7.92	654	3	NA	NA	NA	NA	0.62	NA	1646	5	15	15.8	3652	2.1	46	18.8	4214	1.8	57	19.1	NA	NA	NA	NA	NA	NA	NA	NA	NA	NA	24	10.1	8.6	4	5
2010-05-08	1982147-080510	1982147	21.34	21.34	79.05	82.26	574	3636	6641	6.4	23.8	46.3	6.33	15	1645	122	12	9.33	10.5	1.1	0.3	0.56	857	13.9	44	7.4	2298	4.3	135	17	2914	3.1	179	18.2	7.4	34.7	4.8	22.5	0.8	3.7	0	0	0	0	65.1	20.1	14.5	2	5
2010-05-09	2911044-090510	2911044	21.81	NA	69.47	88.148	2291	8816	35029	NA	NA	NA	9.83	12	4673	340	NA	NA	NA	NA	0.45	NA	2352	21.2	86	0.6	4077	11.7	241	10.2	4745	9.8	311	12.1	NA	NA	NA	NA	NA	NA	NA	NA	NA	NA	97.2	53.6	44.9	4	5
2010-05-09	1982154-090510	1982154	21.37	NA	67.52	87.555	1272	5810	17172	NA	NA	NA	6.25	15.17	3781	238	NA	NA	NA	NA	0.29	NA	1315	20.7	96	0.8	3279	7.4	209	14	4179	5.5	268	15.9	NA	NA	NA	NA	NA	NA	NA	NA	NA	NA	96.9	34.6	25.7	4	5
2010-05-09	1982168-090510	1982168	20.87	20.87	71.87	86.856	757	3320	10795	7.5	46.2	121.5	7.25	13.67	1959	119	13.75	7.17	10.9	1.1	0.35	0.66	1184	13	55	7.9	2171	6.4	131	14.5	2941	4.2	213	16.8	3.8	18.2	2.2	10.5	1.5	7.2	1.1	5.3	0.2	1	62.3	30.7	20.1	4	5
2010-05-09	1982167-090510	1982167	21.79	NA	68.45	86.845	437	1726	14313	NA	NA	NA	12.75	9.08	736	16	NA	NA	NA	NA	0.59	NA	851	11	16	10.8	1591	4.9	101	16.9	2227	2.9	160	18.9	NA	NA	NA	NA	NA	NA	NA	NA	NA	NA	50.5	22.5	13.3	4	5
2010-05-09	1982254-090510	1982254	21.62	21.62	69.28	87.635	1226	5555	27489	15.4	79.6	184.6	5	16.67	4320	297	11	10.67	29.9	0.5	0.23	0.51	1471	17.9	54	3.8	2992	7.9	209	13.8	4401	4.9	294	16.8	8.2	37.9	7.1	32.8	3.9	18	2	9.3	0.8	3.7	82.8	36.5	22.7	4	5
2010-05-09	1982165-090510	1982165	21.43	21.43	63.2	88.934	964	5096	9385	10.4	41	66.2	9.92	11.58	1967	105	12.42	9.08	16.3	2.5	0.46	0.58	1534	13.2	62	8.3	2616	7.1	152	14.4	3331	5.2	215	16.3	9.6	44.8	7.6	35.5	2.3	10.7	0.4	1.9	0	0	61.6	33.1	24.3	4	5
2010-05-09	1982170-090510	1982170	21.13	NA	68.94	86.744	802	2989	13275	NA	NA	NA	7.92	13.25	1802	204	NA	NA	NA	NA	0.37	NA	1062	15.7	61	5.5	1868	7.8	175	13.3	2527	5	268	16.2	NA	NA	NA	NA	NA	NA	NA	NA	NA	NA	74.3	36.9	23.7	4	5
2010-05-09	1982148-090510	1982148	21.03	21.03	65.04	88.914	1446	7689	22473	9.3	41.9	115.7	5.58	15.5	4773	248	13.92	7.17	13.6	0.9	0.27	0.66	1816	16.7	53	4.4	3782	7.3	200	13.8	6435	3.9	308	17.2	6	28.5	4	19	2.9	13.8	0.8	3.8	0.1	0.5	79.4	34.7	18.5	4	5
2010-05-09	1982255-090510	1982255	21.61	NA	65.13	88.664	2706	12890	28697	NA	NA	NA	6.5	15.17	7750	544	NA	NA	NA	NA	0.3	NA	2706	21.7	NA	0	4517	12.4	275	9.2	6457	8.2	400	13.4	NA	NA	NA	NA	NA	NA	NA	NA	NA	NA	100.4	57.4	37.9	4	5
2010-05-10	1982175-100510	1982175	21.43	NA	64.78	87.78	1212	5651	11618	NA	NA	NA	4.75	16.75	3756	491	NA	NA	NA	NA	0.22	NA	1212	21.5	NA	0	2428	9.4	265	12.1	3512	5.8	356	15.7	NA	NA	NA	NA	NA	NA	NA	NA	NA	NA	100.3	43.9	27.1	4	5
2010-05-10	1982171-100510	1982171	21.16	21.16	61.81	87.813	1493	5535	16318	9	54.6	156.1	3.5	17.67	5223	755	12.75	8.42	14.3	0.9	0.17	0.6	1493	21.2	NA	0	1984	15	299	6.2	3306	7.3	533	13.8	5.3	25	3.8	18	1.5	7.1	1.2	5.7	0.5	2.4	100.2	70.9	34.5	4	5
2010-05-10	1982178-100510	1982178	23.26	23.26	61.47	88.679	1522	3633	72241	14.2	60.2	358.8	6	17.33	5596	112	11.17	12.17	27.2	2.3	0.26	0.48	3045	11.4	64	11.9	6665	5	120	18.3	9635	3.3	170	20	8.7	37.4	4.2	18.1	1.8	7.7	1.5	6.4	0.9	3.9	49	21.5	14.2	3	5
2010-05-10	1982177-100510	1982177	22.07	NA	62.78	88.729	1149	4574	11093	NA	NA	NA	5.75	16.33	3425	348	NA	NA	NA	NA	0.26	NA	1149	22.1	NA	0	2533	8.7	255	13.4	3342	6	331	16.1	NA	NA	NA	NA	NA	NA	NA	NA	NA	NA	100.1	39.4	27.2	4	5
2010-05-10	1982187-100510	1982187	21.05	NA	65.29	86.673	787	3594	12273	NA	NA	NA	7.33	13.75	1969	157	NA	NA	NA	NA	0.35	NA	1086	14.9	65	6.2	2084	6.8	165	14.2	2639	4.9	224	16.2	NA	NA	NA	NA	NA	NA	NA	NA	NA	NA	70.8	32.3	23.3	3	5
2010-05-10	1982174-100510	1982174	21.4	21.4	64.4	89.363	1865	12735	25966	18.8	84.8	331.7	8.08	13.33	4685	156	14.75	6.67	26.9	0.9	0.38	0.69	2799	14.1	73	7.3	5685	6.6	170	14.8	7268	5	220	16.4	9.1	42.5	7.9	36.9	4.4	20.6	2.3	10.7	1	4.7	65.9	30.8	23.4	3	5
2010-05-10	1982164-100510	1982164	22.4	22.4	65.73	87.38	1221	5188	24221	4	16.7	63.9	6	16.42	3789	282	8.42	14	9.7	0.6	0.27	0.38	1247	21.9	84	0.5	3053	7.9	220	14.5	4114	5.5	280	16.9	5.2	23.2	3.8	17	0.4	1.8	0.1	0.4	0	0	97.8	35.3	24.6	4	5
2010-05-10	1982151-100510	1982151	21.41	NA	62.31	87.907	968	4245	13660	NA	NA	NA	9	12.42	2165	100	NA	NA	NA	NA	0.42	NA	1451	14	57	7.4	2548	7.4	131	14	2805	6.5	167	14.9	NA	NA	NA	NA	NA	NA	NA	NA	NA	NA	65.4	34.6	30.4	4	5
2010-05-10	1982180-100510	1982180	21.63	21.63	55.89	91.422	1240	7993	17172	6.7	39.1	243	7.5	14.17	3293	153	2.42	19.25	41.8	2.3	0.35	0.11	2004	13.2	57	8.5	3605	6.9	131	14.8	4841	4.8	206	16.8	2.2	10.2	2.1	9.7	1.5	6.9	0.9	4.2	0.6	2.8	61	31.9	22.2	2	5
2010-05-10	1982238-100510	1982238	21.4	21.4	66.21	87.614	986	4236	26518	10.6	28.3	105.6	8.08	13.33	2359	153	6.17	15.25	22.2	5.9	0.38	0.29	1345	15.5	45	5.9	2555	7.4	154	14	3114	5.7	220	15.8	13.7	64	6.4	29.9	1.8	8.4	0.2	0.9	0.1	0.5	72.4	34.6	26.6	4	5
2010-05-10	1982256-100510	1982256	21.74	NA	58.98	89.692	675	2697	4781	NA	NA	NA	6	15.75	1784	252	NA	NA	NA	NA	0.28	NA	840	17.1	68	4.7	1719	6.9	187	14.8	2233	4.6	258	17.2	NA	NA	NA	NA	NA	NA	NA	NA	NA	NA	78.7	31.7	21.2	4	5
2010-05-10	1982173-100510	1982173	22.12	22.12	61.6	88.689	813	4541	10138	7.2	28.4	56.9	8.33	13.83	1991	103	13.08	9.08	10.8	2	0.38	0.59	1521	11.4	60	10.8	2625	6.1	127	16.1	3203	4.7	175	17.5	6.3	28.5	3.8	17.2	1.4	6.3	0.2	0.9	0	0	51.5	27.6	21.2	4	5
2010-05-10	1982272-100510	1982272	22.05	22.05	64.38	87.033	542	2732	5788	4.7	12.7	84.2	9.58	12.5	1120	99	13.58	8.5	7	0.9	0.43	0.62	800	14.5	50	7.6	1763	5.2	170	16.9	2375	3.2	226	18.8	2.5	11.3	1.3	5.9	1	4.5	0.4	1.8	0	0	65.8	23.6	14.5	1	5
2010-05-10	1982179-100510	1982179	21.89	NA	62.94	88.371	1094	5565	21361	NA	NA	NA	6.92	15	3135	153	NA	NA	NA	NA	0.32	NA	1502	15.7	73	6.2	3207	6.8	154	15.2	3781	5.5	194	16.4	NA	NA	NA	NA	NA	NA	NA	NA	NA	NA	71.7	31.1	25.1	1	5
2010-05-10	1982160-100510	1982160	21.55	21.55	65.82	87.118	973	3753	35075	7.1	17.8	75.7	6.83	14.75	2680	182	14.58	7	9.7	1.5	0.32	0.68	1246	16.6	69	5	2953	6.2	181	15.4	3674	4.7	228	16.9	8.2	38.1	5.1	23.7	0.5	2.3	0.3	1.4	0	0	77	28.8	21.8	4	5
2010-05-10	1982169-100510	1982169	21.83	21.83	58.42	91.084	1762	11129	34367	23.4	166.2	371.1	11.42	10.42	3306	69	16	5.83	31.7	0.7	0.52	0.73	2833	13.5	26	8.3	5326	6.8	138	15	7594	4.6	212	17.2	7.3	33.4	6.3	28.9	3.2	14.7	2.4	11	1.8	8.2	61.8	31.1	21.1	4	5
2010-05-11	1982182-110510	1982182	22.05	NA	58.42	91.148	2942	18631	45649	NA	NA	NA	6	16.08	10027	299	NA	NA	NA	NA	0.27	NA	3008	21.6	94	0.5	8040	7.7	231	14.4	10945	5.5	288	16.6	NA	NA	NA	NA	NA	NA	NA	NA	NA	NA	98	34.9	24.9	3	5
2010-05-11	1982202-110510	1982202	22.16	NA	61.58	88.761	1375	7068	16156	NA	NA	NA	5.5	16.67	4360	390	NA	NA	NA	NA	0.25	NA	1573	19.2	64	2.9	2967	9.2	234	12.9	4264	5.9	323	16.2	NA	NA	NA	NA	NA	NA	NA	NA	NA	NA	86.6	41.5	26.6	4	5
2010-05-11	1982192-110510	1982192	22.34	NA	55.6	90.894	871	3632	9449	NA	NA	NA	4.5	17.83	2629	427	NA	NA	NA	NA	0.2	NA	871	22.3	NA	0	1662	9.6	276	12.8	2668	4.8	385	17.6	NA	NA	NA	NA	NA	NA	NA	NA	NA	NA	99.8	43	21.5	3	5
2010-05-11	1982196-110510	1982196	22.28	22.28	56.62	90.657	1417	5484	14092	15.9	56.4	100.5	7.58	14.75	3504	344	10.58	11.75	29.1	3.9	0.34	0.47	1452	21.8	92	0.6	2631	11.2	203	11.2	4024	6.5	346	15.8	10.9	48.9	8.9	39.9	4.5	20.2	1.7	7.6	0.2	0.9	97.8	50.3	29.2	2	5
2010-05-11	1982209-110510	1982209	22.05	22.05	63.24	87.634	426	1689	3477	1.8	6.3	13.6	2.42	19.67	1617	280	13.25	8.83	2.6	0.7	0.11	0.6	444	21	77	1.1	1160	4.9	216	17.2	1811	2.1	282	20	1.2	5.4	0.4	1.8	0	0	0	0	0	0	95.2	22.2	9.5	4	5
2010-05-11	1982259-110510	1982259	21.9	21.9	55.55	93.876	2478	15672	35349	25.4	132.9	213.7	5.08	16.83	9177	455	12.17	9.75	43.8	2.5	0.23	0.56	2633	20.6	79	1.3	4902	10.5	248	11.4	8276	5.8	375	16.1	10.2	46.6	8.8	40.2	4.3	19.6	3.6	16.4	2.7	12.3	94.1	47.9	26.5	3	5
2010-05-11	1982201-110510	1982201	22.13	22.13	64.78	88.883	993	3582	10901	13.1	53	79.9	6.33	15.83	2669	323	13.67	8.5	20.3	1.5	0.29	0.62	1055	20.8	81	1.4	2044	9.2	240	12.9	2904	5.7	337	16.5	10.9	49.3	9.2	41.6	3.3	14.9	1.3	5.9	0	0	94	41.6	25.8	4	5
2010-05-11	1982198-110510	1982198	21.94	21.94	62.9	89.326	1243	6215	12986	3	20	60	3.42	18.58	4793	590	5.25	16.75	11	0.5	0.16	0.24	1243	22	NA	0	1815	13.8	273	8.2	3433	5.5	512	16.5	2.2	10	1.7	7.7	0.6	2.7	0.1	0.5	0	0	100.3	62.9	25.1	4	5
2010-05-11	1982197-110510	1982197	22.11	NA	58.35	91.081	1353	10721	18829	NA	NA	NA	3.67	18.5	5963	439	NA	NA	NA	NA	0.17	NA	1353	22.2	NA	0	2800	9.5	268	12.7	5581	4.1	398	18.1	NA	NA	NA	NA	NA	NA	NA	NA	NA	NA	100.4	43	18.5	4	5
2010-05-11	1982205-110510	1982205	22.11	NA	59.14	90.108	1571	8033	34755	NA	NA	NA	4.83	17.33	6192	283	NA	NA	NA	NA	0.22	NA	1594	21.8	94	0.3	4140	7.7	213	14.5	7481	3.9	303	18.2	NA	NA	NA	NA	NA	NA	NA	NA	NA	NA	98.6	34.8	17.6	4	5
2010-05-11	1982183-110510	1982183	21.97	21.97	58.88	91.944	3485	21288	53168	30.4	161.7	360.2	8.58	13.42	8596	216	9.58	12.42	61.7	6.3	0.39	0.44	4023	19	80	3	8311	8.9	197	13.1	11412	6.3	281	15.7	15.8	71.9	10.8	49.2	4.5	20.5	2.8	12.7	2.3	10.5	86.5	40.5	28.7	4	5
2010-05-11	1982176-110510	1982176	21.97	NA	57.48	91.461	3131	13406	102101	NA	NA	NA	10.58	11.42	6385	114	NA	NA	NA	NA	0.48	NA	4599	14.9	40	7.1	7787	8.6	152	13.4	10191	6.4	224	15.6	NA	NA	NA	NA	NA	NA	NA	NA	NA	NA	67.8	39.1	29.1	1	5
2010-05-11	1982273-110510	1982273	22.03	22.03	60.14	91.042	1149	6094	15038	10.3	63.2	112.8	5.83	16.25	3421	333	9.25	12.83	21.5	2.3	0.26	0.42	1227	20.6	79	1.5	2639	8.6	202	13.5	4124	4.9	297	17.2	6.1	27.7	4.4	20	2.4	10.9	1.3	5.9	0.4	1.8	93.5	39	22.2	4	5
2010-05-12	1982278-120510	1982278	21.44	NA	50.19	88.84	1152	5120	42450	NA	NA	NA	8.92	12.58	2642	95	NA	NA	NA	NA	0.42	NA	1745	14	43	7.5	3115	7.4	118	14.1	4262	5	209	16.5	NA	NA	NA	NA	NA	NA	NA	NA	NA	NA	65.3	34.5	23.3	3	5
2010-05-12	1982190-120510	1982190	21.65	21.65	52.76	88.008	1594	4106	98781	11.5	50.1	184.4	5.83	15.83	5347	212	9.83	11.83	22.9	2.1	0.27	0.45	1924	17.8	59	3.8	4812	6.6	190	15.1	7075	4.2	257	17.4	7.4	34.2	5.8	26.8	2.8	12.9	1.1	5.1	0.3	1.4	82.2	30.5	19.4	4	5
2010-05-12	1982210-120510	1982210	22.19	22.19	48.07	88.547	921	4401	16528	9.9	39.1	217.9	6.92	15.33	2483	216	11.25	11	17.5	2.2	0.31	0.51	1126	17.9	71	4.3	2463	7.2	188	15.1	3555	4.5	253	17.8	8.2	37	6.1	27.5	1.9	8.6	0.7	3.2	0.1	0.5	80.7	32.4	20.3	4	5
2010-05-12	1982277-120510	1982277	21.46	21.46	46.3	92.371	1623	6550	39041	20.6	115.9	220.7	7.67	13.83	4227	180	6.67	14.83	58.7	3.4	0.36	0.31	1933	17.9	75	3.6	4232	7.7	177	13.8	5602	5.5	255	16	6.9	32.2	5	23.3	3.9	18.2	3.1	14.4	2.2	10.3	83.4	35.9	25.6	2	5
2010-05-12	1982216-120510	1982216	20.09	NA	47.49	91.44	4478	21131	58237	NA	NA	NA	5.58	14.5	14214	728	NA	NA	NA	NA	0.28	NA	4496	20	98	0.1	6318	13.9	325	6.2	9737	8.7	485	11.4	NA	NA	NA	NA	NA	NA	NA	NA	NA	NA	99.6	69.2	43.3	4	5
2010-05-12	1982156-120510	1982156	21.27	NA	47.53	89.471	1342	4854	34266	NA	NA	NA	4.08	17.25	4637	562	NA	NA	NA	NA	0.19	NA	1342	21.3	NA	0	2564	9.8	314	11.6	3855	5.8	415	15.6	NA	NA	NA	NA	NA	NA	NA	NA	NA	NA	100.1	46.1	27.3	2	5
2010-05-12	1982222-120510	1982222	21.27	21.27	46.19	90.79	842	3328	13767	4.3	20.8	54.9	6.17	15.17	2278	259	7.92	13.42	10.6	0.5	0.29	0.37	1021	17.3	67	4	2063	7.5	181	13.8	2770	4.9	265	16.4	3.5	16.5	3.2	15	0.7	3.3	0.1	0.5	0	0	81.3	35.3	23	1	5
2010-05-12	1982220-120510	1982220	21.37	21.37	48.64	87.918	1023	4390	9517	4.3	13.9	24.5	6.75	14.67	2646	276	9.33	12.08	7.6	1.7	0.32	0.44	1139	19.1	73	2.3	2383	8.1	199	13.3	3234	5.3	290	16.1	4.8	22.5	2.3	10.8	0	0	0	0	0	0	89.4	37.9	24.8	3	5
2010-05-12	1982226-120510	1982226	21.37	21.37	52.31	88.271	1616	10558	30521	6.9	23.4	55.6	8.58	12.83	3936	63	11.17	10.25	11.9	1.6	0.4	0.52	2853	12	38	9.4	6047	5.4	115	16	7927	4	166	17.4	8.1	37.9	5.5	25.7	0.8	3.7	0.1	0.5	0	0	56.2	25.3	18.7	1	5
2010-05-12	1982228-120510	1982228	21.6	NA	42.84	92.584	8280	41117	114066	NA	NA	NA	10.33	11.33	16961	365	NA	NA	NA	NA	0.48	NA	8474	21.2	76	0.5	14171	12.5	247	9.2	16997	10.3	332	11.3	NA	NA	NA	NA	NA	NA	NA	NA	NA	NA	98.1	57.9	47.7	4	5
2010-05-12	1982217-120510	1982217	21.47	NA	46.72	89.584	1694	5825	18304	NA	NA	NA	3	18.5	5701	1044	NA	NA	NA	NA	0.14	NA	1694	21.5	NA	0	1744	20.7	451	0.8	3182	8.8	672	12.8	NA	NA	NA	NA	NA	NA	NA	NA	NA	NA	100.1	96.4	41	2	5
2010-05-12	1982215-120510	1982215	21.27	NA	50.05	88.519	1279	5305	14024	NA	NA	NA	4.83	16.5	3750	555	NA	NA	NA	NA	0.23	NA	1293	21.1	93	0.2	2259	10.8	284	10.6	3448	6.1	414	15.2	NA	NA	NA	NA	NA	NA	NA	NA	NA	NA	99.2	50.8	28.7	1	5
2010-05-12	1982213-120510	1982213	21.66	21.66	48.86	88.611	2266	8844	14988	6.4	24.9	54.8	8.25	13.42	5151	492	11.17	10.5	11.4	1.2	0.38	0.52	2283	21.5	90	0.2	3704	12.6	275	9.1	4779	9.2	394	12.4	7.5	34.6	4.8	22.2	0.9	4.2	0.1	0.5	0	0	99.3	58.2	42.5	4	5
2010-05-13	1941048-130510	1941048	21.36	NA	48.9	88.612	2366	11767	24902	NA	NA	NA	5.75	15.67	7537	468	NA	NA	NA	NA	0.27	NA	2366	21.4	NA	0	4250	11.2	314	10.2	6594	6.8	421	14.7	NA	NA	NA	NA	NA	NA	NA	NA	NA	NA	100.2	52.4	31.8	4	5
2010-05-13	1941258-130510	1941258	20.95	NA	49.88	87.148	1469	6266	11831	NA	NA	NA	8.17	12.83	3253	334	NA	NA	NA	NA	0.39	NA	1778	17.2	46	3.8	2835	10.2	187	10.8	3671	7.2	308	13.8	NA	NA	NA	NA	NA	NA	NA	NA	NA	NA	82.1	48.7	34.4	4	5
2010-05-13	1941169-130510	1941169	21.03	NA	47.96	88.559	4103	16970	50417	NA	NA	NA	9.67	11.42	8461	414	NA	NA	NA	NA	0.46	NA	4585	18.8	76	2.2	6744	12.6	195	8.5	8056	10.3	304	10.8	NA	NA	NA	NA	NA	NA	NA	NA	NA	NA	89.4	59.9	49	4	5
2010-05-13	1941262-130510	1941262	20.64	20.64	49.9	88.552	1492	6793	29840	8.8	33.6	74	9.17	11.5	3074	231	7.33	13.33	19	3.1	0.44	0.36	1823	16.8	78	3.9	2986	9.6	201	11.1	4308	6	341	14.7	7.4	35.9	5.8	28.1	1.6	7.8	0.2	1	0	0	81.4	46.5	29.1	1	5
2010-05-13	1941070-130510	1941070	21	21	45.4	90.597	2311	10290	47868	18.8	116.8	324.9	8.25	12.75	5574	200	12.5	8.5	31	0.8	0.39	0.6	2965	16.2	77	4.8	5542	8.3	186	12.7	7485	5.9	282	15.1	7.3	34.8	6.8	32.4	2.9	13.8	2.2	10.5	1.6	7.6	77.1	39.5	28.1	1	5
2010-05-13	1941083-130510	1941083	20.98	NA	50.37	88.954	1868	7370	17006	NA	NA	NA	4.5	16.5	5040	1003	NA	NA	NA	NA	0.21	NA	1868	21	NA	0	2514	14.8	343	6.2	3518	9.4	527	11.6	NA	NA	NA	NA	NA	NA	NA	NA	NA	NA	100.1	70.5	44.8	4	5
2010-05-13	1941128-130510	1941128	21.14	NA	48.98	87.642	1155	5222	14278	NA	NA	NA	10	11.17	2378	60	NA	NA	NA	NA	0.47	NA	2092	11.5	41	9.7	2543	9.2	78	11.9	3411	6.2	210	14.9	NA	NA	NA	NA	NA	NA	NA	NA	NA	NA	54.4	43.5	29.3	2	5
2010-05-13	1941031-130510	1941031	21.71	NA	46.69	89.164	3329	10125	52360	NA	NA	NA	9.08	12.67	6647	950	NA	NA	NA	NA	0.42	NA	3329	21.8	NA	0	4422	16	286	5.8	5371	12.8	436	9	NA	NA	NA	NA	NA	NA	NA	NA	NA	NA	100.4	73.7	59	4	5
2010-05-13	1941068-130510	1941068	21.04	NA	50.37	89.305	1650	5813	11477	NA	NA	NA	9.08	12	3284	414	NA	NA	NA	NA	0.43	NA	1650	21.1	NA	0	2644	12.3	250	8.8	3179	9.7	356	11.4	NA	NA	NA	NA	NA	NA	NA	NA	NA	NA	100.3	58.5	46.1	1	5
2010-05-13	1941256-130510	1941256	20.99	20.99	46.39	92.752	3192	14084	33439	30.4	161.6	245.8	9.17	11.83	6963	271	7.42	13.58	76.5	5.2	0.44	0.35	4220	15.8	43	5.2	6321	10.3	161	10.7	7721	8.2	262	12.8	10.7	51	7.1	33.8	4.4	21	3.5	16.7	2.9	13.8	75.3	49.1	39.1	3	5
2010-05-13	1941066-130510	1941066	21.28	21.28	51.35	90.746	7548	33783	47856	33	128.9	298.3	9.25	12.08	17105	232	14.42	6.92	47.9	1.9	0.43	0.68	9689	16.6	71	4.8	16879	9.4	175	11.9	17315	9.2	189	12.2	14	65.8	12.4	58.3	7.6	35.7	4.9	23	2.5	11.7	78	44.2	43.2	4	5
2010-05-13	1941255-130510	1941255	20.85	20.85	47.37	89.516	2781	12642	73532	16.2	80.6	160.1	5.33	15.58	9420	508	10.75	10.17	30.4	1.2	0.26	0.52	2781	20.9	NA	0	4876	11.3	303	9.6	7478	7	418	13.9	7.8	37.4	6.3	30.2	3.4	16.3	2.3	11	1	4.8	100.2	54.2	33.6	3	5
2010-05-16	1982231-160510	1982231	23.13	23.13	48.25	94.31	1809	10093	43284	28	157.4	241.2	6.33	16.83	6225	147	14.17	9	43.1	4.2	0.27	0.61	3594	11.5	49	11.7	8102	4.9	113	18.2	8782	4.5	128	18.7	16.2	70	11	47.6	4.2	18.2	3.8	16.4	2.8	12.1	49.7	21.2	19.5	3	5
2010-05-16	2171063-160510	2171063	25.32	25.32	44.93	96.233	1237	5955	31865	17.6	77.8	284.8	14.17	11.17	2209	5	8.92	16.42	45.1	2.7	0.56	0.35	3142	9.9	13	15.4	3954	7.8	40	17.6	4744	6.2	89	19.1	8.4	33.2	7.9	31.2	4.6	18.2	2.5	9.9	1.2	4.7	39.1	30.8	24.5	1	5
2010-05-16	1982206-160510	1982206	22.64	NA	49.77	91.542	300	847	7610	NA	NA	NA	6.92	15.75	848	60	NA	NA	NA	NA	0.31	NA	658	9.6	38	13.1	1552	3.1	103	19.6	4241	0.8	165	21.9	NA	NA	NA	NA	NA	NA	NA	NA	NA	NA	42.4	13.7	3.5	2	5
2010-05-16	1982233-160510	1982233	23.05	NA	51.87	91.824	1432	5359	102959	NA	NA	NA	9.67	13.42	3389	22	NA	NA	NA	NA	0.42	NA	4269	7.7	21	15.4	7380	4.3	57	18.8	10329	3	103	20.1	NA	NA	NA	NA	NA	NA	NA	NA	NA	NA	33.4	18.7	13	4	5
2010-05-16	1982186-160510	1982186	22.8	NA	48.57	93.063	1299	6510	43632	NA	NA	NA	6.25	16.58	4051	261	NA	NA	NA	NA	0.27	NA	1637	17.9	66	4.9	3868	6.9	182	15.9	5307	4.8	246	18.1	NA	NA	NA	NA	NA	NA	NA	NA	NA	NA	78.5	30.3	21.1	3	5
2010-05-16	2171298-160510	2171298	25.32	25.32	50.28	92.193	1017	6456	39459	10.8	51.7	118.3	5.33	20	4467	97	10.67	14.67	22.3	2.5	0.21	0.42	2125	11.7	70	13.7	5418	4.3	109	21	6267	3.7	128	21.7	7.1	28	5.8	22.9	3.3	13	1.2	4.7	0.2	0.8	46.2	17	14.6	3	5
2010-05-16	1982155-160510	1982155	23.38	23.38	49.96	91.147	1300	4746	24619	10.3	66.5	148.9	6	17.42	4052	352	13.25	10.17	16.9	1.8	0.26	0.57	1322	23	95	0.4	2896	9.2	258	14.2	4647	5.2	352	18.2	6.6	28.2	3.8	16.3	2.2	9.4	1.3	5.6	0.3	1.3	98.4	39.3	22.2	2	5
2010-05-16	2171102-160510	2171102	25.39	25.39	50	93.906	622	3669	17144	17	75	220.7	11.17	14.25	1377	29	13.58	11.83	28.1	4.2	0.44	0.53	1697	9.1	23	16.3	2702	5.4	58	20	3165	4.4	87	21	15.3	60.3	10.3	40.6	4	15.8	2.8	11	0.8	3.2	35.8	21.3	17.3	2	5
2010-05-16	2171079-160510	2171079	25.43	NA	50.5	91.915	640	2972	18288	NA	NA	NA	12.33	13.17	1263	57	NA	NA	NA	NA	0.48	NA	1236	12.9	29	12.6	2444	5.8	105	19.7	3480	3.7	163	21.8	NA	NA	NA	NA	NA	NA	NA	NA	NA	NA	50.7	22.8	14.5	1	5
2010-05-16	1941267-160510	1941267	22.35	22.35	52.99	91.091	1161	2367	3342	4.3	25.2	40.9	0	22.42	NA	1161	13.25	9.17	6.9	0.6	0	0.59	1161	22.4	NA	0	1273	19.3	463	3.1	1702	10.6	678	11.8	3.8	17	2.1	9.4	1	4.5	0	0	0	0	100.2	86.4	47.4	3	5
2010-05-16	1982132-160510	1982132	22.67	22.67	52.4	90.206	1018	3529	56072	6.5	21.6	121.6	9.42	13.25	2266	131	8.83	13.83	12.6	2.6	0.42	0.39	1436	15.9	32	6.8	2729	7.6	158	15.1	4744	3.8	260	18.8	4.9	21.6	3.7	16.3	0.8	3.5	0.2	0.9	0.1	0.4	70.1	33.5	16.8	3	5
2010-05-16	1982218-160510	1982218	23.16	NA	47.55	94.302	3873	21783	82265	NA	NA	NA	4.83	18.33	17168	368	NA	NA	NA	NA	0.21	NA	4014	22.3	95	0.8	11986	7.2	239	16	15418	5.5	279	17.7	NA	NA	NA	NA	NA	NA	NA	NA	NA	NA	96.3	31.1	23.7	2	5
2010-05-16	2171073-160510	2171073	25.34	25.34	51.72	93.083	1050	7042	38073	25.8	137.6	224.6	13.67	11.75	1927	29	6.92	18.5	78	6.2	0.54	0.27	4268	6.2	19	19.2	6219	4.2	37	21.2	6965	3.7	53	21.8	17.7	69.9	7.4	29.2	4.2	16.6	3.8	15	3	11.8	24.5	16.6	14.6	1	5
2010-05-16	1982199-160510	1982199	22.92	NA	51.6	92.259	921	3239	6863	NA	NA	NA	4.33	18.58	2644	519	NA	NA	NA	NA	0.19	NA	921	22.9	NA	0	1454	12.5	281	10.4	2322	5.8	451	17.2	NA	NA	NA	NA	NA	NA	NA	NA	NA	NA	99.9	54.5	25.3	4	5
2010-05-17	2192115-170510	2192115	21.01	NA	50.64	90.472	934	6873	11412	NA	NA	NA	6.58	14.5	2788	92	NA	NA	NA	NA	0.31	NA	1643	11.8	41	9.3	5124	3.5	100	17.6	5469	3.2	107	17.8	NA	NA	NA	NA	NA	NA	NA	NA	NA	NA	56.2	16.7	15.2	3	5
2010-05-17	2171066-170510	2171066	20.72	20.72	55.73	88.219	908	4751	37353	9.6	50.2	105.8	11.67	9.08	1613	3	12.58	8.17	15.4	0.7	0.56	0.61	2870	6.5	13	14.2	4376	4.2	37	16.6	4697	3.8	49	16.9	5.1	24.6	4.3	20.8	2.7	13	0.9	4.3	0.2	1	31.4	20.3	18.3	4	5
2010-05-17	2171304-170510	2171304	20.91	NA	52.61	89.109	634	3839	8243	NA	NA	NA	5.92	15	1917	128	NA	NA	NA	NA	0.28	NA	914	14.3	26	6.6	2399	4.5	151	16.4	3393	2.8	202	18.1	NA	NA	NA	NA	NA	NA	NA	NA	NA	NA	68.4	21.5	13.4	3	5
2010-05-17	2192112-170510	2192112	21.09	NA	50.68	88.679	681	3577	13633	NA	NA	NA	7.58	13.58	1811	51	NA	NA	NA	NA	0.36	NA	1695	8.2	34	12.9	2919	4.5	77	16.7	3625	3.4	115	17.8	NA	NA	NA	NA	NA	NA	NA	NA	NA	NA	38.9	21.3	16.1	3	5
2010-05-17	2171330-170510	2171330	20.87	20.87	51.93	88.783	1584	7819	50929	7	26.9	70.3	13.08	7.83	2531	2	9.75	11.17	13.3	1.4	0.63	0.47	6886	4.8	26	16.2	8867	3.7	36	17.2	9682	3.3	49	17.6	5.2	24.9	4.5	21.6	1.1	5.3	0.3	1.4	0	0	23	17.7	15.8	2	5
2010-05-17	2192113-170510	2192113	21.06	NA	51.13	91.667	1172	10194	27646	NA	NA	NA	6.08	15	3785	112	NA	NA	NA	NA	0.29	NA	2195	11	55	10.1	6779	3.3	119	17.8	9710	2.2	152	18.8	NA	NA	NA	NA	NA	NA	NA	NA	NA	NA	52.2	15.7	10.4	3	5
2010-05-17	2192116-170510	2192116	21.09	NA	49.75	88.556	512	2851	17086	NA	NA	NA	4.58	16.5	1890	129	NA	NA	NA	NA	0.22	NA	1442	7.2	33	13.9	3655	2.6	73	18.5	4363	2.1	90	19	NA	NA	NA	NA	NA	NA	NA	NA	NA	NA	34.1	12.3	10	3	5
2010-05-17	2171305-170510	2171305	20.9	NA	48.43	90.5	1192	6557	12937	NA	NA	NA	9.25	11.67	2522	139	NA	NA	NA	NA	0.44	NA	1778	13.9	28	7	2971	7.8	127	13.1	3802	5.8	203	15.2	NA	NA	NA	NA	NA	NA	NA	NA	NA	NA	66.5	37.3	27.8	3	5
2010-05-17	2192269-170510	2192269	21.48	21.48	50.05	90.025	302	1242	9072	5.5	25	74.8	13.33	8.17	482	8	7.58	13.92	12.8	1.5	0.62	0.35	853	7.2	27	14.3	1783	2.9	70	18.6	2848	1.5	111	20	3.7	17.2	3.5	16.3	1.1	5.1	0.2	0.9	0	0	33.5	13.5	7	1	5
2010-05-17	2192110-170510	2192110	21.34	NA	50.32	89.187	744	5370	12182	NA	NA	NA	14.08	7.25	1126	2	NA	NA	NA	NA	0.66	NA	2054	7.6	22	13.8	4541	3.2	62	18.1	5387	2.7	81	18.7	NA	NA	NA	NA	NA	NA	NA	NA	NA	NA	35.6	15	12.7	3	5
2010-05-17	2192268-170510	2192268	21.12	21.12	50.69	91.085	1010	9385	22859	19.6	145.7	290.4	10.83	10.33	1952	23	4.5	16.67	71.2	5.6	0.51	0.21	3375	6.2	38	15	8965	2.2	64	18.9	9627	2.1	69	19.1	10.3	48.8	4.7	22.3	1.9	9	1.7	8	1.4	6.6	29.4	10.4	9.9	3	5
2010-05-17	2171080-170510	2171080	21.02	NA	49.81	90.294	1459	8109	23490	NA	NA	NA	13.92	7.17	2206	9	NA	NA	NA	NA	0.66	NA	2990	10.2	34	10.9	4670	6.3	81	14.8	5557	5.2	129	15.9	NA	NA	NA	NA	NA	NA	NA	NA	NA	NA	48.5	30	24.7	4	5
2010-05-17	2192132-170510	2192132	20.8	20.8	51.91	88.547	1008	4269	54555	9.9	49.5	208	11.92	8.92	1759	4	9.33	11.5	19.4	2.1	0.57	0.45	4229	4.9	13	15.9	5567	3.7	34	17.2	6808	2.9	63	17.9	4.7	22.6	3.5	16.8	2.4	11.5	0.8	3.8	0.2	1	23.6	17.8	13.9	4	5
2010-05-17	2192240-170510	2192240	20.88	20.88	47.32	94.763	4071	23387	53249	34.1	135.7	271.1	7.58	13.33	11064	94	12.5	8.42	54.4	4.1	0.36	0.6	7409	11.4	60	9.5	12707	6.6	105	14.3	13518	6.2	122	14.8	14.3	68.5	10.8	51.7	5.5	26.3	4.8	23	3.8	18.2	54.6	31.6	29.7	3	5
2010-05-18	1941272-180510	1941272	22.08	NA	55.89	90.07	398	2764	5770	NA	NA	NA	4.58	17.5	1747	45	NA	NA	NA	NA	0.21	NA	1756	4.7	34	17.4	2428	3.2	48	18.8	2876	2.6	70	19.5	NA	NA	NA	NA	NA	NA	NA	NA	NA	NA	21.3	14.5	11.8	3	5
2010-05-18	2192125-180510	2192125	22.15	NA	46.83	94.01	1387	4166	10243	NA	NA	NA	8.92	13.25	2377	721	NA	NA	NA	NA	0.4	NA	1460	21	80	1.2	2091	13.9	200	8.2	2413	11.2	331	10.9	NA	NA	NA	NA	NA	NA	NA	NA	NA	NA	94.8	62.8	50.6	2	5
2010-05-18	2192121-180510	2192121	22.38	22.38	51.54	94.693	1783	9659	25762	25.5	146.6	309.4	6.42	16	5530	280	15.58	6.83	35.7	2.4	0.29	0.7	2284	17.3	73	5.1	5223	7.2	166	15.2	6601	5.5	216	16.9	14.1	63	10.6	47.4	4.9	21.9	2.3	10.3	1.8	8	77.3	32.2	24.6	3	5
2010-05-18	2192118-180510	2192118	21.84	21.84	52.99	91.715	484	2412	8962	12.5	73.6	137.2	5.25	16.58	1384	199	10.92	10.92	24	1.1	0.24	0.5	854	11.9	39	9.9	2357	3.6	117	18.2	2975	2.6	150	19.2	5.4	24.7	5	22.9	3.2	14.7	2.2	10.1	0.6	2.7	54.5	16.5	11.9	3	5
2010-05-18	2192123-180510	2192123	21.8	21.8	44.81	97.609	1763	9513	38962	23.6	140.2	380.6	5.5	16.33	6333	224	11.42	10.42	43	2.4	0.25	0.52	2500	15.2	57	6.6	6520	5.5	161	16.3	8732	4	200	17.8	7.9	36.2	4.9	22.5	3.7	17	2.8	12.8	2.2	10.1	69.7	25.2	18.3	1	5
2010-05-18	2192127-180510	2192127	22	NA	52.83	91.522	287	1575	5575	NA	NA	NA	11.5	10.5	527	25	NA	NA	NA	NA	0.52	NA	674	8.9	24	13.1	1553	3.1	81	18.9	2011	2	115	20	NA	NA	NA	NA	NA	NA	NA	NA	NA	NA	40.5	14.1	9.1	4	5
2010-05-18	2192135-180510	2192135	21.63	NA	51.07	93.032	382	2120	8816	NA	NA	NA	6	15.67	1292	33	NA	NA	NA	NA	0.28	NA	1525	5.1	31	16.6	3427	2.1	58	19.6	4494	1.5	76	20.2	NA	NA	NA	NA	NA	NA	NA	NA	NA	NA	23.6	9.7	6.9	1	5
2010-05-18	1941045-180510	1941045	22.08	NA	57.29	90.795	2141	11684	37778	NA	NA	NA	5.92	16.17	7690	110	NA	NA	NA	NA	0.27	NA	3330	14.1	48	8	8024	5.7	110	16.4	8987	5	137	17.1	NA	NA	NA	NA	NA	NA	NA	NA	NA	NA	63.9	25.8	22.6	2	5
2010-05-18	2192131-180510	2192131	21.5	21.5	54.07	91.203	785	5281	8791	10.1	62.9	104.4	11.33	10.17	1482	9	12.92	8.58	16.4	0.6	0.53	0.6	3435	4.8	17	16.7	3938	4.2	28	17.3	4146	3.9	37	17.6	5	23.3	4.2	19.5	2.8	13	1.5	7	0.5	2.3	22.3	19.5	18.1	4	5
2010-05-18	2192137-180510	2192137	21.57	21.57	52.48	92.543	1742	8742	20751	16.1	102.2	182.2	8.83	12.75	4222	25	8.92	12.67	35.7	2.2	0.41	0.41	4347	8.6	23	13	5603	6.6	48	15	5795	6.3	59	15.2	6.1	28.3	4.4	20.4	2.6	12.1	2.5	11.6	1.5	7	39.9	30.6	29.2	3	5
2010-05-18	2192126-180510	2192126	22.11	22.11	54.85	92.251	469	2444	6425	2.4	11.7	30.2	8.25	13.92	1087	103	6.92	15.25	6.4	0.5	0.37	0.31	831	11.9	49	10.2	2322	3.4	132	18.8	2847	2.6	156	19.6	2.8	12.7	1.6	7.2	0.1	0.5	0	0	0	0	53.8	15.4	11.8	3	5
2010-05-18	2192266-180510	2192266	21.23	NA	54.4	92.561	1032	5660	25937	NA	NA	NA	5.33	15.92	3926	63	NA	NA	NA	NA	0.25	NA	2880	7.4	42	13.8	5287	3.9	71	17.3	6212	3.2	97	18	NA	NA	NA	NA	NA	NA	NA	NA	NA	NA	34.9	18.4	15.1	1	5
2010-05-19	2192161-190510	2192161	21.57	21.57	69.54	86.842	98	517	2190	2.1	8.4	27.5	11.83	9.75	156	28	10.75	10.83	3.7	0.6	0.55	0.5	438	4.2	15	17.3	938	1.2	46	20.3	1483	0.4	71	21.2	2.1	9.7	1	4.6	0.1	0.5	0	0	0	0	19.5	5.6	1.9	1	5
2010-05-19	2192288-190510	2192288	20.93	20.93	70.43	86.884	722	4335	9731	8.8	46.5	73	12.08	8.92	1253	3	13.25	7.75	13.6	0.7	0.58	0.63	2278	6.6	12	14.4	3243	4.5	35	16.5	3743	3.8	66	17.2	4.8	22.9	4.5	21.5	2.9	13.9	0.8	3.8	0	0	31.5	21.5	18.2	3	5
2010-05-19	2192312-190510	2192312	21.37	NA	66.85	88.744	984	8138	15415	NA	NA	NA	14.33	7.08	1470	0	NA	NA	NA	NA	0.67	NA	3019	6.9	13	14.5	4692	4.3	43	17.1	5650	3.5	72	17.9	NA	NA	NA	NA	NA	NA	NA	NA	NA	NA	32.3	20.1	16.4	3	5
2010-05-19	2192156-190510	2192156	21.69	NA	64.14	89.119	467	2702	11453	NA	NA	NA	6.83	14.92	1439	22	NA	NA	NA	NA	0.31	NA	1759	5.8	3	16	2294	4.2	24	17.5	2766	3.2	64	18.5	NA	NA	NA	NA	NA	NA	NA	NA	NA	NA	26.7	19.4	14.8	3	5
2010-05-19	2192311-190510	2192311	21.37	NA	68.91	88.073	1335	9954	33976	NA	NA	NA	13.5	7.92	2118	0	NA	NA	NA	NA	0.63	NA	6396	4.4	20	17	11495	2.4	43	19	12299	2.2	48	19.2	NA	NA	NA	NA	NA	NA	NA	NA	NA	NA	20.6	11.2	10.3	3	5
2010-05-19	2192155-190510	2192155	21.19	NA	67.7	89.108	1829	8877	29015	NA	NA	NA	13.67	7.58	2842	4	NA	NA	NA	NA	0.65	NA	3770	10.2	20	11	6291	6	73	15.2	6615	5.7	89	15.6	NA	NA	NA	NA	NA	NA	NA	NA	NA	NA	48.1	28.3	26.9	3	5
2010-05-19	2192290-190510	2192290	21.51	NA	67.52	88.743	342	1935	7838	NA	NA	NA	10.67	10.83	682	7	NA	NA	NA	NA	0.5	NA	1641	4.3	14	17.2	2131	3.2	23	18.2	2392	2.8	41	18.8	NA	NA	NA	NA	NA	NA	NA	NA	NA	NA	20	14.9	13	2	5
2010-05-19	2192160-190510	2192160	21.57	NA	64.94	89.649	616	4164	11827	NA	NA	NA	12.92	8.67	1024	8	NA	NA	NA	NA	0.6	NA	2457	5.2	24	16.3	3365	3.8	38	17.8	3866	3.2	57	18.4	NA	NA	NA	NA	NA	NA	NA	NA	NA	NA	24.1	17.6	14.8	4	5
2010-05-19	2192120-190510	2192120	21.4	21.4	68.25	89.421	1070	10621	18254	11.7	80	181.5	13.58	7.83	1686	2	13.42	8	18.2	0.8	0.63	0.63	2899	7.8	15	13.6	5370	4.1	57	17.3	7236	2.9	98	18.5	4.4	20.6	3.1	14.5	2.2	10.3	1.9	8.9	1	4.7	36.4	19.2	13.6	3	5
2010-05-19	2192159-190510	2192159	21.51	21.51	69.78	87.111	131	749	3029	1.1	3.1	8.5	14.92	6.58	188	1	6.08	15.42	2.3	0.7	0.69	0.28	507	4.8	24	16.8	1318	1.3	52	20.2	1746	0.8	72	20.8	0.2	0.9	0	0	0	0	0	0	0	0	22.3	6	3.7	2	5
2010-05-19	2192154-190510	2192154	21.21	21.21	69.94	88.605	2014	4268	11480	13.2	60.1	97	4.92	16.33	4124	1379	11.42	9.83	23.3	1.5	0.23	0.54	2256	18.9	50	2.3	2510	16.7	211	4.6	2928	13.5	422	7.8	8.8	41.5	5.6	26.4	3.8	17.9	2.1	9.9	0.1	0.5	89.1	78.7	63.6	3	5
2010-05-19	2192141-190510	2192141	20.67	NA	62.91	89.794	886	8136	19928	NA	NA	NA	13.83	6.83	1323	2	NA	NA	NA	NA	0.67	NA	3913	4.6	23	16.1	6801	2.6	41	18.1	7705	2.2	53	18.4	NA	NA	NA	NA	NA	NA	NA	NA	NA	NA	22.3	12.6	10.6	3	5
2010-05-19	2192285-190510	2192285	21.67	NA	61.37	90.061	792	2531	19132	NA	NA	NA	10.42	11.25	1532	107	NA	NA	NA	NA	0.48	NA	1188	14.3	18	7.3	1967	7.8	137	13.9	3360	3.7	269	18	NA	NA	NA	NA	NA	NA	NA	NA	NA	NA	66	36	17.1	3	5
2010-05-19	2192283-190510	2192283	19.54	19.54	64.9	90.006	560	3025	8570	8.9	46.8	91.1	5.42	14.17	1662	139	6.75	12.83	24.7	0.5	0.28	0.35	1308	8	44	11.6	1977	5	75	14.6	2567	3.3	149	16.2	5	25.6	4.6	23.5	3.2	16.4	0.7	3.6	0.1	0.5	40.9	25.6	16.9	3	5
2010-05-19	2192284-190510	2192284	21.76	21.76	69.62	87.781	694	4853	28386	11.3	71	130.5	13.75	8.08	1099	5	15.67	6.17	15.3	1	0.63	0.72	4738	3.1	29	18.8	5600	2.6	36	19.2	6337	2.2	46	19.6	4.4	20.2	3.4	15.6	2.7	12.4	2	9.2	0.8	3.7	14.2	11.9	10.1	2	5
2010-05-20	2192176-200510	2192176	21.19	NA	74.21	83.496	938	6024	18220	NA	NA	NA	14	7.25	1423	1	NA	NA	NA	NA	0.66	NA	4376	4.5	14	16.8	5563	3.5	26	17.8	5933	3.2	36	18	NA	NA	NA	NA	NA	NA	NA	NA	NA	NA	21.2	16.5	15.1	3	5
2010-05-20	2192152-200510	2192152	21.23	21.23	79.45	82.621	280	1710	6441	4.3	19.6	69.8	9.33	11.92	636	0	9.17	12.08	8.7	0.9	0.44	0.43	1525	3.8	13	17.5	2295	2.3	31	18.9	2641	1.9	45	19.3	3.1	14.6	2.6	12.2	0.8	3.8	0.1	0.5	0	0	17.9	10.8	8.9	1	5
2010-05-20	2192117-200510	2192117	21.16	NA	77.32	82.083	2022	11772	47959	NA	NA	NA	12.17	9	3517	0	NA	NA	NA	NA	0.58	NA	7524	5.7	10	15.5	9583	4.4	28	16.8	9937	4.2	34	16.9	NA	NA	NA	NA	NA	NA	NA	NA	NA	NA	26.9	20.8	19.8	2	5
2010-05-20	2192163-200510	2192163	21.3	NA	71.36	84.557	624	4435	12830	NA	NA	NA	12.5	8.83	1061	5	NA	NA	NA	NA	0.59	NA	1697	7.7	21	13.7	3456	3.5	68	17.8	4118	2.8	89	18.5	NA	NA	NA	NA	NA	NA	NA	NA	NA	NA	36.2	16.4	13.1	1	5
2010-05-20	2192147-200510	2192147	21.55	NA	71.45	83.925	632	4348	20461	NA	NA	NA	9.25	12.33	1468	6	NA	NA	NA	NA	0.43	NA	2743	4.9	10	16.7	3848	3.4	28	18.2	5001	2.5	60	19.1	NA	NA	NA	NA	NA	NA	NA	NA	NA	NA	22.7	15.8	11.6	3	5
2010-05-20	2192168-200510	2192168	21.59	NA	74.8	83.605	1471	9961	17016	NA	NA	NA	11.17	10.42	2842	0	NA	NA	NA	NA	0.52	NA	7178	4.4	2	17.2	7748	4.1	6	17.5	8367	3.8	20	17.8	NA	NA	NA	NA	NA	NA	NA	NA	NA	NA	20.4	19	17.6	3	5
2010-05-20	2192150-200510	2192150	21.88	21.88	80.17	81.954	242	1874	6729	2.9	21.5	55.5	11.75	10.17	451	0	2.92	19	18.3	0.5	0.54	0.13	1631	3.2	7	18.8	2123	2.3	18	19.6	2356	2	30	19.9	2.2	10.1	2.1	9.6	0.8	3.7	0.1	0.5	0	0	14.6	10.5	9.1	3	5
2010-05-20	2192167-200510	2192167	21.6	21.6	77.92	83.958	666	4038	26671	11.7	55.4	106.2	9.42	12.25	1532	1	5.58	16.08	32.8	4.4	0.44	0.26	2595	5.5	10	16.2	3471	4	31	17.7	4109	3.2	59	18.4	5.9	27.3	5.1	23.6	2.8	13	1.2	5.6	0.2	0.9	25.5	18.5	14.8	3	5
2010-05-20	2192149-200510	2192149	21.23	21.23	79.44	83.112	607	3217	7835	6.3	20.5	59.1	13.75	7.5	937	3	9.25	12	11.8	2.1	0.65	0.44	1799	7.1	11	14.2	2380	5.2	38	16.1	2823	4.1	80	17.2	7.8	36.7	4.5	21.2	0.6	2.8	0.1	0.5	0	0	33.4	24.5	19.3	4	5
2010-05-20	2192221-200510	2192221	21.48	21.48	73.79	84.169	1226	9360	22078	14.8	104.7	192.8	11.67	9.83	2258	2	12.67	8.83	24.7	0.6	0.54	0.59	6548	4	10	17.5	8208	3.2	20	18.3	8627	3	26	18.5	3.2	14.9	3.2	14.9	2.8	13	2.7	12.6	1.6	7.4	18.6	14.9	14	3	5
2010-05-20	2192162-200510	2192162	21.89	21.89	75.05	83.825	1702	7928	20911	3.7	16.5	63.1	3.92	18	5525	870	12.5	9.42	6	0.7	0.18	0.57	1702	21.9	NA	0	2337	14.8	395	7.2	4008	7.4	522	14.5	2.2	10.1	1.8	8.2	0.4	1.8	0.2	0.9	0	0	100	67.6	33.8	3	5
2010-05-23	2151027-230510	2151027	23.05	NA	66.41	84.414	535	2082	18161	NA	NA	NA	12.92	10.17	956	1	NA	NA	NA	NA	0.56	NA	3244	3.7	24	19.4	6006	1.9	40	21.2	7493	1.5	52	21.6	NA	NA	NA	NA	NA	NA	NA	NA	NA	NA	16.1	8.2	6.5	3	5
2010-05-23	2151013-230510	2151013	23.61	23.61	70.59	83.25	428	3273	10549	5.1	18	41	14.92	8.75	680	0	11.17	12.5	8.6	1.9	0.63	0.47	2102	4.7	17	19	3426	2.8	34	20.9	3795	2.4	46	21.2	3.7	15.7	2.7	11.4	0.8	3.4	0	0	0	0	19.9	11.9	10.2	3	5
2010-05-23	2151029-230510	2151029	23.23	23.23	68.48	85.592	985	5334	26676	42.6	205.8	328.9	14.42	8.83	1582	9	14.75	8.5	66	1.8	0.62	0.63	3265	6.9	19	16.3	3717	6	34	17.2	4080	5.3	63	17.9	8.3	35.7	6.9	29.7	6.2	26.7	5.9	25.4	5.3	22.8	29.7	25.8	22.8	2	5
2010-05-23	2151019-230510	2151019	23.19	23.19	70.44	83.21	479	1961	13377	11	58.7	257.2	14.42	8.83	772	2	15.83	7.42	15.9	0.5	0.62	0.68	1820	5.9	22	17.3	3147	3.2	46	20	3683	2.7	64	20.6	6.3	27.2	4.9	21.1	2.8	12.1	1.7	7.3	0.4	1.7	25.4	13.8	11.6	1	5
2010-05-23	2151018-230510	2151018	23.55	NA	68.5	85.592	435	2393	14372	NA	NA	NA	14.92	8.67	687	1	NA	NA	NA	NA	0.63	NA	983	10.2	20	13.4	1968	4.3	90	19.2	2658	2.8	141	20.8	NA	NA	NA	NA	NA	NA	NA	NA	NA	NA	43.3	18.3	11.9	1	5
2010-05-23	2151026-230510	2151026	23.32	23.32	67.94	83.306	471	2050	24400	1.3	0.5	130.1	12	11.33	915	1	0.33	23	49.9	0.6	0.51	0.01	1631	6.6	15	16.8	3194	3.1	56	20.2	4531	2	90	21.3	0.3	1.3	0.2	0.9	0.2	0.9	0.2	0.9	0.1	0.4	28.3	13.3	8.6	3	5
2010-05-23	2151015-230510	2151015	23.43	23.43	73.12	82.052	133	579	5630	3.3	11.9	46.8	12.25	11.25	255	1	9.83	13.67	6.1	1.3	0.52	0.42	1122	2.7	7	20.8	2182	1.2	18	22.2	2555	1	26	22.5	1.7	7.3	1.3	5.5	0.4	1.7	0	0	0	0	11.5	5.1	4.3	3	5
2010-05-23	2151017-230510	2151017	23.69	23.69	63.74	84.651	194	926	4470	3.7	10.5	39.3	13.42	10.33	340	3	13.33	10.42	5.6	1.2	0.57	0.56	624	6.8	23	17	1324	2.5	61	21.2	1998	1.2	101	22.6	3.2	13.5	1.8	7.6	0.2	0.8	0	0	0	0	28.7	10.6	5.1	1	5
2010-05-23	2151002-230510	2151002	23.92	23.92	74.94	83.269	476	3240	8671	9	27.3	94.9	12.83	11.08	883	6	3.33	20.58	29.7	5.6	0.54	0.14	1356	8.2	13	15.7	3447	3	50	20.9	3999	2.5	65	21.4	10	41.8	3.2	13.4	1.2	5	0.8	3.3	0.1	0.4	34.3	12.5	10.5	3	5
2010-05-23	2151009-230510	2151009	24.3	24.3	72.29	82.887	542	4818	8838	13.3	82	239.5	16.83	7.5	783	0	14.67	9.67	21	1.8	0.69	0.6	3265	3.9	19	20.4	4193	3	28	21.3	4742	2.6	43	21.8	6.8	28	3.8	15.6	2.5	10.3	1.8	7.4	1.2	4.9	16	12.3	10.7	3	5
2010-05-23	2151023-230510	2151023	24.19	24.19	72.55	82.879	514	3181	7427	5.3	26	88.1	8.58	15.67	1399	28	14.58	9.67	8.4	0.5	0.35	0.6	1746	6.8	30	17.4	2325	4.9	53	19.3	2837	3.8	88	20.5	3.8	15.7	2.8	11.6	1.2	5	0.4	1.7	0.1	0.4	28.1	20.3	15.7	2	5
2010-05-23	2151008-230510	2151008	23.82	NA	69.12	83.744	727	4629	19053	NA	NA	NA	13.58	10.25	1276	0	NA	NA	NA	NA	0.57	NA	3839	4.5	3	19.3	4292	4	8	19.8	4705	3.6	23	20.2	NA	NA	NA	NA	NA	NA	NA	NA	NA	NA	18.9	16.8	15.1	2	5
2010-05-23	2151031-230510	2151031	22.57	NA	69.93	82.067	93	452	2216	NA	NA	NA	11.08	11.5	188	2	NA	NA	NA	NA	0.49	NA	495	3.3	23	19.2	1084	1	47	21.6	1502	0.5	61	22.1	NA	NA	NA	NA	NA	NA	NA	NA	NA	NA	14.6	4.4	2.2	3	5
2010-05-23	2151014-230510	2151014	23.53	NA	68.37	82.637	385	2148	9647	NA	NA	NA	13.92	9.67	650	3	NA	NA	NA	NA	0.59	NA	1578	5.4	29	18.2	3557	2.2	50	21.3	4187	1.8	64	21.8	NA	NA	NA	NA	NA	NA	NA	NA	NA	NA	22.9	9.3	7.6	3	5
2010-05-23	2151022-230510	2151022	23.41	NA	72.15	83.393	886	3870	44737	NA	NA	NA	16.08	7.33	1291	0	NA	NA	NA	NA	0.69	NA	1887	10.9	13	12.5	3897	5	69	18.4	4446	4.2	97	19.2	NA	NA	NA	NA	NA	NA	NA	NA	NA	NA	46.6	21.4	17.9	3	5
2010-05-23	2151001-230510	2151001	23.82	23.82	69.56	83.813	912	6825	17478	12	87.4	207.1	13.67	10.17	1587	4	14.33	9.5	19.4	0.8	0.57	0.6	4121	5.2	5	18.6	5441	3.9	21	19.9	6272	3.3	40	20.5	3.8	16	3.5	14.7	1.9	8	1.6	6.7	1.2	5	21.8	16.4	13.9	3	5
2010-05-24	2192188-240510	2192188	21.44	NA	77.65	82.647	1059	7630	20518	NA	NA	NA	12.25	9.25	1859	1	NA	NA	NA	NA	0.57	NA	4623	4.9	3	16.6	5510	4.1	16	17.4	6315	3.5	37	18	NA	NA	NA	NA	NA	NA	NA	NA	NA	NA	22.9	19.1	16.3	4	5
2010-05-24	2192184-240510	2192184	20.89	20.89	77.25	82.634	924	5153	12167	6.3	26.7	48.9	13.83	7.08	1397	0	9.17	11.75	12.5	1.5	0.66	0.44	2921	6.6	6	14.3	3648	5.2	30	15.8	3954	4.7	53	16.2	6.2	29.7	4.1	19.6	1.2	5.7	0	0	0	0	31.6	24.9	22.5	4	5
2010-05-24	2192296-240510	2192296	20.9	20.9	75.29	82.988	485	3137	12466	6.2	28.5	52.5	11.92	9	852	0	6.08	14.83	17.3	1.6	0.57	0.29	2084	4.8	5	16.1	3036	3.2	30	17.8	3999	2.2	62	18.7	4.6	22	4.2	20.1	1.6	7.7	0.1	0.5	0	0	23	15.3	10.5	3	5
2010-05-24	2192292-240510	2192292	20.36	NA	81.92	81.808	633	3531	10415	NA	NA	NA	6.75	13.67	1880	18	NA	NA	NA	NA	0.33	NA	2136	5.9	20	14.5	2885	4.2	41	16.2	3557	3.2	80	17.2	NA	NA	NA	NA	NA	NA	NA	NA	NA	NA	29	20.6	15.7	4	5
2010-05-24	2192181-240510	2192181	21.14	NA	76.06	83.073	1046	6480	14833	NA	NA	NA	12.42	8.75	1782	2	NA	NA	NA	NA	0.59	NA	3616	6.1	10	15.1	4815	4.5	29	16.7	5230	4.1	46	17.1	NA	NA	NA	NA	NA	NA	NA	NA	NA	NA	28.9	21.3	19.4	3	5
2010-05-24	2192228-240510	2192228	20.89	20.89	77.73	81.026	314	2493	8266	6.5	43.5	111.1	12	8.92	547	0	9.17	11.75	13.7	1	0.57	0.44	1995	3.2	5	17.7	2860	2.2	20	18.8	3138	1.9	29	19	2.9	13.9	2.3	11	1.6	7.7	1	4.8	0.3	1.4	15.3	10.5	9.1	4	5
2010-05-24	2192171-240510	2192171	20.94	NA	77.72	81.867	240	1584	4840	NA	NA	NA	14	7	359	2	NA	NA	NA	NA	0.67	NA	1175	4.2	9	16.8	1622	2.8	24	18.2	2092	1.8	63	19.2	NA	NA	NA	NA	NA	NA	NA	NA	NA	NA	20.1	13.4	8.6	4	5
2010-05-24	2192274-240510	2192274	21.25	NA	75.57	82.909	1482	9119	21380	NA	NA	NA	8.75	12.5	3568	23	NA	NA	NA	NA	0.41	NA	3747	8.3	21	12.9	4617	6.7	50	14.6	4933	6.2	72	15.1	NA	NA	NA	NA	NA	NA	NA	NA	NA	NA	39.1	31.5	29.2	3	5
2010-05-24	2192203-240510	2192203	21.04	21.04	78.31	82.01	329	2470	7746	5.4	26.5	65.2	7.58	13.5	911	1	14.58	6.5	7.5	0.8	0.36	0.69	1888	3.6	9	17.5	2388	2.8	20	18.3	2901	2.1	46	19	3.8	18.1	2.8	13.3	1.1	5.2	0.2	1	0	0	17.1	13.3	10	3	5
2010-05-24	2192222-240510	2192222	20.35	20.35	71.34	84.493	790	4814	13008	11.9	59.1	160.3	9.58	10.83	1664	17	13.5	6.92	17.6	0.6	0.47	0.66	2343	6.8	9	13.6	3259	4.8	42	15.7	4016	3.7	84	16.8	6.1	30	4.8	23.6	2.9	14.3	1.3	6.4	0.6	2.9	33.4	23.6	18.2	2	5
2010-05-24	2192293-240510	2192293	20.78	20.78	83.19	80.923	244	2006	4581	2.8	9.9	103.2	8.83	12	576	0	2.5	18.33	16.9	0.8	0.42	0.12	1250	4	6	16.8	2023	2.2	29	18.6	2193	2	38	18.8	1.4	6.7	1.1	5.3	0.8	3.8	0.3	1.4	0.1	0.5	19.2	10.6	9.6	3	5
2010-05-24	2192183-240510	2192183	21.32	NA	70.65	83.431	4243	39688	69283	NA	NA	NA	6.5	14.83	13870	24	NA	NA	NA	NA	0.3	NA	17155	5.2	28	16.1	25642	3.5	43	17.8	29016	3.1	57	18.2	NA	NA	NA	NA	NA	NA	NA	NA	NA	NA	24.4	16.4	14.5	3	5
2010-05-24	2192202-240510	2192202	20.83	20.83	79.81	82.583	337	2518	5695	10	30.6	80.5	11.08	9.75	631	3	5.83	15	22.6	5.2	0.53	0.28	1263	5.5	5	15.3	1852	3.5	32	17.3	2482	2.2	78	18.6	8.1	38.9	6	28.8	1.6	7.7	0.2	1	0	0	26.4	16.8	10.6	3	5
2010-05-24	2192186-240510	2192186	21.77	21.77	68.41	85.15	2521	16005	32607	21.1	97	183.8	9.08	12.75	6057	2	10.92	10.92	40.1	2.2	0.42	0.5	8678	6.3	5	15.5	10264	5.3	19	16.5	10568	5.2	27	16.7	8.8	40.4	7.3	33.5	5.2	23.9	3.8	17.5	1.8	8.3	28.9	24.3	23.9	4	5
2010-05-24	2192190-240510	2192190	21.24	21.24	76.43	84.114	2764	15173	33656	8.9	59	88.7	11.5	9.75	4910	232	6.5	14.75	25.3	1.6	0.54	0.31	3246	18.1	11	3.2	4593	12.5	151	8.8	5090	11.1	228	10.2	4.5	21.2	3.7	17.4	2.4	11.3	1.5	7.1	0.1	0.5	85.2	58.9	52.3	3	5
2010-05-24	2192185-240510	2192185	20.82	20.82	82.22	80.797	176	1423	3888	3.8	29.8	72.2	14.17	6.67	259	0	4.58	16.25	15.3	0.5	0.68	0.22	956	3.7	10	17.2	1775	1.8	30	19.1	1943	1.5	39	19.3	2	9.6	1.8	8.6	1.1	5.3	0.2	1	0	0	17.8	8.6	7.2	3	5
2010-05-25	2192213-250510	2192213	21.32	21.32	70.93	85.372	757	5965	16311	11.9	70.3	148.8	11.42	9.92	1411	3	12.67	8.67	18.6	2.3	0.54	0.59	2889	5.5	16	15.8	6115	2.5	45	18.8	7189	2.1	60	19.2	10.2	47.8	3.3	15.5	1.7	8	1.3	6.1	1	4.7	25.8	11.7	9.8	3	5
2010-05-25	2192199-250510	2192199	21.71	NA	68.51	86.237	767	5823	12231	NA	NA	NA	5.75	16	2775	46	NA	NA	NA	NA	0.26	NA	2547	6.3	36	15.4	5455	2.8	65	18.9	5755	2.7	70	19.1	NA	NA	NA	NA	NA	NA	NA	NA	NA	NA	29	12.9	12.4	3	5
2010-05-25	2192192-250510	2192192	21.36	21.36	75.77	83.577	127	828	3654	5.1	39	79.1	12.08	9.33	224	2	3.42	18	24.3	1.5	0.57	0.16	866	2.8	18	18.7	1406	1.5	31	19.9	2011	0.8	59	20.7	2.3	10.8	2.1	9.8	1.5	7	0.3	1.4	0	0	13.1	7	3.7	1	5
2010-05-25	2192204-250510	2192204	21.41	21.41	75.86	83.797	140	654	3082	2.9	10.6	34	9.83	11.58	284	17	5.58	15.83	7	1.5	0.46	0.26	522	4.8	29	16.6	1421	1.3	55	20.1	1763	0.9	67	20.5	2.1	9.8	1.4	6.5	0.2	0.9	0	0	0	0	22.4	6.1	4.2	3	5
2010-05-25	2192195-250510	2192195	21.78	NA	74.21	84.16	175	1181	4597	NA	NA	NA	11.58	10.25	317	15	NA	NA	NA	NA	0.53	NA	891	3.7	31	18.2	1707	1.7	48	20.2	1996	1.2	64	20.6	NA	NA	NA	NA	NA	NA	NA	NA	NA	NA	17	7.8	5.5	3	5
2010-05-25	2192196-250510	2192196	21.32	NA	71.07	85.831	286	1333	8920	NA	NA	NA	6.58	14.75	776	68	NA	NA	NA	NA	0.31	NA	570	10.1	33	11.2	1586	2.6	107	18.8	2650	1.2	150	20.2	NA	NA	NA	NA	NA	NA	NA	NA	NA	NA	47.4	12.2	5.6	3	5
2010-05-25	2192273-250510	2192273	21.48	NA	63.92	86.458	1384	7934	11486	NA	NA	NA	8.5	13	3195	200	NA	NA	NA	NA	0.4	NA	2914	10.1	33	11.4	4356	6.6	72	14.9	5418	5.1	135	16.4	NA	NA	NA	NA	NA	NA	NA	NA	NA	NA	47	30.7	23.7	3	5
2010-05-25	2192207-250510	2192207	21.52	NA	71.1	85.314	1072	6615	30318	NA	NA	NA	13.42	8.17	1722	4	NA	NA	NA	NA	0.62	NA	3423	6.7	21	14.9	5809	3.8	49	17.8	6152	3.6	61	18	NA	NA	NA	NA	NA	NA	NA	NA	NA	NA	31.1	17.7	16.7	3	5
2010-05-25	2192215-250510	2192215	20.88	20.88	74.88	84.497	898	4289	10327	5.4	15.1	30.4	13.25	7.67	1408	17	13.58	7.33	7.7	1.4	0.63	0.65	1481	12.6	18	8.3	2370	7.3	104	13.6	2988	5.3	183	15.6	7.5	35.9	4	19.2	0.1	0.5	0	0	0	0	60.3	35	25.4	3	5
2010-05-25	2192211-250510	2192211	21.23	NA	63.38	87.154	1395	11865	23138	NA	NA	NA	12.08	9.17	2448	7	NA	NA	NA	NA	0.57	NA	3236	9.1	21	12.2	8462	3.3	80	17.9	10728	2.6	103	18.7	NA	NA	NA	NA	NA	NA	NA	NA	NA	NA	42.9	15.5	12.2	3	5
2010-05-25	2192201-250510	2192201	21.26	NA	71.59	84.659	676	4978	9339	NA	NA	NA	14.83	6.42	965	8	NA	NA	NA	NA	0.7	NA	3427	4.2	5	17.1	3846	3.7	15	17.6	4075	3.4	25	17.8	NA	NA	NA	NA	NA	NA	NA	NA	NA	NA	19.8	17.4	16	3	5
2010-05-25	2192191-250510	2192191	21.34	21.34	73.36	84.839	582	4278	13351	8.5	46.7	75.8	9.83	11.5	1245	14	8.17	13.17	19.3	1.8	0.46	0.38	2127	5.7	23	15.7	3603	3.2	55	18.2	3855	2.9	64	18.4	5.3	24.8	4	18.7	2.5	11.7	0.8	3.7	0	0	26.7	15	13.6	3	5
2010-05-25	2192208-250510	2192208	21.31	21.31	75.77	84.522	1132	5714	43870	13.7	53.8	84.2	12.33	9	1951	11	6.25	15.08	32.8	5.8	0.58	0.29	2977	8	26	13.3	5654	4.1	62	17.2	6333	3.6	83	17.8	11.3	53	6.9	32.4	3.3	15.5	1.2	5.6	0	0	37.5	19.2	16.9	3	5
2010-05-25	2192200-250510	2192200	21.54	21.54	67.88	85.614	355	1726	12814	7.3	40	208.2	11.42	10.17	651	22	5.58	16	26.1	0.7	0.53	0.26	1415	5.1	28	16.5	3108	2.2	48	19.4	4142	1.5	72	20.1	3.7	17.2	3.2	14.9	1.8	8.4	0.9	4.2	0.3	1.4	23.7	10.2	7	3	5
2010-05-25	2192209-250510	2192209	20.86	NA	74.17	84.428	822	4225	17825	NA	NA	NA	6.92	14	2204	139	NA	NA	NA	NA	0.33	NA	1200	14.2	28	6.8	2343	6.5	136	14.4	5226	2.3	269	18.6	NA	NA	NA	NA	NA	NA	NA	NA	NA	NA	68.1	31.2	11	3	5
2010-05-26	2192275-260510	2192275	21.03	21.03	62.94	88.528	1800	14939	30216	17.5	108.9	269.8	11.33	9.75	3344	6	5.17	15.92	65.4	1.9	0.54	0.25	6027	6.2	19	14.8	13018	2.8	59	18.2	15147	2.4	72	18.7	4.2	20	3.8	18.1	2.5	11.9	2.4	11.4	1.7	8.1	29.5	13.3	11.4	3	5
2010-05-26	2192217-260510	2192217	21.83	NA	64.04	87.381	1128	4600	31575	NA	NA	NA	10	11.83	2386	65	NA	NA	NA	NA	0.46	NA	2015	12.1	28	9.8	3036	7.7	95	14.2	4147	5.2	192	16.7	NA	NA	NA	NA	NA	NA	NA	NA	NA	NA	55.4	35.3	23.8	3	5
2010-05-26	2192219-260510	2192219	21.29	21.29	67.3	86.917	811	3831	38058	8.1	47.6	160.8	6.58	14.75	2473	70	8.08	13.25	20.5	0.6	0.31	0.38	2054	8.2	40	13.2	5870	2.7	89	18.7	7080	2.2	103	19.2	3.7	17.4	3.3	15.5	1.8	8.5	1	4.7	0.4	1.9	38.5	12.7	10.3	2	5
2010-05-26	2192220-260510	2192220	21.88	NA	59.65	89.025	1764	8487	13712	NA	NA	NA	9.08	12.83	3771	343	NA	NA	NA	NA	0.41	NA	1967	19.6	65	2.3	3260	11.1	233	10.8	3715	9.4	295	12.5	NA	NA	NA	NA	NA	NA	NA	NA	NA	NA	89.6	50.7	43	3	5
2010-05-26	2192164-260510	2192164	21.56	21.56	67.71	86.013	602	3230	9245	2.8	15.1	35.6	10.33	11.25	1230	26	5.83	15.75	9	0.5	0.48	0.27	1294	9.8	24	11.8	2062	5.7	83	15.9	2660	3.9	146	17.7	3.2	14.8	2.1	9.7	0.2	0.9	0	0	0	0	45.5	26.4	18.1	3	5
2010-05-26	2192172-260510	2192172	21.81	NA	65.71	86.529	1471	10616	24381	NA	NA	NA	14.67	7.17	2189	1	NA	NA	NA	NA	0.67	NA	5022	6.3	20	15.5	8163	3.8	46	18	8686	3.6	54	18.2	NA	NA	NA	NA	NA	NA	NA	NA	NA	NA	28.9	17.4	16.5	3	5
2010-05-26	2192142-260510	2192142	21.88	21.88	69.97	86.398	940	7199	17605	22.1	148.7	272.5	13.25	8.67	1549	7	4.92	17	81.9	4.9	0.61	0.22	4678	4.3	18	17.6	7045	2.8	33	19.1	7437	2.7	40	19.2	8	36.6	4.2	19.2	2.8	12.8	2.5	11.4	2	9.1	19.7	12.8	12.3	3	5
2010-05-26	2192214-260510	2192214	21.89	NA	67.9	86.656	379	2097	8012	NA	NA	NA	8.42	13.5	954	21	NA	NA	NA	NA	0.38	NA	1251	6.3	24	15.6	2666	2.7	62	19.2	3224	2.1	80	19.8	NA	NA	NA	NA	NA	NA	NA	NA	NA	NA	28.8	12.3	9.6	1	5
2010-05-26	2192146-260510	2192146	21.9	NA	65.51	86.398	774	4437	16689	NA	NA	NA	8.08	13.83	2093	4	NA	NA	NA	NA	0.37	NA	2531	6.7	6	15.2	3191	5.2	29	16.8	3955	3.9	82	18	NA	NA	NA	NA	NA	NA	NA	NA	NA	NA	30.6	23.7	17.8	3	5
2010-05-26	2192241-260510	2192241	21.29	21.29	67.32	86.149	270	1709	9292	2.2	6.4	29.7	12	9.33	476	6	7.08	14.25	4.2	1.2	0.56	0.33	1240	4.5	11	16.8	2356	2.2	34	19.2	2726	1.8	51	19.6	1.2	5.6	0.6	2.8	0.1	0.5	0	0	0	0	21.1	10.3	8.5	3	5
2010-05-26	2192140-260510	2192140	21.79	21.79	71.39	85.284	189	515	6176	2.1	5.6	45.9	7.58	14.25	526	9	10.42	11.42	3.6	0.8	0.35	0.48	1275	3	16	18.8	2970	1.2	32	20.7	3611	0.9	39	20.9	1.1	5	0.8	3.7	0.4	1.8	0	0	0	0	13.8	5.5	4.1	3	5
2010-05-26	2192145-260510	2192145	21.52	21.52	70.19	85.02	516	4272	17627	9.4	89.6	229.7	9.92	11.67	1120	2	9.58	12	20.4	0.7	0.46	0.45	3951	2.8	14	18.8	6097	1.8	23	19.8	6995	1.5	32	20.1	2.6	12.1	2.2	10.2	1.6	7.4	1.3	6	1.2	5.6	13	8.4	7	3	5
2010-05-26	2192224-260510	2192224	21.23	NA	66.12	86.176	968	4559	14977	NA	NA	NA	9.17	12.08	2171	55	NA	NA	NA	NA	0.43	NA	1989	10.2	31	11.1	2842	6.8	79	14.4	3806	4.7	169	16.6	NA	NA	NA	NA	NA	NA	NA	NA	NA	NA	48	32	22.1	3	5
2010-05-26	2192216-260510	2192216	21.89	21.89	60.38	89.036	528	2541	9799	9.3	40.1	92.7	5.25	16.67	1752	143	13.17	8.75	14.5	1.5	0.24	0.6	857	13.2	34	8.8	2154	4.4	118	17.5	2603	3.3	156	18.6	7.2	32.9	5.6	25.6	2.8	12.8	0.5	2.3	0.1	0.5	60.3	20.1	15.1	4	5
2010-05-26	2192227-260510	2192227	21.81	NA	62.43	86.023	1128	7906	45187	NA	NA	NA	6.75	15.08	3549	44	NA	NA	NA	NA	0.31	NA	4122	5.8	36	16	7825	3	61	18.8	8723	2.7	71	19.2	NA	NA	NA	NA	NA	NA	NA	NA	NA	NA	26.6	13.8	12.4	3	5
2010-05-26	2192297-260510	2192297	21.92	NA	61.29	87.549	322	1907	6842	NA	NA	NA	7.17	14.75	938	23	NA	NA	NA	NA	0.33	NA	1034	6.5	23	15.4	2086	2.8	61	19.1	2833	1.8	93	20.1	NA	NA	NA	NA	NA	NA	NA	NA	NA	NA	29.7	12.8	8.2	3	5
2010-05-27	2192182-270510	2192182	21.01	NA	59.01	85.824	1155	11954	19515	NA	NA	NA	12	9	2013	11	NA	NA	NA	NA	0.57	NA	4548	5.2	24	15.8	8025	2.9	47	18.1	9847	2.3	69	18.7	NA	NA	NA	NA	NA	NA	NA	NA	NA	NA	24.8	13.8	10.9	4	5
2010-05-27	2192187-270510	2192187	21.96	NA	57.27	84.128	660	2526	26704	NA	NA	NA	11.42	10.58	1270	2	NA	NA	NA	NA	0.52	NA	4521	3.2	11	18.8	6267	2.2	21	19.8	7224	1.9	34	20.1	NA	NA	NA	NA	NA	NA	NA	NA	NA	NA	14.6	10	8.7	3	5
2010-05-27	2192319-270510	2192319	21.21	NA	56.46	86.237	991	5887	19108	NA	NA	NA	11.92	9.33	1737	37	NA	NA	NA	NA	0.56	NA	2323	8.9	27	12.3	3181	6.3	61	14.9	3884	4.9	120	16.3	NA	NA	NA	NA	NA	NA	NA	NA	NA	NA	42	29.7	23.1	2	5
2010-05-27	2192308-270510	2192308	21.75	21.75	61.31	86.223	694	4947	18656	17	97.2	207.2	8.08	13.67	1860	4	11.83	9.92	30.8	0.6	0.37	0.54	3453	4.3	7	17.4	4029	3.7	17	18.1	4543	3.2	38	18.6	5	23	4.5	20.7	3.7	17	3.3	15.2	1.8	8.3	19.8	17	14.7	3	5
2010-05-27	2192307-270510	2192307	21.25	NA	61.35	85.061	534	4420	10252	NA	NA	NA	12.33	8.92	918	1	NA	NA	NA	NA	0.58	NA	2135	5.2	8	16	3672	2.9	34	18.3	3847	2.8	41	18.5	NA	NA	NA	NA	NA	NA	NA	NA	NA	NA	24.5	13.6	13.2	3	5
2010-05-27	2192310-270510	2192310	21.5	NA	61.98	85.124	239	1651	12031	NA	NA	NA	7.08	14.42	684	20	NA	NA	NA	NA	0.33	NA	2069	2.4	7	19.1	2444	2	13	19.5	2791	1.7	24	19.8	NA	NA	NA	NA	NA	NA	NA	NA	NA	NA	11.2	9.3	7.9	4	5
2010-05-27	2192148-270510	2192148	21.24	NA	58.69	86.137	646	4442	11844	NA	NA	NA	11.5	9.75	1178	17	NA	NA	NA	NA	0.54	NA	2575	5.2	26	16.1	3411	3.8	37	17.4	4069	3.1	65	18.2	NA	NA	NA	NA	NA	NA	NA	NA	NA	NA	24.5	17.9	14.6	3	5
2010-05-27	2192289-270510	2192289	21.46	21.46	61.4	84.816	377	2049	20515	3.7	20.4	47.5	10.25	11.25	787	3	7.75	13.75	8.4	1	0.48	0.36	2209	3.6	10	17.9	3521	2.2	24	19.3	4544	1.6	45	19.9	2.3	10.7	1.9	8.9	0.7	3.3	0	0	0	0	16.8	10.3	7.5	4	5
2010-05-27	2192306-270510	2192306	21.35	NA	57.1	85.416	670	4389	14655	NA	NA	NA	11.92	9.5	1201	5	NA	NA	NA	NA	0.56	NA	2148	6.6	14	14.8	3669	3.7	51	17.8	4227	3.1	72	18.3	NA	NA	NA	NA	NA	NA	NA	NA	NA	NA	30.9	17.3	14.5	3	5
2010-05-27	2192210-270510	2192210	21.05	21.05	58.67	86.993	860	5620	40278	5.7	40.6	154.2	13.42	7.67	1350	3	8.83	12.25	13	0.5	0.64	0.42	4178	4.2	23	16.8	6540	2.7	38	18.4	8467	2	63	19.1	2.1	10	1.7	8.1	1.3	6.2	0.7	3.3	0.2	1	20	12.8	9.5	3	5
2010-05-27	2192229-270510	2192229	21.64	NA	58.43	84.246	519	3382	9750	NA	NA	NA	11	10.67	1020	2	NA	NA	NA	NA	0.51	NA	1287	8.7	7	13	2634	3.8	64	17.8	3382	2.8	103	18.9	NA	NA	NA	NA	NA	NA	NA	NA	NA	NA	40.2	17.6	12.9	1	5
2010-05-27	2192299-270510	2192299	21.34	21.34	62.49	84.692	338	2039	7875	6.3	17.1	33.2	10.92	10.42	659	3	3.17	18.17	15.6	4.7	0.51	0.15	1403	5	12	16.3	2347	2.8	41	18.6	3290	1.8	74	19.6	5.1	23.9	2.5	11.7	0.5	2.3	0	0	0	0	23.4	13.1	8.4	3	5
2010-05-27	2192153-270510	2192153	21.4	21.4	61.94	84.246	1195	6517	23165	5.6	25.6	50.9	12.5	8.92	2044	5	11.5	9.92	9.9	0.6	0.58	0.54	4061	6.2	14	15.2	5274	4.8	33	16.7	5903	4.2	58	17.2	5.3	24.8	4.4	20.6	1.1	5.1	0	0	0	0	29	22.4	19.6	3	5
2010-05-27	2192242-270510	2192242	21.97	21.97	56.58	85.901	532	1846	5311	3.9	13.7	34.9	3.83	18.17	1548	318	8.75	13.25	7.2	1.7	0.17	0.4	692	16.8	23	5.2	1236	6.6	232	15.4	2057	2.8	314	19.2	3.5	15.9	2.3	10.5	0.2	0.9	0	0	0	0	76.5	30	12.7	1	5
2010-05-27	2192230-270510	2192230	21.71	21.71	61.82	84.582	474	2817	11513	4.3	17.3	60.6	10.08	11.67	1018	3	12.92	8.83	6.8	0.7	0.46	0.6	2767	3.7	9	18.1	4207	2.3	25	19.4	4968	1.9	39	19.8	3.6	16.6	2.2	10.1	0.6	2.8	0.2	0.9	0	0	17	10.6	8.8	3	5
2010-05-30	2151054-300510	2151054	25.05	25.05	53	92.755	698	5909	13469	10.3	80.2	178.3	6.75	18.33	2483	40	8	17.08	31.4	0.5	0.27	0.32	2337	7.2	31	17.8	4807	3.3	68	21.8	6205	2.5	88	22.6	4.8	19.2	3.8	15.2	2.4	9.6	2	8	1.1	4.4	28.7	13.2	10	4	5
2010-05-30	2151042-300510	2151042	24.86	24.86	54.74	90.606	328	1639	8451	6.1	26.5	54.7	5.75	19.17	1418	2	9	15.92	13.1	2.2	0.23	0.36	1709	4.8	3	20.2	2487	3.1	24	21.8	3204	2.2	55	22.8	5.6	22.5	4.4	17.7	1.4	5.6	0.1	0.4	0	0	19.3	12.5	8.8	3	5
2010-05-30	2151040-300510	2151040	25.08	25.08	53.32	91.444	273	1542	6755	2.6	5.2	12.8	5.75	19.33	968	67	10.58	14.5	4.2	1.5	0.23	0.42	642	9.7	42	15.4	1713	2.8	96	22.3	2205	1.8	121	23.2	0.7	2.8	0.1	0.4	0	0	0	0	0	0	38.7	11.2	7.2	4	5
2010-05-30	2151041-300510	2151041	24.83	NA	50.41	91.057	1035	4761	23872	NA	NA	NA	8.42	16.42	2902	78	NA	NA	NA	NA	0.34	NA	2307	10.8	64	14.1	3269	7.3	99	17.5	4175	5.4	159	19.4	NA	NA	NA	NA	NA	NA	NA	NA	NA	NA	43.5	29.4	21.7	1	5
2010-05-30	2151050-300510	2151050	24.59	NA	52.73	92.312	1635	9312	26597	NA	NA	NA	8.33	16.25	4480	175	NA	NA	NA	NA	0.34	NA	2458	16.2	54	8.4	4652	8.2	134	16.4	5854	6.2	196	18.3	NA	NA	NA	NA	NA	NA	NA	NA	NA	NA	65.9	33.3	25.2	3	5
2010-05-30	2151035-300510	2151035	25.59	25.59	53.39	92.388	759	3203	8920	6.1	36.8	47.4	3.83	21.75	3111	344	17.17	8.42	8.8	0.6	0.15	0.67	777	24.9	93	0.7	1851	7.9	270	17.7	3089	3.9	338	21.7	4.2	16.4	3.8	14.8	2.7	10.6	0	0	0	0	97.3	30.9	15.2	3	5
2010-05-30	2151051-300510	2151051	24.42	24.42	54.05	92.5	142	690	2058	4	8.7	26.4	9.75	14.67	331	16	15.33	9.08	5.6	1.2	0.4	0.63	415	7.5	20	16.9	917	1.8	79	22.6	1510	0.4	118	24	4.8	19.7	1.2	4.9	0.1	0.4	0	0	0	0	30.7	7.4	1.6	3	5
2010-05-30	2151038-300510	2151038	25.31	NA	53.35	90.525	1037	5061	16671	NA	NA	NA	8.5	16.83	2670	212	NA	NA	NA	NA	0.34	NA	1353	19.2	54	6.2	2930	8.1	150	17.2	3967	5.5	224	19.8	NA	NA	NA	NA	NA	NA	NA	NA	NA	NA	75.9	32	21.7	1	5
2010-05-30	2151053-300510	2151053	24.53	NA	56.09	91.147	846	7126	17148	NA	NA	NA	5.33	19.25	3552	97	NA	NA	NA	NA	0.22	NA	1833	10.8	69	13.8	4374	4.2	109	20.3	6003	2.9	152	21.7	NA	NA	NA	NA	NA	NA	NA	NA	NA	NA	44	17.1	11.8	4	5
2010-05-30	2151046-300510	2151046	25.17	25.17	51.83	91.566	196	1077	4130	5	18.4	54.9	12	13.17	404	7	17.75	7.42	6.8	0.7	0.48	0.71	615	7.6	16	17.6	1097	3.3	59	21.8	1638	1.4	110	23.8	4.2	16.7	2.4	9.5	1	4	0.1	0.4	0	0	30.2	13.1	5.6	3	5
2010-05-30	2151044-300510	2151044	25.43	NA	48.34	94.064	3318	20562	93300	NA	NA	NA	8.17	17.25	10151	83	NA	NA	NA	NA	0.32	NA	6571	12.8	43	12.7	12246	6.8	89	18.7	15795	5.2	135	20.2	NA	NA	NA	NA	NA	NA	NA	NA	NA	NA	50.3	26.7	20.4	4	5
2010-05-30	2151047-300510	2151047	25.24	NA	55.65	91.202	719	3774	13654	NA	NA	NA	9.83	15.42	1768	50	NA	NA	NA	NA	0.39	NA	1686	10.5	30	14.8	2922	5.7	82	19.6	4003	3.8	131	21.4	NA	NA	NA	NA	NA	NA	NA	NA	NA	NA	41.6	22.6	15.1	4	5
2010-05-30	2151121-300510	2151121	24.58	24.58	53.2	90.416	996	5539	23658	5.9	25.9	255.5	10.83	13.75	2174	68	3.58	21	37.5	0.5	0.44	0.15	2093	11.5	33	13.1	3563	6.4	90	18.2	4638	4.7	143	19.9	2.1	8.5	1.8	7.3	1.2	4.9	1.1	4.5	0.6	2.4	46.8	26	19.1	3	5
2010-05-30	2151039-300510	2151039	25.3	NA	55.32	91.603	754	3894	8834	NA	NA	NA	9.83	15.5	1868	48	NA	NA	NA	NA	0.39	NA	1700	10.9	38	14.4	2399	7.3	84	18	3180	5	158	20.3	NA	NA	NA	NA	NA	NA	NA	NA	NA	NA	43.1	28.9	19.8	1	5
2010-05-30	2151037-300510	2151037	25.37	25.37	53.74	93.163	845	4801	14602	11.3	41.8	77.7	11.42	14	1831	40	8	17.42	24.9	5.1	0.45	0.32	2137	9.9	18	15.5	3174	6.4	58	19	3624	5.4	92	20	12.5	49.3	7.2	28.4	3.3	13	0.7	2.8	0	0	39	25.2	21.3	1	5
2010-05-31	1961001-310510	1961001	21.38	21.38	59.07	88.509	288	1613	10931	7.5	37.5	82.3	14.25	7.17	431	3	11.42	10	13.3	0.8	0.67	0.53	770	7.5	28	13.9	1987	2.3	80	19.1	3114	1.2	113	20.2	5.3	24.8	4.9	22.9	2.4	11.2	0.3	1.4	0	0	35.1	10.8	5.6	4	5
2010-05-31	1961009-310510	1961009	20.92	NA	60.19	89.345	552	4037	9319	NA	NA	NA	10.08	10.83	1124	20	NA	NA	NA	NA	0.48	NA	1536	7.2	30	13.7	2952	3.5	70	17.4	3409	2.9	89	18	NA	NA	NA	NA	NA	NA	NA	NA	NA	NA	34.4	16.7	13.9	3	5
2010-05-31	2151058-310510	2151058	22.12	NA	52.68	90.589	443	2910	8166	NA	NA	NA	7.5	14.67	1265	23	NA	NA	NA	NA	0.34	NA	1530	6.2	24	16	2638	3.3	54	18.8	3206	2.6	78	19.6	NA	NA	NA	NA	NA	NA	NA	NA	NA	NA	28	14.9	11.8	4	5
2010-05-31	2151055-310510	2151055	22.06	22.06	52.7	91.378	356	1709	8012	3.3	12.4	17.2	9.25	12.83	808	31	11	11.08	5.9	0.7	0.42	0.5	863	8.8	24	13.3	1354	4.8	76	17.2	1990	2.5	148	19.6	4.6	20.9	3.1	14.1	0	0	0	0	0	0	39.9	21.8	11.3	4	5
2010-05-31	2151124-310510	2151124	21.97	21.97	60	88.188	336	1243	11754	0.6	0.9	6.6	9	13	814	5	0.33	21.67	4.3	0.6	0.41	0.02	1165	6.2	7	15.8	2492	2.6	49	19.4	4177	1.3	88	20.7	0.1	0.5	0	0	0	0	0	0	0	0	28.2	11.8	5.9	1	5
2010-05-31	2151056-310510	2151056	22.23	22.23	54.65	92.008	2236	12289	77299	26.6	138	346	6.42	15.83	7363	159	8.08	14.17	63	5.8	0.29	0.36	4607	10.7	53	11.6	10611	4.5	113	17.8	12861	3.7	140	18.6	12.7	57.1	8.9	40	3.8	17.1	2.9	13	2.5	11.2	48.1	20.2	16.6	4	5
2010-05-31	2151065-310510	2151065	21.85	NA	50.63	90.031	616	3187	13558	NA	NA	NA	5.25	16.67	2328	76	NA	NA	NA	NA	0.24	NA	1456	8.8	49	13.1	2935	4.1	85	17.8	3965	2.8	135	19.2	NA	NA	NA	NA	NA	NA	NA	NA	NA	NA	40.3	18.8	12.8	4	5
2010-05-31	2192320-310510	2192320	22.11	NA	54.23	90.897	1074	8841	38871	NA	NA	NA	7.83	14.33	2971	38	NA	NA	NA	NA	0.35	NA	4306	5.4	29	16.8	7827	2.9	51	19.2	8496	2.7	59	19.5	NA	NA	NA	NA	NA	NA	NA	NA	NA	NA	24.4	13.1	12.2	3	5
2010-05-31	1961007-310510	1961007	20.94	20.94	58.55	90.813	430	1369	12000	2.4	11.3	25.2	6.25	14.75	1183	111	10	11	4.4	0.6	0.3	0.48	691	12.5	47	8.5	1919	3.3	149	17.7	3376	1.5	204	19.5	1.8	8.6	1.2	5.7	0	0	0	0	0	0	59.7	15.8	7.2	4	5
2010-05-31	1961003-310510	1961003	20.92	NA	54.29	91.093	444	2625	9464	NA	NA	NA	5.08	15.83	1590	76	NA	NA	NA	NA	0.24	NA	889	9.9	42	11	2171	3.5	97	17.4	3277	2	144	18.9	NA	NA	NA	NA	NA	NA	NA	NA	NA	NA	47.3	16.7	9.6	3	5
2010-05-31	2151066-310510	2151066	22.52	22.52	56.71	89.793	157	546	9489	1.6	5.1	22.1	5.25	17.33	538	42	11.33	11.25	2.5	0.8	0.23	0.5	514	5.8	35	16.8	1349	1.4	77	21.2	3600	0.3	105	22.2	0.8	3.6	0.2	0.9	0	0	0	0	0	0	25.8	6.2	1.3	4	5
2010-05-31	1961002-310510	1961002	18.83	NA	59.23	89.97	2124	13455	29941	NA	NA	NA	4.33	14.5	8558	202	NA	NA	NA	NA	0.23	NA	3008	13.2	70	5.7	8551	4.4	155	14.4	10602	3.5	189	15.3	NA	NA	NA	NA	NA	NA	NA	NA	NA	NA	70.1	23.4	18.6	3	5
2010-05-31	2151063-310510	2151063	21.98	21.98	55.14	89.946	844	4607	13407	18.7	79.6	143	9.92	12.08	1797	62	11	11	34.3	3.1	0.45	0.5	1683	10.8	30	11.2	2671	6.4	92	15.6	3472	4.6	153	17.4	10.5	47.8	7.8	35.5	5.2	23.7	3.1	14.1	0.9	4.1	49.1	29.1	20.9	4	5
2010-06-01	1961037-010610	1961037	21.79	NA	61.27	90.477	435	1867	9946	NA	NA	NA	4.42	17.42	1807	87	NA	NA	NA	NA	0.2	NA	783	11.4	53	10.4	3537	2.1	108	19.8	4871	1.4	127	20.4	NA	NA	NA	NA	NA	NA	NA	NA	NA	NA	52.3	9.6	6.4	1	6
2010-06-01	1961025-010610	1961025	21.61	NA	58.54	92.194	408	1922	11199	NA	NA	NA	2.67	19	2231	153	NA	NA	NA	NA	0.12	NA	542	15.3	85	6.3	2247	2.7	150	19	2853	1.9	171	19.8	NA	NA	NA	NA	NA	NA	NA	NA	NA	NA	70.8	12.5	8.8	3	6
2010-06-01	1961015-010610	1961015	21.64	21.64	63.45	91.662	763	6229	15614	10.4	82.3	166.4	4.17	17.5	3492	113	6.83	14.83	29.3	1.7	0.19	0.32	1273	12.6	56	9.1	4756	3	121	18.7	7642	1.8	158	19.9	4.5	20.8	2.9	13.4	1.7	7.9	1.6	7.4	1	4.6	58.2	13.9	8.3	4	6
2010-06-01	1961016-010610	1961016	21.63	21.63	61.68	90.233	453	2163	15663	4	17.7	76.5	13.42	8.25	728	7	3.75	17.92	13.8	1.9	0.62	0.17	1548	6	34	15.7	4219	2	70	19.7	5405	1.5	85	20.2	1.9	8.8	1.5	6.9	0.4	1.8	0.2	0.9	0	0	27.7	9.2	6.9	4	6
2010-06-01	1961310-010610	1961310	21.8	21.8	63.97	90.468	187	761	2530	1.9	7.2	13.1	3.92	17.92	599	97	11.42	10.42	3	0.7	0.18	0.52	289	12.7	45	9.2	1052	1.7	115	20.2	1409	0.8	138	21	1.4	6.4	0.5	2.3	0	0	0	0	0	0	58.3	7.8	3.7	1	6
2010-06-01	1961012-010610	1961012	21.7	21.7	61.66	90.743	380	2254	4086	3.2	8.9	34	6.33	15.42	1063	100	11	10.75	5.2	1.1	0.29	0.51	606	13.1	40	8.7	1704	3.5	126	18.2	2480	2	168	19.8	2.3	10.6	1.1	5.1	0.2	0.9	0	0	0	0	60.4	16.1	9.2	4	6
2010-06-01	1961047-010610	1961047	21.31	21.31	56.7	92.318	1116	7656	18363	10.8	66.7	189.3	8.75	12.58	2611	76	5.33	16	41.8	0.5	0.41	0.25	2081	11.2	39	10.1	4835	4.6	98	16.8	5762	3.8	125	17.6	4.3	20.2	4.2	19.7	3	14.1	1.9	8.9	0.5	2.3	52.6	21.6	17.8	3	6
2010-06-01	1961019-010610	1961019	21.76	21.76	60.92	90.72	758	3178	37235	10.6	65.1	235.8	3.33	18.5	4198	138	5.42	16.42	36.9	2	0.15	0.25	1189	13.4	70	8.4	4160	3.4	127	18.4	6367	2.1	166	19.8	3.9	17.9	3	13.8	1.8	8.3	1.3	6	0.7	3.2	61.6	15.6	9.7	3	6
2010-06-01	1961036-010610	1961036	21.35	NA	59.27	92.651	1141	6762	29448	NA	NA	NA	3.42	18	5788	259	NA	NA	NA	NA	0.16	NA	1384	17.4	85	4	4407	4.8	190	16.6	6880	2.9	237	18.5	NA	NA	NA	NA	NA	NA	NA	NA	NA	NA	81.5	22.5	13.6	4	6
2010-06-01	1961031-010610	1961031	21.94	21.93	61.43	90.403	107	299	934	1.2	3.9	8.2	14.58	7.42	161	2	8.58	13.42	2.3	0.6	0.66	0.39	207	9.8	28	12.2	786	0.4	94	21.6	NA	0	107	22	0.2	0.9	0	0	0	0	0	0	0	0	44.7	1.8	0	2	6
2010-06-01	1961021-010610	1961021	21.74	21.74	58.88	93.882	1520	9418	18480	21.2	117.6	292.2	12.33	9.42	2677	4	13.08	8.67	34.9	0.5	0.57	0.6	5125	6.4	11	15.3	6124	5.3	24	16.4	6681	4.8	45	16.9	7.9	36.3	6.2	28.5	3.8	17.5	3.2	14.7	2.3	10.6	29.4	24.4	22.1	3	6
2010-06-01	1961055-010610	1961055	21.76	NA	63.18	90.533	524	2549	8093	NA	NA	NA	6	15.83	1592	119	NA	NA	NA	NA	0.28	NA	912	12	50	9.8	1942	5	103	16.8	2631	3.2	166	18.7	NA	NA	NA	NA	NA	NA	NA	NA	NA	NA	55.1	23	14.7	3	6
2010-06-01	1961023-010610	1961023	21.58	NA	54.53	94.746	727	2659	15589	NA	NA	NA	8.67	12.92	1569	162	NA	NA	NA	NA	0.4	NA	1011	15.1	67	6.5	2132	6	186	15.6	3461	3.1	271	18.5	NA	NA	NA	NA	NA	NA	NA	NA	NA	NA	70	27.8	14.4	2	6
2010-06-01	1961018-010610	1961018	21.38	NA	60.89	89.897	1316	6652	26174	NA	NA	NA	9.33	12.08	2960	46	NA	NA	NA	NA	0.44	NA	2665	10.4	38	11	6022	4.4	93	17	6954	3.8	119	17.7	NA	NA	NA	NA	NA	NA	NA	NA	NA	NA	48.6	20.6	17.8	3	6
2010-06-01	1961014-010610	1961014	21.72	NA	53.73	94.857	1371	6558	18973	NA	NA	NA	5.75	16	4623	202	NA	NA	NA	NA	0.26	NA	1883	15.7	53	6.1	4116	6.7	158	15.1	4961	5.3	205	16.4	NA	NA	NA	NA	NA	NA	NA	NA	NA	NA	72.3	30.8	24.4	4	6
2010-06-01	1961013-010610	1961013	21.83	21.83	60.26	92.596	511	3080	7998	10.6	34.8	76.1	4.33	17.5	2057	128	3.42	18.42	33.3	6.4	0.2	0.16	755	14.3	44	7.5	2413	3.7	127	18.2	2926	2.8	150	19	14.4	66	4.3	19.7	2.1	9.6	0.6	2.7	0	0	65.5	16.9	12.8	4	6
2010-06-02	1961086-020610	1961086	21.42	NA	60.55	88.868	337	1930	7821	NA	NA	NA	12.33	9.08	582	4	NA	NA	NA	NA	0.58	NA	1097	6.3	18	15.1	2065	3	56	18.4	2819	1.9	93	19.5	NA	NA	NA	NA	NA	NA	NA	NA	NA	NA	29.4	14	8.9	4	6
2010-06-02	1961087-020610	1961087	21.29	21.29	61.32	88.514	1491	10843	25316	18.2	104.8	171.6	6.33	15	4854	71	8.92	12.42	41.3	1.6	0.3	0.42	4179	7.5	34	13.8	7252	4.2	58	17.1	7649	4	70	17.3	6.1	28.7	5.3	24.9	4.2	19.7	3.2	15	1.8	8.5	35.2	19.7	18.8	4	6
2010-06-02	1961076-020610	1961076	21.64	21.64	60.01	89.017	1082	6691	12319	6.9	33.6	47	7.17	14.5	3121	75	15.25	6.42	9.5	0.6	0.33	0.7	2075	11.2	26	10.5	4404	5	86	16.7	4814	4.5	104	17.2	5.2	24	4.5	20.8	2	9.2	0	0	0	0	51.8	23.1	20.8	4	6
2010-06-02	1961073-020610	1961073	21.46	21.46	66.44	87.515	670	4582	8266	6.5	29.9	45.9	10.58	10.92	1360	1	11.58	9.92	11.2	1	0.49	0.54	2702	5.2	14	16.2	3113	4.5	24	17	3426	4	40	17.5	4.7	21.9	4.3	20	1.9	8.9	0	0	0	0	24.2	21	18.6	4	6
2010-06-02	1961067-020610	1961067	21.63	21.63	67.4	86.786	301	1174	10041	8	26.5	112.8	10.5	11.17	611	10	4.83	16.83	21.9	4.1	0.49	0.22	1217	5.1	20	16.6	2489	2.2	48	19.4	3929	1.2	79	20.4	5	23.1	3.9	18	1.2	5.5	0.4	1.8	0.1	0.5	23.6	10.2	5.5	4	6
2010-06-02	1961069-020610	1961069	21.57	NA	57.65	90.193	872	3655	9265	NA	NA	NA	11.08	10.5	1645	56	NA	NA	NA	NA	0.51	NA	1367	13.7	17	7.9	2291	7.5	116	14.1	2796	5.7	187	15.9	NA	NA	NA	NA	NA	NA	NA	NA	NA	NA	63.5	34.8	26.4	4	6
2010-06-02	1961077-020610	1961077	21.61	NA	60.43	89.987	726	3531	9829	NA	NA	NA	8.75	12.92	1510	195	NA	NA	NA	NA	0.4	NA	1002	15.3	58	6.3	1822	7.2	175	14.4	2907	3.8	270	17.9	NA	NA	NA	NA	NA	NA	NA	NA	NA	NA	70.8	33.3	17.6	3	6
2010-06-02	1961054-020610	1961054	21.89	NA	55.57	89.122	355	2000	17226	NA	NA	NA	7.92	14	937	26	NA	NA	NA	NA	0.36	NA	1082	6.8	25	15.1	2540	2.6	63	19.3	3825	1.5	100	20.4	NA	NA	NA	NA	NA	NA	NA	NA	NA	NA	31.1	11.9	6.9	1	6
2010-06-02	1961066-020610	1961066	21.73	21.73	63.32	87.685	1486	7007	27596	5.3	14.9	63.7	6.83	14.92	3824	414	10.75	11	9.2	1.4	0.31	0.49	1580	20.4	44	1.3	2899	10.2	226	11.5	3915	7	333	14.8	4.8	22.1	3.2	14.7	0.8	3.7	0.2	0.9	0	0	93.9	46.9	32.2	3	6
2010-06-02	1961078-020610	1961078	21.5	21.5	62.38	89.796	2341	10028	34892	16.5	69.1	102.4	7.33	14.17	6644	114	13.08	8.42	26.5	1	0.34	0.61	3559	14.1	30	7.4	6676	7.3	98	14.2	7198	6.8	119	14.8	8.5	39.5	7.1	33	5.1	23.7	3.2	14.9	0.4	1.9	65.6	34	31.6	4	6
2010-06-02	1961059-020610	1961059	21.36	21.36	67.05	87.39	97	336	4615	2.1	0.6	126	8.75	12.67	220	12	0.75	20.67	46.4	0.5	0.41	0.04	463	3.7	21	17.8	2404	0.4	51	21	2862	0.3	53	21.1	0.6	2.8	0.5	2.3	0.3	1.4	0.2	0.9	0.2	0.9	17.3	1.9	1.4	4	6
2010-06-02	1961085-020610	1961085	21.3	NA	60.45	88.862	584	5148	14390	NA	NA	NA	4.75	16.58	2398	64	NA	NA	NA	NA	0.22	NA	1703	6.9	47	14.4	6152	1.8	87	19.6	6737	1.6	91	19.8	NA	NA	NA	NA	NA	NA	NA	NA	NA	NA	32.4	8.5	7.5	1	6
2010-06-02	1961049-020610	1961049	21.91	NA	63.86	87.638	381	2216	11404	NA	NA	NA	11.92	10	681	24	NA	NA	NA	NA	0.54	NA	966	8.3	22	13.6	2887	2.4	71	19.5	3879	1.7	93	20.2	NA	NA	NA	NA	NA	NA	NA	NA	NA	NA	37.9	11	7.8	4	6
2010-06-02	1961100-020610	1961100	21.74	21.74	58.94	89.189	1301	7346	21919	12.7	92.7	241.7	5.92	15.83	4555	85	4.92	16.83	54.7	0.5	0.27	0.23	2676	10.4	37	11.3	5478	4.9	81	16.8	6561	4	115	17.8	4.5	20.7	3.6	16.6	2.9	13.3	2.3	10.6	1.2	5.5	47.8	22.5	18.4	4	6
2010-06-02	1961084-020610	1961084	21.41	NA	67.29	86.717	391	2297	15230	NA	NA	NA	9.33	12.08	878	15	NA	NA	NA	NA	0.44	NA	975	8.3	20	13.1	2323	3.1	67	18.3	2984	2.2	100	19.2	NA	NA	NA	NA	NA	NA	NA	NA	NA	NA	38.8	14.5	10.3	3	6
2010-06-02	1961079-020610	1961079	21.38	NA	63.97	88.33	615	2716	9446	NA	NA	NA	6.08	15.33	1587	230	NA	NA	NA	NA	0.28	NA	791	16.2	74	5.2	1705	6	191	15.4	3009	2.7	275	18.8	NA	NA	NA	NA	NA	NA	NA	NA	NA	NA	75.8	28.1	12.6	3	6
2010-06-03	1911001-030610	1911001	21.4	21.4	63.01	87.279	484	2650	10855	8.6	43.7	69.7	10.75	10.67	952	12	12.25	9.17	14.6	0.6	0.5	0.57	1928	5.2	15	16.2	2331	4.2	27	17.2	2792	3.3	58	18.1	6	28	5.2	24.3	2.8	13.1	0.4	1.9	0	0	24.3	19.6	15.4	1	6
2010-06-03	1911023-030610	1911023	21.57	NA	64.84	87.727	846	4479	11725	NA	NA	NA	9.25	12.33	1870	78	NA	NA	NA	NA	0.43	NA	1361	13.2	40	8.4	3131	5.1	142	16.5	3499	4.4	163	17.2	NA	NA	NA	NA	NA	NA	NA	NA	NA	NA	61.2	23.6	20.4	1	6
2010-06-03	1911014-030610	1911014	21.4	21.4	69.3	86.968	372	1581	11699	6.3	29.7	52.8	13.17	8.25	591	23	8.17	13.25	15.7	0.5	0.62	0.38	774	10	20	11.4	1548	4	102	17.4	3140	1.4	176	20	5.8	27.1	5.4	25.2	1.8	8.4	0.1	0.5	0	0	46.7	18.7	6.5	2	6
2010-06-03	1911024-030610	1911024	21.74	NA	65.75	87.671	1202	5903	15232	NA	NA	NA	13.25	8.5	1964	15	NA	NA	NA	NA	0.61	NA	2192	11.8	21	9.9	3254	7.7	85	14.1	3954	6	154	15.8	NA	NA	NA	NA	NA	NA	NA	NA	NA	NA	54.3	35.4	27.6	3	6
2010-06-03	1911005-030610	1911005	21.2	21.2	66.67	88.696	848	4527	49950	14.8	82.2	141.3	11.83	9.42	1516	9	5.67	15.58	43.4	4.4	0.56	0.27	3538	5	20	16.2	5090	3.4	35	17.8	5867	2.9	49	18.3	7.6	35.8	4.6	21.7	2.8	13.2	2.2	10.4	0.7	3.3	23.6	16	13.7	2	6
2010-06-03	1911007-030610	1911007	21.1	21.1	64.98	89.879	1248	4786	33661	16.2	53.8	99.2	11.75	9.42	2195	67	14.17	7	23.7	1	0.56	0.67	2152	12.2	27	9	2904	8.7	100	12.5	3593	6.6	189	14.6	11	52.1	8.4	39.8	6.2	29.4	1.2	5.7	0.1	0.5	57.8	41.2	31.3	1	6
2010-06-03	1911016-030610	1911016	22	NA	64.49	87.278	1997	9950	21794	NA	NA	NA	12.17	9.83	3598	17	NA	NA	NA	NA	0.55	NA	5199	8.4	14	13.6	6205	7	34	15	6624	6.5	57	15.5	NA	NA	NA	NA	NA	NA	NA	NA	NA	NA	38.2	31.8	29.5	4	6
2010-06-03	1911019-030610	1911019	21.4	NA	62.24	88.612	1703	8152	27763	NA	NA	NA	12.75	8.67	2859	2	NA	NA	NA	NA	0.6	NA	4111	8.8	13	12.6	5731	6.2	43	15.2	6423	5.5	72	15.9	NA	NA	NA	NA	NA	NA	NA	NA	NA	NA	41.1	29	25.7	3	6
2010-06-03	1911139-030610	1911139	21.74	21.74	68.88	87.097	290	1044	7292	2.1	6.1	16.2	4.58	17.17	994	102	11.58	10.17	3.2	0.7	0.21	0.53	589	9.5	58	12.2	1613	2.6	112	19.2	2748	1.2	151	20.6	1.4	6.4	0.3	1.4	0	0	0	0	0	0	43.7	12	5.5	3	6
2010-06-03	1911013-030610	1911013	21.45	21.45	68.88	85.958	258	1259	2620	2.3	5.8	15.2	11.5	10	470	15	7.92	13.58	3.9	1.3	0.54	0.37	660	8	20	13.5	1064	4	74	17.5	1556	1.6	155	19.9	1	4.7	0.2	0.9	0	0	0	0	0	0	37.3	18.6	7.5	1	6
2010-06-03	1911011-030610	1911011	21.76	21.76	64.7	88.734	973	5778	29144	18.6	74.5	136.8	11.67	10.17	1818	3	9.67	12.17	39.5	2	0.54	0.44	2835	7.4	15	14.4	4950	4.1	58	17.8	5658	3.5	79	18.3	8.2	37.7	7.2	33.1	6.2	28.5	2.7	12.4	0.8	3.7	34	18.8	16.1	1	6
2010-06-03	1911012-030610	1911012	21.61	NA	61.87	88.502	2587	13232	63174	NA	NA	NA	12.25	9.42	4564	16	NA	NA	NA	NA	0.57	NA	4658	12	16	9.7	6725	8.2	84	13.5	7636	7.1	135	14.6	NA	NA	NA	NA	NA	NA	NA	NA	NA	NA	55.5	37.9	32.9	1	6
2010-06-03	1911028-030610	1911028	21.86	21.86	61.41	88.371	1093	5827	23860	14.2	98.9	171.3	11.33	10.58	2102	12	5.42	16.5	52.4	1.6	0.52	0.25	2434	9.8	18	12.2	4185	5.4	77	16.5	4969	4.4	114	17.5	3.9	17.8	3.4	15.6	3.1	14.2	2.9	13.3	1.8	8.2	44.8	24.7	20.1	3	6
2010-06-03	1911015-030610	1911015	22.12	NA	65.87	86.287	281	1546	6622	NA	NA	NA	12.75	9.42	488	2	NA	NA	NA	NA	0.58	NA	980	6.1	17	16.1	2004	2.6	54	19.6	2378	2	73	20.2	NA	NA	NA	NA	NA	NA	NA	NA	NA	NA	27.6	11.8	9	2	6
2010-06-03	1911123-030610	1911123	21.77	NA	65.94	87.272	333	1903	4493	NA	NA	NA	11.25	10.58	644	2	NA	NA	NA	NA	0.52	NA	1104	6.3	18	15.5	1605	4.1	40	17.8	2022	2.8	90	19.1	NA	NA	NA	NA	NA	NA	NA	NA	NA	NA	28.9	18.8	12.9	1	6
2010-06-03	1911058-030610	1911058	22.22	NA	69.9	86.179	334	1418	4166	NA	NA	NA	14.25	8	518	7	NA	NA	NA	NA	0.64	NA	642	11.2	24	11.1	1156	4.8	106	17.4	1792	2.1	184	20.2	NA	NA	NA	NA	NA	NA	NA	NA	NA	NA	50.4	21.6	9.5	3	6
2010-06-06	1911140-060610	1911140	24.18	24.18	63.19	90.119	1082	6669	10915	3.2	17.9	41.8	4.75	19.5	4645	215	6.08	18.17	11.2	0.5	0.2	0.25	1296	20.1	51	4.2	4132	5.5	188	18.8	5318	4.1	225	20.2	3	12.4	2.5	10.3	0.8	3.3	0	0	0	0	83.1	22.7	17	4	6
2010-06-06	1911042-060610	1911042	23.55	NA	64.76	89.422	857	3247	9288	NA	NA	NA	6.83	16.75	2284	275	NA	NA	NA	NA	0.29	NA	957	20.9	76	2.7	1999	8.5	213	15.1	2649	5.6	301	18	NA	NA	NA	NA	NA	NA	NA	NA	NA	NA	88.7	36.1	23.8	2	6
2010-06-06	1911035-060610	1911035	23.9	NA	56.27	92.114	1271	4592	61987	NA	NA	NA	5.08	18.83	5027	257	NA	NA	NA	NA	0.21	NA	1604	18.8	60	5.2	4074	6.6	206	17.3	5438	4.7	261	19.2	NA	NA	NA	NA	NA	NA	NA	NA	NA	NA	78.7	27.6	19.7	4	6
2010-06-06	1911047-060610	1911047	23.87	NA	58.32	91.841	436	1400	3073	NA	NA	NA	3	20.92	1287	314	NA	NA	NA	NA	0.13	NA	472	21.7	84	2.2	995	6.5	227	17.4	1543	2.2	321	21.7	NA	NA	NA	NA	NA	NA	NA	NA	NA	NA	90.9	27.2	9.2	1	6
2010-06-06	1911039-060610	1911039	23.62	23.62	62.19	91.494	463	1396	4972	8.9	17.1	22.8	3.17	20.5	1304	334	6.92	16.75	14.2	6.6	0.13	0.29	539	20.2	26	3.5	1047	7.1	214	16.6	1809	2.4	310	21.2	16.5	69.9	8.8	37.3	0	0	0	0	0	0	85.5	30.1	10.2	3	6
2010-06-06	1911033-060610	1911033	23.92	23.92	62.38	90.142	417	1554	10511	8.7	61.5	120.4	5.17	18.75	1372	153	7.42	16.5	23.3	2.1	0.22	0.31	589	16.4	40	7.5	1630	4.2	155	19.7	2770	1.9	212	22	3.8	15.9	2.9	12.1	1.9	7.9	1.3	5.4	0.6	2.5	68.6	17.6	7.9	2	6
2010-06-06	1911051-060610	1911051	23.72	23.72	65.76	89.632	2639	9779	11604	10	33	92	14	9.75	4355	174	10.75	13	16.5	4.5	0.59	0.45	3326	18.8	63	5	4244	14.5	122	9.2	4574	13.2	196	10.5	12.7	53.5	5.6	23.6	1.8	7.6	0.7	3	0.1	0.4	79.3	61.1	55.6	3	6
2010-06-06	1911141-060610	1911141	24.17	24.17	61.6	90.433	927	5144	16099	6.4	11.5	143.6	5.75	18.42	3044	266	7	17.17	13.2	3.7	0.24	0.29	1179	18.8	37	5.3	2915	6.7	170	17.5	4311	4.1	239	20.1	4.8	19.9	2.2	9.1	0.7	2.9	0.3	1.2	0.1	0.4	77.8	27.7	17	4	6
2010-06-06	1911034-060610	1911034	23.89	NA	58.63	90.161	1559	7624	35962	NA	NA	NA	9.83	14.08	3528	184	NA	NA	NA	NA	0.41	NA	2086	17.8	42	6.2	3356	10.6	132	13.3	4213	8	225	15.9	NA	NA	NA	NA	NA	NA	NA	NA	NA	NA	74.5	44.4	33.5	2	6
2010-06-06	1911052-060610	1911052	23.62	NA	65.31	89.325	740	2504	14289	NA	NA	NA	2.5	21.17	2603	520	NA	NA	NA	NA	0.11	NA	746	23.4	98	0.2	1371	9.9	284	13.8	2204	4.4	404	19.2	NA	NA	NA	NA	NA	NA	NA	NA	NA	NA	99.1	41.9	18.6	3	6
2010-06-06	1911048-060610	1911048	23.71	NA	59.27	90.811	928	4030	23563	NA	NA	NA	8.08	15.67	2415	161	NA	NA	NA	NA	0.34	NA	1117	19.6	41	4.2	2480	7.8	165	15.9	3677	4.7	256	19.1	NA	NA	NA	NA	NA	NA	NA	NA	NA	NA	82.7	32.9	19.8	2	6
2010-06-06	1911036-060610	1911036	23.36	23.36	66.55	89.103	957	5414	14115	4.8	20.4	29.6	5.67	17.75	3487	149	8.83	14.58	10	1.7	0.24	0.38	1333	16.5	60	6.9	3430	5.8	136	17.6	4373	4.3	181	19.1	4.6	19.7	3.6	15.4	0.5	2.1	0	0	0	0	70.6	24.8	18.4	4	6
2010-06-06	1911038-060610	1911038	23.38	23.38	59.97	90.485	1168	4980	27108	13.7	73.4	129.5	8.58	14.83	2891	171	10.58	12.83	28.1	1.8	0.37	0.45	1471	18.5	28	4.9	2825	8.9	148	14.5	3821	6	254	17.4	6	25.7	4.7	20.1	4	17.1	2.9	12.4	0.4	1.7	79.1	38.1	25.7	4	6
2010-06-06	1911032-060610	1911032	24.17	24.17	57.12	91.092	725	2522	12006	4.6	14.2	28.5	5.33	18.83	1852	405	14.08	10.08	6.8	1.4	0.22	0.58	819	21.2	56	3	1628	8.8	212	15.4	2805	3.8	332	20.3	5.9	24.4	3.3	13.7	0.2	0.8	0	0	0	0	87.7	36.4	15.7	2	6
2010-06-06	1911053-060610	1911053	23.54	NA	60.47	90.015	2505	23588	49809	NA	NA	NA	4	19.58	13661	226	NA	NA	NA	NA	0.17	NA	2967	19.8	60	3.8	11081	5	197	18.6	16686	3.2	238	20.3	NA	NA	NA	NA	NA	NA	NA	NA	NA	NA	84.1	21.2	13.6	2	6
2010-06-07	1911022-070610	1911022	21.64	NA	57.11	93.317	820	2996	7161	NA	NA	NA	11.5	10.17	1404	158	NA	NA	NA	NA	0.53	NA	1059	16.4	71	5.2	1472	10.8	168	10.8	2142	5.8	342	15.9	NA	NA	NA	NA	NA	NA	NA	NA	NA	NA	75.8	49.9	26.8	4	6
2010-06-07	1911073-070610	1911073	21.66	21.66	52.94	93.984	1415	6627	40373	11.8	54.2	102.7	7.83	13.83	3625	163	8.75	12.92	25.7	2.5	0.36	0.4	1949	15.5	72	6.2	3753	7.6	155	14.1	4849	5.6	223	16.1	6.9	31.9	5.6	25.9	3.4	15.7	1.2	5.5	0.1	0.5	71.6	35.1	25.9	2	6
2010-06-07	1911065-070610	1911065	21.51	21.51	55.5	92.842	1162	4455	10560	5.6	13.4	33.6	4.92	16.67	3428	493	10.42	11.17	8.8	2.6	0.23	0.48	1328	18.8	63	2.8	1825	12.8	204	8.8	2994	6.2	415	15.3	7.8	36.3	3.3	15.3	0.1	0.5	0	0	0	0	87.4	59.5	28.8	2	6
2010-06-07	1911056-070610	1911056	21.8	NA	57.21	92.996	1091	4316	21578	NA	NA	NA	7.42	14.42	2776	225	NA	NA	NA	NA	0.34	NA	1152	20.6	84	1.2	2566	8.3	181	13.5	3352	5.8	267	16	NA	NA	NA	NA	NA	NA	NA	NA	NA	NA	94.5	38.1	26.6	3	6
2010-06-07	1911068-070610	1911068	21.9	NA	55.93	92.375	378	1375	4472	NA	NA	NA	5.17	16.75	1024	179	NA	NA	NA	NA	0.24	NA	491	16.1	66	5.8	1107	5.2	148	16.7	1700	1.9	251	20	NA	NA	NA	NA	NA	NA	NA	NA	NA	NA	73.5	23.7	8.7	4	6
2010-06-07	1911063-070610	1911063	21.57	21.57	56.55	92.242	533	2245	11937	10.8	65.2	142.5	4.67	16.92	1924	149	7.5	14.08	26	2.7	0.22	0.35	763	14.4	69	7.2	1950	4.8	133	16.8	2923	2.6	208	19	5.5	25.5	3.5	16.2	2.5	11.6	1.6	7.4	0.4	1.9	66.8	22.3	12.1	2	6
2010-06-07	1911061-070610	1911061	21.71	21.71	57.52	92.318	1218	3294	13597	10.2	38.9	126.2	12.25	9.5	1986	227	11	10.75	17.7	2.5	0.56	0.51	1354	19.4	86	2.3	1894	13.2	163	8.5	2118	11.1	282	10.7	8.1	37.3	5.2	24	2.6	12	0.7	3.2	0.2	0.9	89.4	60.8	51.1	2	6
2010-06-07	1911064-070610	1911064	21.9	21.9	62.97	90.976	599	2379	9934	2.8	14.4	47.4	2.67	19.25	3086	255	4.25	17.67	12.3	0.5	0.12	0.19	632	20.6	94	1.3	2247	4.3	193	17.6	3464	2.4	244	19.5	2.2	10	1.8	8.2	0.7	3.2	0	0	0	0	94.1	19.6	11	4	6
2010-06-07	1911021-070610	1911021	18.68	NA	55.75	92.637	721	2646	7745	NA	NA	NA	6.5	12.25	1763	168	NA	NA	NA	NA	0.35	NA	808	16.5	81	2.2	1772	6.5	164	12.2	2281	4.4	240	14.3	NA	NA	NA	NA	NA	NA	NA	NA	NA	NA	88.3	34.8	23.6	3	6
2010-06-07	1911062-070610	1911062	21.56	NA	53.15	92.209	1882	6853	69219	NA	NA	NA	7.08	14.5	5312	207	NA	NA	NA	NA	0.33	NA	2144	18.8	89	2.8	5081	7.5	179	14.1	6175	6	230	15.6	NA	NA	NA	NA	NA	NA	NA	NA	NA	NA	87.2	34.8	27.8	2	6
2010-06-07	1911020-070610	1911020	21.97	21.97	55.55	92.681	394	1570	3890	4.8	22.1	40.3	7.58	14.42	938	107	14.5	7.5	6.9	0.7	0.35	0.66	659	12.7	33	9.3	1251	5.3	119	16.7	1763	2.8	198	19.2	3.9	17.8	3.7	16.8	0.8	3.6	0	0	0	0	57.8	24.1	12.7	1	6
2010-06-07	1911055-070610	1911055	21.86	21.86	57.82	92.838	6783	48329	92115	16.5	51.6	154.4	9.92	12	14783	172	9.58	12.33	28.5	7.1	0.45	0.44	9129	16.2	57	5.7	15057	9.8	153	12.2	20210	7.2	259	14.8	16.9	77.3	13	59.5	3.9	17.8	1	4.6	0.3	1.4	74.1	44.8	32.9	2	6
2010-06-07	1911054-070610	1911054	21.77	NA	52.96	93.44	434	2088	8973	NA	NA	NA	12.25	9.58	757	21	NA	NA	NA	NA	0.56	NA	938	9.8	26	12.1	1505	5.3	87	16.5	2377	2.5	182	19.3	NA	NA	NA	NA	NA	NA	NA	NA	NA	NA	45	24.3	11.5	2	6
2010-06-07	1911072-070610	1911072	21.8	21.8	60.24	91.905	707	3261	7455	3.5	7.6	11.3	6.25	15.58	1977	198	9.5	12.33	5.4	2.1	0.29	0.44	824	18.4	81	3.4	1869	6.8	178	15	2555	4.2	261	17.6	2.8	12.8	0.4	1.8	0	0	0	0	0	0	84.4	31.2	19.3	2	6
2010-06-07	1911067-070610	1911067	21.43	21.43	53.89	96.197	2982	15269	45022	30.1	82.5	127.4	9.5	12	6618	103	9.33	12.17	55.4	10.8	0.44	0.44	4427	14.4	40	7.1	7153	8.8	119	12.8	8149	7.6	166	13.9	20.8	97.1	17.4	81.2	8.2	38.3	5.5	25.7	0.9	4.2	67.2	41.1	35.5	2	6
2010-06-08	1911087-080610	1911087	21.06	21.06	54.1	92.612	954	5831	14353	4.9	13	58.8	5.58	15.5	3336	96	8.67	12.42	8.7	2.2	0.26	0.41	1775	11.1	45	10	3546	5.2	95	15.8	4342	4.1	141	17	5	23.7	1.7	8.1	0.4	1.9	0.1	0.5	0	0	52.7	24.7	19.5	4	6
2010-06-08	1911088-080610	1911088	20.89	NA	57.58	91.298	582	2999	13166	NA	NA	NA	4.08	16.83	2615	89	NA	NA	NA	NA	0.2	NA	1189	9.8	44	11.1	3309	3.2	96	17.8	4241	2.3	123	18.6	NA	NA	NA	NA	NA	NA	NA	NA	NA	NA	46.9	15.3	11	2	6
2010-06-08	1911083-080610	1911083	21.3	21.3	58.7	91.122	483	2798	10118	5.3	20	53.7	7.17	14.17	1270	85	7.5	13.83	11.7	1.8	0.34	0.35	856	11.6	41	9.8	2261	3.6	124	17.8	3144	2.3	156	19	4.5	21.1	3.8	17.8	0.4	1.9	0.1	0.5	0	0	54.5	16.9	10.8	4	6
2010-06-08	1911082-080610	1911082	21.4	21.4	57.88	93.66	938	5254	28249	16.6	113.1	204.3	5	16.42	3620	121	12.08	9.33	28.4	1.3	0.23	0.56	1784	10.9	58	10.5	4685	3.8	121	17.6	6450	2.7	154	18.8	5.8	27.1	4.8	22.4	2.9	13.6	2.5	11.7	1.8	8.4	50.9	17.8	12.6	2	6
2010-06-08	1911085-080610	1911085	21.39	21.39	54.75	93.276	1889	12106	20920	15.8	64.9	113	8.75	12.67	4466	109	9.83	11.58	31.1	2.7	0.41	0.46	2899	13.8	47	7.6	5011	7.8	119	13.7	5578	6.8	161	14.6	9.2	43	8.4	39.3	4.2	19.6	1.7	7.9	0.8	3.7	64.5	36.5	31.8	4	6
2010-06-08	1911081-080610	1911081	21.36	NA	54.01	93.258	418	2309	7097	NA	NA	NA	5.33	16.08	1266	138	NA	NA	NA	NA	0.25	NA	721	11.9	39	9.5	1822	3.8	121	17.7	2396	2.5	157	18.9	NA	NA	NA	NA	NA	NA	NA	NA	NA	NA	55.7	17.8	11.7	3	6
2010-06-08	1911078-080610	1911078	21.35	21.35	59.15	91.463	395	3141	8134	3.4	17.1	36.6	10	11.42	841	5	13.75	7.67	4.9	0.6	0.47	0.64	1158	7.2	5	14.2	2906	2.5	64	18.9	3710	1.8	85	19.6	2.1	9.8	1.8	8.4	0.6	2.8	0	0	0	0	33.7	11.7	8.4	4	6
2010-06-08	1911097-080610	1911097	21.22	NA	56.53	92.979	498	2064	4964	NA	NA	NA	2.92	18.33	1623	319	NA	NA	NA	NA	0.14	NA	615	16.8	52	4.4	1287	5.8	205	15.5	2243	2.2	291	19	NA	NA	NA	NA	NA	NA	NA	NA	NA	NA	79.2	27.3	10.4	1	6
2010-06-08	1911086-080610	1911086	21.43	21.43	51.83	96.17	2674	15439	29028	40.7	167.1	281.5	6	15.5	9054	204	17.08	4.42	51.1	0.5	0.28	0.8	2674	21.5	NA	0	8443	6.5	174	15	9452	5.8	199	15.8	15.9	74.2	12.6	58.8	6.6	30.8	5.8	27.1	4.6	21.5	100.3	30.3	27.1	2	6
2010-06-08	1911102-080610	1911102	21.2	21.2	62.55	91.164	851	4365	8218	10.4	35.8	49.5	6.33	14.92	2357	211	12.25	9	16.2	2.6	0.3	0.58	962	18.6	76	2.7	2330	6.6	186	14.7	2936	4.8	250	16.5	10	47.2	7.9	37.3	2.2	10.4	0	0	0	0	87.7	31.1	22.6	4	6
2010-06-08	1911091-080610	1911091	21.43	21.43	54.25	92.543	799	6400	18777	8.2	58.7	122.9	6.5	15	2475	73	9.92	11.58	16.8	0.7	0.3	0.46	2276	7.3	35	14.2	3849	4.2	66	17.3	5432	2.8	120	18.8	3.3	15.4	2.9	13.5	2	9.3	1.3	6.1	0.4	1.9	34.1	19.6	13.1	1	6
2010-06-08	1911084-080610	1911084	21.41	NA	52.46	92.74	970	5200	15670	NA	NA	NA	8.5	12.92	2367	50	NA	NA	NA	NA	0.4	NA	1989	10.2	34	11.2	3870	5	87	16.4	4283	4.4	109	17	NA	NA	NA	NA	NA	NA	NA	NA	NA	NA	47.6	23.4	20.6	4	6
2010-06-08	1911095-080610	1911095	21.32	NA	60.45	91.094	840	3356	13693	NA	NA	NA	6.58	14.75	2142	259	NA	NA	NA	NA	0.31	NA	927	19.2	73	2.2	2018	7.5	202	13.8	3092	4.1	307	17.2	NA	NA	NA	NA	NA	NA	NA	NA	NA	NA	90.1	35.2	19.2	1	6
2010-06-08	1911079-080610	1911079	21.39	21.39	59.66	92.062	293	1414	5694	8.6	31.8	50.7	11.92	9.5	517	12	3.67	17.75	26.5	4.9	0.56	0.17	786	7.5	27	13.9	1994	2.4	77	19	2793	1.5	105	19.9	6.8	31.8	3.5	16.4	2.1	9.8	0	0	0	0	35.1	11.2	7	3	6
2010-06-09	1911106-090610	1911106	22.99	NA	55.4	91.353	843	3893	12403	NA	NA	NA	5.42	17.58	3108	145	NA	NA	NA	NA	0.24	NA	1094	17.4	59	5.6	3156	5.3	145	17.7	3781	4.2	177	18.8	NA	NA	NA	NA	NA	NA	NA	NA	NA	NA	75.7	23.1	18.3	4	6
2010-06-09	1911103-090610	1911103	22.33	NA	53.41	92.635	769	4786	22237	NA	NA	NA	3.58	18.75	3856	179	NA	NA	NA	NA	0.16	NA	942	17.8	80	4.5	3627	3.9	161	18.4	4865	2.8	193	19.6	NA	NA	NA	NA	NA	NA	NA	NA	NA	NA	79.7	17.5	12.5	1	6
2010-06-09	1911105-090610	1911105	22.92	22.92	58.1	92.124	492	2501	3913	8.9	19.5	29.6	10.33	12.58	1035	46	7.67	15.25	14.8	5.9	0.45	0.33	940	11.7	28	11.2	1486	6.6	91	16.3	1997	4	174	18.9	13.2	57.6	8.5	37.1	0.2	0.9	0	0	0	0	51	28.8	17.5	3	6
2010-06-09	1911132-090610	1911132	22.68	NA	58.39	91.34	1007	5218	16465	NA	NA	NA	5.75	17	3226	257	NA	NA	NA	NA	0.25	NA	1087	20.9	91	1.8	2830	6.9	211	15.8	3915	4.6	273	18.2	NA	NA	NA	NA	NA	NA	NA	NA	NA	NA	92.2	30.4	20.3	2	6
2010-06-09	1911114-090610	1911114	22.71	NA	56.69	89.965	302	1664	4219	NA	NA	NA	5.17	17.58	1065	78	NA	NA	NA	NA	0.23	NA	728	8.2	59	14.5	1555	3.2	99	19.6	2164	1.8	139	20.9	NA	NA	NA	NA	NA	NA	NA	NA	NA	NA	36.1	14.1	7.9	4	6
2010-06-09	1911131-090610	1911131	22.46	NA	58.13	91.684	333	1533	3450	NA	NA	NA	9.75	12.75	722	36	NA	NA	NA	NA	0.43	NA	778	9.1	32	13.4	1262	4.8	85	17.8	1729	2.7	145	19.8	NA	NA	NA	NA	NA	NA	NA	NA	NA	NA	40.5	21.4	12	4	6
2010-06-09	1911108-090610	1911108	22.69	22.69	55.84	91.469	863	4548	8090	4.9	18.1	36.6	5.58	17.17	2903	200	11.17	11.58	8.5	1.4	0.25	0.49	1084	17.8	61	4.9	2647	6.4	162	16.3	3334	4.8	211	18	4.5	19.8	3	13.2	0.3	1.3	0	0	0	0	78.4	28.2	21.2	4	6
2010-06-09	1911111-090610	1911111	22.76	22.76	50.8	95.487	2336	8840	18060	36.1	122	238.8	9.67	13.17	5381	101	11.83	11	65.6	4.3	0.42	0.52	4502	11.8	41	11.1	5658	9.2	75	13.6	5795	9	86	13.8	14	61.5	11	48.3	8.7	38.2	7	30.8	3.4	14.9	51.8	40.4	39.5	4	6
2010-06-09	1911136-090610	1911136	22.59	NA	51.8	93.465	1365	5063	53818	NA	NA	NA	8.83	13.83	3439	41	NA	NA	NA	NA	0.39	NA	3301	9.2	31	13.4	4898	6.1	70	16.6	6070	4.8	118	17.9	NA	NA	NA	NA	NA	NA	NA	NA	NA	NA	40.7	27	21.2	4	6
2010-06-09	1911113-090610	1911113	22.67	22.67	52.83	92.604	3467	18609	72443	4.4	19.7	43.1	8.75	13.92	8832	94	13.33	9.33	6.9	0.7	0.39	0.59	5654	13.8	42	8.8	9844	7.8	99	14.8	11311	6.8	140	15.9	4.2	18.5	2.7	11.9	0.5	2.2	0	0	0	0	60.9	34.4	30	4	6
2010-06-09	1911104-090610	1911104	22.73	22.73	53.5	93.255	915	4826	16988	8.6	47.8	75.5	6.17	16.58	3023	131	12.08	10.67	15.4	0.9	0.27	0.53	1332	15.3	53	7.4	3322	5.6	132	17.2	3836	4.7	161	18.1	5.7	25.1	4.9	21.6	3.1	13.6	0.9	4	0	0	67.3	24.6	20.7	3	6
2010-06-09	1911110-090610	1911110	22.78	NA	54.86	90.908	316	1219	3206	NA	NA	NA	2.42	20.42	1148	217	NA	NA	NA	NA	0.11	NA	423	16.2	55	6.7	1363	2.5	187	20.3	2041	1.3	209	21.5	NA	NA	NA	NA	NA	NA	NA	NA	NA	NA	71.1	11	5.7	2	6
2010-06-09	1911107-090610	1911107	22.94	22.94	57.34	92.296	355	1586	3907	3.3	8.9	13.1	4.92	18.08	1221	120	13.17	9.83	4.9	1.3	0.21	0.57	550	13.8	61	9.2	1364	4.2	127	18.8	1936	2.2	184	20.8	3.6	15.7	1.1	4.8	0	0	0	0	0	0	60.2	18.3	9.6	3	6
2010-06-09	1911147-090610	1911147	22.77	22.77	57.22	92.096	379	1722	8203	5.8	16.2	48.1	5.5	17.33	1215	114	7.83	15	11.7	2.7	0.24	0.34	645	12.8	44	10.1	1826	3.4	125	19.4	2552	2.1	161	20.8	6.9	30.3	4.5	19.8	0.4	1.8	0	0	0	0	56.2	14.9	9.2	2	6
2010-06-09	1911112-090610	1911112	22.72	22.72	57.74	92.427	1083	4866	11894	7.5	39.8	66.6	9.33	13.42	2516	87	8.75	14	18.6	0.5	0.41	0.39	1767	13.7	54	9.1	2853	8.1	108	14.7	3278	6.8	157	16	5.6	24.6	4.8	21.1	2.6	11.4	0.4	1.8	0	0	60.3	35.7	29.9	4	6
2010-06-10	1911122-100610	1911122	22.53	NA	55.3	92.703	606	2985	15694	NA	NA	NA	6.25	16.33	1816	142	NA	NA	NA	NA	0.28	NA	896	14.9	40	7.7	2003	5.7	137	16.9	2698	3.7	200	18.9	NA	NA	NA	NA	NA	NA	NA	NA	NA	NA	66.1	25.3	16.4	4	6
2010-06-10	1961064-100610	1961064	21.61	NA	52.65	92.953	706	5189	11908	NA	NA	NA	5.5	16.17	2432	118	NA	NA	NA	NA	0.25	NA	1211	12.2	49	9.4	2641	5.1	112	16.6	4207	2.8	179	18.8	NA	NA	NA	NA	NA	NA	NA	NA	NA	NA	56.5	23.6	13	3	6
2010-06-10	1961074-100610	1961074	21.76	21.76	55.07	91.832	391	1501	7073	4.6	20.6	33.3	13.5	8.25	622	15	14.08	7.67	6.8	0.7	0.62	0.65	708	11.8	13	9.9	1401	4.7	116	17.1	2303	2.1	189	19.7	4.9	22.5	3.9	17.9	0.2	0.9	0	0	0	0	54.2	21.6	9.7	3	6
2010-06-10	1961313-100610	1961313	21.98	NA	54.49	93.83	1725	11007	31062	NA	NA	NA	7.5	14.5	4917	75	NA	NA	NA	NA	0.34	NA	3586	10.4	52	11.6	7020	5.2	100	16.8	7700	4.7	117	17.3	NA	NA	NA	NA	NA	NA	NA	NA	NA	NA	47.3	23.7	21.4	1	6
2010-06-10	1961061-100610	1961061	21.61	21.61	57.89	92.287	536	2633	6930	2.1	12	35.8	4.25	17.42	1927	196	4.33	17.33	8.5	0.5	0.2	0.2	710	15.8	72	5.9	1921	4.5	172	17.2	2413	3.2	214	18.5	2.2	10.2	1.8	8.3	0.1	0.5	0	0	0	0	73.1	20.8	14.8	1	6
2010-06-10	1961051-100610	1961051	21.81	21.81	53.95	92.047	874	5309	11842	3.8	9.3	21.9	7.5	14.33	2373	90	10.17	11.67	5.9	1.9	0.34	0.47	1433	13.1	39	8.8	2653	6.6	106	15.2	3526	4.5	186	17.3	3.4	15.6	1.2	5.5	0	0	0	0	0	0	60.1	30.3	20.6	3	6
2010-06-10	1911135-100610	1911135	22.71	22.71	53.28	92.785	6233	29685	98397	15	70.9	92.2	11.25	11.5	12479	122	12.17	10.58	26.9	1.4	0.5	0.54	8979	15.8	55	7	12948	10.8	128	11.9	14543	9.6	184	13.2	7.4	32.6	6.3	27.7	4.6	20.3	3.6	15.9	0.2	0.9	69.6	47.6	42.3	2	6
2010-06-10	1911127-100610	1911127	22.52	NA	46.63	96.023	2168	11349	29544	NA	NA	NA	9.5	13.08	4942	153	NA	NA	NA	NA	0.42	NA	3219	15.1	52	7.5	5484	8.6	134	14	6227	7.4	182	15.2	NA	NA	NA	NA	NA	NA	NA	NA	NA	NA	67.1	38.2	32.9	2	6
2010-06-10	1911144-100610	1911144	22.58	22.58	50.28	95.075	4468	21663	31766	36.4	123.2	152.2	11.33	11.25	8819	86	15.17	7.42	52.7	3.1	0.5	0.67	6669	15.1	43	7.5	9947	10	115	12.6	10984	9	152	13.6	15.4	68.2	14.8	65.5	7.8	34.5	6.9	30.6	4.1	18.2	66.9	44.3	39.9	4	6
2010-06-10	1961314-100610	1961314	21.84	NA	54.48	92.612	1218	6308	27808	NA	NA	NA	5.08	16.83	4550	212	NA	NA	NA	NA	0.23	NA	1490	17.7	91	4.2	4184	5.7	184	16.2	5075	4.5	222	17.4	NA	NA	NA	NA	NA	NA	NA	NA	NA	NA	81	26.1	20.6	1	6
2010-06-10	1911126-100610	1911126	22.52	22.52	50.72	95.078	1388	7268	22652	15.1	57.6	104.4	12.83	9.75	2436	9	10.67	11.92	26.5	4.9	0.57	0.47	3435	9.1	10	13.5	4933	6.2	57	16.4	5920	5	99	17.6	13	57.7	10.2	45.3	3.3	14.7	2	8.9	0.2	0.9	40.4	27.5	22.2	2	6
2010-06-10	1961090-100610	1961090	22.03	22.03	55.32	93.223	430	2095	8355	6.1	30.2	115.1	6.83	15.25	1177	96	11.67	10.42	10.5	1.2	0.31	0.53	794	11.3	47	10.8	1838	3.9	127	18.2	2577	2.4	167	19.7	2.7	12.3	2.2	10	1.4	6.4	0.6	2.7	0.2	0.9	51.3	17.7	10.9	1	6
2010-06-10	1961062-100610	1961062	21.68	21.68	48.05	94.541	496	1885	4930	4.4	11.9	30	9.92	11.83	957	110	10.83	10.92	6.8	2	0.46	0.5	779	13.4	41	8.3	1278	6.7	151	15.1	1729	3.7	246	18.1	4.9	22.6	2.2	10.1	0.2	0.9	0	0	0	0	61.8	30.9	17.1	3	6
2010-06-10	1961089-100610	1961089	21.98	NA	55.71	91.238	1228	4518	32227	NA	NA	NA	2.67	19.33	8256	258	NA	NA	NA	NA	0.12	NA	1648	16.2	62	5.8	5734	4.2	175	17.8	9413	2.4	218	19.6	NA	NA	NA	NA	NA	NA	NA	NA	NA	NA	73.7	19.1	10.9	4	6
2010-06-10	1911143-100610	1911143	22.56	NA	50.76	92.94	1165	7693	19808	NA	NA	NA	5.17	17.42	4536	166	NA	NA	NA	NA	0.23	NA	1698	15.2	57	7.3	4358	5.5	138	17.1	5757	4	177	18.6	NA	NA	NA	NA	NA	NA	NA	NA	NA	NA	67.4	24.4	17.7	4	6
2010-06-10	1961081-100610	1961081	19.67	NA	60.33	90.469	629	2746	14906	NA	NA	NA	3.17	16.5	2470	276	NA	NA	NA	NA	0.16	NA	723	16.8	91	2.9	2348	3.8	213	15.8	3517	2.2	256	17.4	NA	NA	NA	NA	NA	NA	NA	NA	NA	NA	85.4	19.3	11.2	4	6
2010-06-17	1911059-170610	1911059	22.25	22.25	80.84	85.112	466	1184	16005	3.2	11.1	31	4.33	17.92	2114	67	5.08	17.17	8.2	1.7	0.19	0.23	1391	6.9	48	15.3	4880	1.8	89	20.5	5882	1.4	97	20.8	2.2	9.9	1.3	5.8	0.1	0.4	0	0	0	0	31	8.1	6.3	3	6
2010-06-17	1911004-170610	1911004	22.01	22.01	80.81	85.051	1325	6822	25621	8.9	39.6	78.7	7.75	14.25	3724	21	8.17	13.83	21.3	1.6	0.35	0.37	4030	7.2	19	14.8	5173	5.5	43	16.5	5534	5.1	61	16.9	7.1	32.3	6.6	30	2.2	10	0.3	1.4	0	0	32.7	25	23.2	4	6
2010-06-17	1911124-170610	1911124	22.41	22.41	79.4	84.924	138	716	2792	2.9	11.4	30.9	10	12.42	301	7	10.42	12	5.3	0.7	0.45	0.46	541	5.2	18	17.2	1139	1.8	54	20.7	1641	0.8	80	21.6	3.1	13.8	2.1	9.4	0.1	0.4	0	0	0	0	23.2	8	3.6	4	6
2010-06-17	1961101-170610	1961101	22.76	22.76	73.76	86.721	873	7699	19917	13.6	81.3	110.9	5.58	17.25	3538	10	13.17	9.67	23.1	0.6	0.25	0.58	5249	3.8	13	19.1	6671	2.9	24	19.9	7226	2.7	33	20.2	7.8	34.3	6.8	29.9	3.9	17.1	2.2	9.7	0.8	3.5	16.7	12.7	11.9	4	6
2010-06-17	2151123-170610	2151123	22.55	22.55	71.88	86.661	125	656	2641	3.1	12.8	25.1	5.5	17.08	415	32	9.33	13.25	5.9	1.1	0.24	0.41	434	5.3	29	17.2	949	1.6	63	21	1596	0.4	97	22.2	2.6	11.5	2.2	9.8	0	0	0	0	0	0	23.5	7.1	1.8	1	6
2010-06-17	1911025-170610	1911025	21.56	NA	73.89	86.815	762	4973	9587	NA	NA	NA	7.67	13.92	2041	57	NA	NA	NA	NA	0.36	NA	1795	8.9	34	12.7	2813	5.4	74	16.2	3606	3.9	131	17.7	NA	NA	NA	NA	NA	NA	NA	NA	NA	NA	41.3	25	18.1	2	6
2010-06-17	1911057-170610	1911057	22.2	22.2	79.68	86.804	649	3211	7222	9.7	26	43	9.08	13.17	1505	58	6.42	15.83	19.9	5.6	0.41	0.29	1317	10.6	43	11.7	1854	7.1	86	15.2	2461	4.6	179	17.7	9.5	42.8	7	31.5	1.2	5.4	0	0	0	0	47.7	32	20.7	2	6
2010-06-20	2191260-200610	2191260	24.1	24.1	60.28	92.34	1138	6378	23400	20.3	128.5	292.5	9.42	14.75	2809	70	10.42	13.75	45.1	1.5	0.39	0.43	2052	13.2	27	10.9	4784	5.3	105	18.8	5639	4.4	131	19.8	8	33.2	7.2	29.9	3.8	15.8	3	12.4	2.7	11.2	54.8	22	18.3	1	6
2010-06-20	2191039-200610	2191039	23.27	23.27	66.69	91.508	809	4310	9073	16.5	57.4	103	6.42	16.92	2542	152	11.83	11.5	28.2	4.4	0.28	0.51	1243	14.8	52	8.5	2635	6.3	129	17	3436	4.5	182	18.8	14	60.2	8.9	38.2	5.5	23.6	2	8.6	0.2	0.9	63.6	27.1	19.3	1	6
2010-06-20	2191042-200610	2191042	23.32	NA	71.24	88.862	342	2156	5663	NA	NA	NA	4.33	19	1641	46	NA	NA	NA	NA	0.19	NA	1424	5.2	35	18.2	1932	3.7	46	19.7	2300	2.8	81	20.6	NA	NA	NA	NA	NA	NA	NA	NA	NA	NA	22.3	15.9	12	3	6
2010-06-20	2191259-200610	2191259	24.36	24.36	73.13	87.937	125	553	4309	1.9	5.1	19.1	11.08	13.33	273	2	9.08	15.33	3.3	1.1	0.45	0.37	692	4.2	9	20.2	1497	1.5	36	22.9	2620	0.7	55	23.8	0.8	3.3	0.4	1.6	0	0	0	0	0	0	17.2	6.2	2.9	3	6
2010-06-20	2191008-200610	2191008	24.13	24.13	68.67	89.461	269	1698	9532	5.4	37.6	68.7	12.08	12.08	529	9	8.75	15.42	12.9	1.2	0.5	0.36	1483	4.2	10	19.9	2305	2.6	26	21.6	2767	2	44	22.2	3.6	14.9	3.1	12.8	1.7	7	0.2	0.8	0	0	17.4	10.8	8.3	2	6
2010-06-20	2191001-200610	2191001	24.38	NA	70.84	88.12	593	4417	15663	NA	NA	NA	14.08	10.33	1028	1	NA	NA	NA	NA	0.58	NA	2670	5.3	13	19.1	4020	3.4	36	21	4604	2.9	49	21.5	NA	NA	NA	NA	NA	NA	NA	NA	NA	NA	21.7	13.9	11.9	3	6
2010-06-20	2191038-200610	2191038	23.27	NA	63.56	91.653	306	2020	11322	NA	NA	NA	8.75	14.58	809	5	NA	NA	NA	NA	0.38	NA	2419	2.8	14	20.5	3815	1.8	22	21.6	3974	1.7	24	21.7	NA	NA	NA	NA	NA	NA	NA	NA	NA	NA	12	7.7	7.3	4	6
2010-06-20	2191013-200610	2191013	23.34	NA	71.19	88.614	253	1136	8968	NA	NA	NA	5.42	17.92	975	34	NA	NA	NA	NA	0.23	NA	1000	5.3	31	18	2194	2.2	54	21.2	3231	1.2	84	22.1	NA	NA	NA	NA	NA	NA	NA	NA	NA	NA	22.7	9.4	5.1	3	6
2010-06-20	2191014-200610	2191014	24.07	24.07	63.72	91.176	588	4589	11296	13	94.7	169	7.5	16.58	1826	27	7.5	16.58	37.3	2	0.31	0.31	2357	5.9	11	18.2	3368	4	34	20.1	4488	2.8	67	21.2	6.1	25.3	4.4	18.3	2.6	10.8	2	8.3	1.5	6.2	24.5	16.6	11.6	4	6
2010-06-20	2191011-200610	2191011	24.09	NA	68.9	90.16	376	1847	14252	NA	NA	NA	5.58	18.5	1402	66	NA	NA	NA	NA	0.23	NA	1018	8.2	46	15.9	2187	3.2	93	20.8	3345	1.8	131	22.2	NA	NA	NA	NA	NA	NA	NA	NA	NA	NA	34	13.3	7.5	4	6
2010-06-20	2192271-200610	2192271	24.44	24.44	69.99	89.289	537	3780	19022	1.7	6.4	17.2	15.5	9	847	4	6.75	17.75	4	0.8	0.63	0.28	1968	6.5	21	18	3596	3.3	56	21.2	4221	2.8	72	21.8	1.3	5.3	0.8	3.3	0	0	0	0	0	0	26.6	13.5	11.5	1	6
2010-06-20	2191006-200610	2191006	24.16	NA	65.69	89.269	547	2667	21555	NA	NA	NA	8.42	15.75	1480	48	NA	NA	NA	NA	0.35	NA	1312	9.8	30	14.4	2624	4.3	93	19.8	4152	2.4	146	21.8	NA	NA	NA	NA	NA	NA	NA	NA	NA	NA	40.6	17.8	9.9	2	6
2010-06-20	2191003-200610	2191003	24.23	24.23	72.9	89.232	142	381	8970	1.4	5.5	19.6	2.67	21.58	899	49	6.5	17.75	3.6	0.6	0.11	0.27	656	4.2	36	20.1	2373	0.8	63	23.4	3072	0.6	70	23.7	1.2	5	0.4	1.7	0	0	0	0	0	0	17.3	3.3	2.5	3	6
2010-06-20	2191004-200610	2191004	24.11	NA	61.23	90.695	301	887	8454	NA	NA	NA	9.5	14.67	707	38	NA	NA	NA	NA	0.39	NA	684	9.9	34	14.2	2075	2.4	104	21.8	3825	1.1	135	23.1	NA	NA	NA	NA	NA	NA	NA	NA	NA	NA	41.1	10	4.6	2	6
2010-06-20	2192286-200610	2192286	24.33	24.33	67.16	90.995	554	3585	12231	8.4	28	63.4	3.42	20.92	3411	88	3.83	20.5	24	5.5	0.14	0.16	1542	8.1	63	16.2	4180	2.8	92	21.6	5283	2.1	111	22.2	9.5	39	3.8	15.6	1.4	5.8	0.3	1.2	0	0	33.3	11.5	8.6	4	6
2010-06-20	2191002-200610	2191002	24.13	24.13	60.54	92.603	264	1048	7104	6.3	19.1	36.8	13.17	11	475	11	10.25	13.92	11.6	2.4	0.55	0.42	693	8.8	21	15.4	1280	3.7	82	20.5	2315	1.3	144	22.8	9.2	38.1	5.7	23.6	0.5	2.1	0	0	0	0	36.5	15.3	5.4	2	6
2010-06-21	2191025-210610	2191025	22.34	22.34	70.89	88.922	1740	14001	36225	28.4	105.2	142.1	12.42	10	3137	5	11.92	10.5	50.8	2.9	0.56	0.53	5223	7.4	18	15	8035	4.8	47	17.7	8739	4.3	63	18.1	11.6	51.9	10.8	48.3	6.8	30.4	5.4	24.2	2.8	12.5	33.1	21.5	19.2	4	6
2010-06-21	1922022-210610	1922022	21.66	21.66	81.06	84.742	358	2839	5490	7	42.8	148	13.08	8.58	592	3	8.42	13.25	17	0.6	0.6	0.39	1549	4.8	16	16.8	2665	2.7	35	19	2799	2.5	40	19.2	3	13.9	2.8	12.9	1.8	8.3	0.9	4.2	0.5	2.3	22.2	12.5	11.5	2	6
2010-06-21	2191030-210610	2191030	22.01	22.01	72.25	88.427	754	4574	12325	20.7	89.6	137.5	6.08	16	2561	67	7	15.08	52.3	6.1	0.28	0.32	1676	9.6	48	12.5	3754	4	91	18.1	3964	3.8	98	18.3	14.6	66.3	7.2	32.7	4.1	18.6	3.7	16.8	1.2	5.5	43.6	18.2	17.3	3	6
2010-06-21	2191264-210610	2191264	22.41	NA	77.89	85.822	956	5454	16408	NA	NA	NA	14	8.42	1530	0	NA	NA	NA	NA	0.62	NA	3145	6.8	12	15.7	4389	4.8	32	17.7	4453	4.7	36	17.8	NA	NA	NA	NA	NA	NA	NA	NA	NA	NA	30.3	21.4	21	4	6
2010-06-21	2191027-210610	2191027	22.33	22.33	75.85	86.763	556	2746	11559	9.5	40.6	72.4	12.75	9.58	965	11	9.83	12.5	19.6	1.6	0.57	0.44	1229	9.9	19	12.4	1921	5.8	73	16.5	2734	3.5	151	18.8	8.2	36.7	6	26.9	3	13.4	0.6	2.7	0	0	44.3	26	15.7	4	6
2010-06-21	2191009-210610	2191009	22.6	22.6	71.27	87.453	644	3578	21308	14.2	52.3	75.6	12.17	10.5	1196	3	14.5	8.17	21.4	1.6	0.54	0.64	2398	6	12	16.7	3330	4.2	39	18.5	3549	3.8	52	18.8	9.9	43.8	9.2	40.7	4.6	20.4	1.2	5.3	0	0	26.5	18.6	16.8	3	6
2010-06-21	2191026-210610	2191026	22.61	NA	64.36	89.346	2705	15440	49373	NA	NA	NA	12.92	9.75	4733	18	NA	NA	NA	NA	0.57	NA	5865	10.4	18	12.2	9145	6.6	69	16.1	10099	5.9	94	16.8	NA	NA	NA	NA	NA	NA	NA	NA	NA	NA	46	29.2	26.1	4	6
2010-06-21	2191029-210610	2191029	18.54	NA	77.63	86.002	1708	8602	56568	NA	NA	NA	5.83	12.75	5200	110	NA	NA	NA	NA	0.31	NA	2593	12.2	30	6.4	6779	4.4	126	14.2	8741	3.3	170	15.2	NA	NA	NA	NA	NA	NA	NA	NA	NA	NA	65.8	23.7	17.8	4	6
2010-06-21	2931016-210610	2931016	21.81	21.81	76.06	86.186	183	657	3262	2.8	8.3	16.2	10.08	11.75	360	31	8.67	13.17	4.8	1.5	0.46	0.4	390	9.2	33	12.7	1000	2	101	19.8	1707	0.7	135	21.2	1.8	8.3	0.7	3.2	0	0	0	0	0	0	42.2	9.2	3.2	3	6
2010-06-21	2931003-210610	2931003	21.97	NA	68.02	88.701	326	1338	5680	NA	NA	NA	11.5	10.5	598	28	NA	NA	NA	NA	0.52	NA	761	9	25	13	1378	4	92	18	2423	1.6	163	20.4	NA	NA	NA	NA	NA	NA	NA	NA	NA	NA	41	18.2	7.3	1	6
2010-06-21	1922004-210610	1922004	21.85	NA	71.78	85.055	670	6383	16013	NA	NA	NA	9.17	12.75	1596	4	NA	NA	NA	NA	0.42	NA	3957	3.7	9	18.2	7060	2	28	19.9	7060	2	28	19.9	NA	NA	NA	NA	NA	NA	NA	NA	NA	NA	16.9	9.2	9.2	3	6
2010-06-21	1922005-210610	1922005	21.99	NA	73.52	86.921	308	1691	5846	NA	NA	NA	7.75	14.25	865	6	NA	NA	NA	NA	0.35	NA	1134	5.9	4	16.1	1786	3.4	37	18.6	2180	2.5	68	19.5	NA	NA	NA	NA	NA	NA	NA	NA	NA	NA	26.8	15.5	11.4	1	6
2010-06-21	2191022-210610	2191022	22.41	22.41	67.76	90.607	2186	19205	36339	32.1	202.1	330.1	9.75	12.67	5024	2	10.83	11.58	64.7	1.7	0.44	0.48	9766	5	10	17.4	14196	3.4	27	19	15257	3.2	36	19.2	9.5	42.4	8.3	37	4.4	19.6	3.7	16.5	2.9	12.9	22.3	15.2	14.3	3	6
2010-06-21	1922002-210610	1922002	21.96	21.96	77.43	86.368	316	1606	8349	5.5	36.7	127.7	2.17	19.83	2136	117	7.17	14.83	15.8	0.5	0.1	0.33	452	13.8	86	8.2	2277	2	120	20	2890	1.4	139	20.6	3.2	14.6	2.7	12.3	1.8	8.2	0.5	2.3	0.1	0.5	62.8	9.1	6.4	2	6
2010-06-22	2191035-220610	2191035	22.56	22.56	68.3	87.873	292	1191	9485	7.7	55	110.6	9.17	13.42	692	19	6.42	16.17	22.3	1.8	0.41	0.28	862	7.2	27	15.4	1856	2.8	67	19.8	2989	1.4	111	21.2	3.9	17.3	3.4	15.1	1.5	6.6	1.2	5.3	0.2	0.9	31.9	12.4	6.2	3	6
2010-06-22	2191037-220610	2191037	22.12	22.12	69.46	88.677	876	3858	26203	8.7	34.4	72.8	8.58	13.58	2232	20	12.67	9.5	13.9	1.7	0.39	0.57	2689	7.1	25	15.1	3705	5	52	17.2	4723	3.8	93	18.4	7.5	33.9	5.1	23.1	2.1	9.5	0.3	1.4	0	0	32.1	22.6	17.2	1	6
2010-06-22	2931021-220610	2931021	21.93	NA	76.81	85.468	249	1026	4512	NA	NA	NA	5.83	16.17	770	61	NA	NA	NA	NA	0.27	NA	580	8.4	45	13.6	1493	2.3	102	19.7	2151	1.2	135	20.8	NA	NA	NA	NA	NA	NA	NA	NA	NA	NA	38.3	10.5	5.5	4	6
2010-06-22	2191092-220610	2191092	22.09	NA	55.41	92.078	2562	12662	50232	NA	NA	NA	9.58	12.58	5863	49	NA	NA	NA	NA	0.43	NA	5128	11	35	11.2	8781	6.3	75	15.8	10303	5.3	110	16.8	NA	NA	NA	NA	NA	NA	NA	NA	NA	NA	49.8	28.5	24	3	6
2010-06-22	2191020-220610	2191020	22.53	NA	69.74	88.181	102	203	8367	NA	NA	NA	10.75	11.83	202	11	NA	NA	NA	NA	0.48	NA	1135	1.8	11	20.8	2480	0.8	20	21.8	3339	0.5	29	22.1	NA	NA	NA	NA	NA	NA	NA	NA	NA	NA	8	3.6	2.2	3	6
2010-06-22	1922032-220610	1922032	22.78	NA	71.34	85.594	457	2442	9027	NA	NA	NA	6.5	16.33	1467	55	NA	NA	NA	NA	0.29	NA	1099	9.1	33	13.8	2534	3.5	81	19.3	3380	2.4	111	20.4	NA	NA	NA	NA	NA	NA	NA	NA	NA	NA	39.9	15.4	10.5	2	6
2010-06-22	1922033-220610	1922033	22.79	22.79	79.44	87.211	2404	14881	43209	16.7	92.3	154.7	12.17	10.67	4453	68	10.67	12.17	34.8	0.7	0.53	0.47	4020	13.6	32	9.2	6814	7.8	101	15	8262	6.3	156	16.5	8	35.1	6.6	29	4.4	19.3	3.2	14	1.3	5.7	59.7	34.2	27.6	2	6
2010-06-22	2931015-220610	2931015	22.02	NA	65.47	89.851	963	5357	17516	NA	NA	NA	5.83	16.25	3398	89	NA	NA	NA	NA	0.26	NA	2120	9.7	62	12.4	4458	4.3	110	17.8	5257	3.6	131	18.5	NA	NA	NA	NA	NA	NA	NA	NA	NA	NA	44.1	19.5	16.3	4	6
2010-06-22	2191036-220610	2191036	22.59	NA	71.53	86.823	230	878	6154	NA	NA	NA	3.75	18.83	1043	68	NA	NA	NA	NA	0.17	NA	591	7.6	47	15	2438	1.3	91	21.2	2695	1.2	95	21.4	NA	NA	NA	NA	NA	NA	NA	NA	NA	NA	33.6	5.8	5.3	3	6
2010-06-22	2931020-220610	2931020	22.03	22.03	75.74	86.692	396	2060	8448	7.6	57.5	96.5	8.83	13.25	949	28	10.67	11.42	14.8	0.8	0.4	0.48	1030	8.1	30	14	2034	3.7	70	18.4	2698	2.4	113	19.7	4.3	19.5	3.7	16.8	1.7	7.7	1.2	5.4	0.4	1.8	36.8	16.8	10.9	3	6
2010-06-22	1922026-220610	1922026	22.93	22.93	81.17	86.069	357	1085	11378	3.2	21.5	78.8	2.83	20.17	1602	182	4.67	18.33	13.8	0.5	0.12	0.2	389	20.6	86	2.4	1721	2.7	178	20.3	2596	1.4	210	21.6	2.5	10.9	2.1	9.2	0.8	3.5	0.1	0.4	0	0	89.8	11.8	6.1	1	6
2010-06-22	2191094-220610	2191094	21.92	21.92	73.48	87.14	1701	9781	67373	15.4	55	216.5	8.25	13.67	4514	2	5.92	16	39.9	6.4	0.38	0.27	6376	5.8	5	16.1	10954	3.3	41	18.6	13515	2.7	64	19.2	13.3	60.7	7.5	34.2	3.1	14.1	1.3	5.9	0.7	3.2	26.5	15.1	12.3	2	6
2010-06-23	2191010-230610	2191010	22.29	22.29	70.09	86.804	764	4444	15538	3.2	12.3	23.2	9.42	12.92	1802	7	5.33	17	9.4	1.3	0.42	0.24	2414	7	11	15.3	3563	4.6	41	17.8	3969	4	65	18.3	3.8	17	2.4	10.8	0	0	0	0	0	0	31.4	20.6	17.9	3	6
2010-06-23	2191280-230610	2191280	22.24	NA	71.33	87.827	386	1683	8219	NA	NA	NA	4.08	18.17	1411	155	NA	NA	NA	NA	0.18	NA	532	15	83	7.2	1556	3.7	155	18.6	2053	2.3	190	19.9	NA	NA	NA	NA	NA	NA	NA	NA	NA	NA	67.4	16.6	10.3	1	6
2010-06-23	1922041-230610	1922041	22.68	22.68	75.55	86.93	235	999	4799	3	11	15.4	8.08	14.67	592	39	13.25	9.5	4.7	0.6	0.36	0.58	575	8.5	32	14.2	1173	3.2	83	19.6	1863	1.2	147	21.6	4.1	18.1	1.8	7.9	0	0	0	0	0	0	37.5	14.1	5.3	1	6
2010-06-23	2191049-230610	2191049	21.81	NA	63.15	88.604	189	861	3451	NA	NA	NA	14.08	7.75	289	7	NA	NA	NA	NA	0.65	NA	510	7.2	29	14.6	1369	1.8	81	20	1846	1.1	102	20.8	NA	NA	NA	NA	NA	NA	NA	NA	NA	NA	33	8.3	5	3	6
2010-06-23	2192139-230610	2192139	21.27	NA	66.43	89.11	2790	18852	49646	NA	NA	NA	6.5	14.83	9154	2	NA	NA	NA	NA	0.31	NA	11694	5.1	5	16.2	14217	4.2	17	17.2	15723	3.8	32	17.6	NA	NA	NA	NA	NA	NA	NA	NA	NA	NA	24	19.7	17.9	3	6
2010-06-23	2191048-230610	2191048	21.76	21.76	68.27	87.864	229	1382	5604	5.6	30.8	82.8	13.58	8.25	367	1	6	15.83	15.9	1.7	0.62	0.28	1175	4	17	17.8	2075	2.1	34	19.8	2479	1.6	53	20.2	3.1	14.2	2.3	10.6	1.2	5.5	0.3	1.4	0	0	18.4	9.7	7.4	1	6
2010-06-23	1922034-230610	1922034	22.88	NA	73.35	88.06	769	4227	16043	NA	NA	NA	5	17.92	3137	108	NA	NA	NA	NA	0.22	NA	1224	13.8	86	9.2	3453	4.5	113	18.4	3925	3.8	135	19.1	NA	NA	NA	NA	NA	NA	NA	NA	NA	NA	60.3	19.7	16.6	4	6
2010-06-23	1922038-230610	1922038	22.52	22.52	68.95	86.037	298	1425	10074	3.3	13.1	24.7	11.17	11.42	592	10	14.42	8.17	4.8	0.6	0.5	0.64	784	8.2	22	14.4	1819	2.8	79	19.8	2836	1.5	117	21.1	3.7	16.4	2.3	10.2	0	0	0	0	0	0	36.4	12.4	6.7	1	6
2010-06-23	2191044-230610	2191044	22.12	22.12	65.46	90.304	912	4818	33213	6.8	31.9	63.2	10.92	11.25	1846	6	5	17.17	21.6	2.5	0.49	0.23	4780	4.2	17	18	6390	3.1	27	19.1	7270	2.7	43	19.5	4.3	19.4	3.8	17.2	1.5	6.8	0.3	1.4	0	0	19	14	12.2	3	6
2010-06-23	2931023-230610	2931023	21.27	21.27	71.4	88.217	1340	6436	26518	5.4	36.4	88.8	7.67	13.67	3310	235	3.42	17.92	31	0.5	0.36	0.16	1664	17	70	4.3	3027	8.7	186	12.7	4588	5.2	302	16.2	3.2	15	3.1	14.6	1.7	8	0.3	1.4	0.1	0.5	79.9	40.9	24.4	3	6
2010-06-23	1922035-230610	1922035	23.07	NA	70.45	87.714	340	2181	6663	NA	NA	NA	12.42	10.67	629	3	NA	NA	NA	NA	0.54	NA	1414	5.4	11	17.7	2014	3.6	32	19.5	2551	2.5	71	20.6	NA	NA	NA	NA	NA	NA	NA	NA	NA	NA	23.4	15.6	10.8	2	6
2010-06-24	1922043-240610	1922043	22.64	22.64	67.23	87.823	257	1182	7532	2.4	10.6	19.5	10.67	12	543	3	7.42	15.25	6.2	0.5	0.47	0.33	876	6.5	8	16.2	1344	3.6	53	19.1	1992	1.8	112	20.9	3.5	15.5	1.6	7.1	0	0	0	0	0	0	28.7	15.9	8	2	6
2010-06-24	2151020-240610	2151020	20.88	20.88	71.67	87.31	428	1824	8138	3.5	9.9	35	7.75	13.17	1081	44	12.58	8.33	5.1	1.1	0.37	0.6	1088	7.8	33	13.1	1831	4.2	80	16.8	2708	2.3	142	18.6	3.9	18.7	1.7	8.1	0.1	0.5	0	0	0	0	37.4	20.1	11	2	6
2010-06-24	1922042-240610	1922042	22.79	22.79	60.82	88.936	283	1169	4203	3.9	9.4	11.8	12.58	10.25	502	13	6.33	16.5	7.3	2.6	0.55	0.28	572	10.9	18	11.9	1149	3.9	103	18.9	1756	1.7	167	21.2	4.8	21.1	1.4	6.1	0	0	0	0	0	0	47.8	17.1	7.5	2	6
2010-06-24	1922039-240610	1922039	22.98	22.98	70.16	87.767	202	575	2480	2.3	8.1	10.4	2.58	20.42	578	155	10	13	4.2	0.8	0.11	0.44	267	14.8	86	8.2	728	2	152	21	1830	0.2	190	22.8	3	13.1	0.9	3.9	0	0	0	0	0	0	64.4	8.7	0.9	1	6
2010-06-24	2191057-240610	2191057	21.7	NA	60.93	88.712	500	2853	8469	NA	NA	NA	9.5	12.25	1121	18	NA	NA	NA	NA	0.44	NA	1348	7.9	14	13.8	2282	4.2	67	17.5	2927	3	111	18.8	NA	NA	NA	NA	NA	NA	NA	NA	NA	NA	36.4	19.4	13.8	3	6
2010-06-24	2191067-240610	2191067	22.13	22.13	65.33	89.371	1497	8468	39812	24.1	153.5	236.9	5	17.17	5900	214	6.67	15.5	69	4.8	0.23	0.3	1513	21.9	98	0.2	5324	5.7	182	16.5	6986	4.2	226	18	8.4	38	6.1	27.6	3.8	17.2	2.8	12.7	2.6	11.7	99	25.8	19	3	6
2010-06-24	1922040-240610	1922040	22.95	22.95	65.49	87.861	404	1934	6417	2.4	12.2	20	9.83	13.17	919	20	8.25	14.75	5.7	0.6	0.43	0.36	1013	8.9	18	14.1	1831	4.3	73	18.7	2534	2.7	125	20.3	2.4	10.5	1.8	7.8	0	0	0	0	0	0	38.8	18.7	11.8	2	6
2010-06-24	2191065-240610	2191065	22.05	22.05	63.52	88.281	1232	6588	15668	10	54	76.8	15.08	7	1803	1	12.42	9.67	17.3	0.6	0.68	0.56	3598	7.5	15	14.6	4270	6.2	33	15.8	4634	5.7	58	16.4	6.7	30.4	6.2	28.1	3.3	15	1.3	5.9	0	0	34	28.1	25.9	3	6
2010-06-24	2191070-240610	2191070	19.57	19.57	67.52	87.909	1258	6898	38789	16.8	88.3	282.1	6.17	13.42	3980	7	10.5	9.08	29.9	1.6	0.32	0.54	5357	4.6	5	15	6788	3.6	20	16	7092	3.4	25	16.2	9.1	46.5	6.5	33.2	3.2	16.4	2	10.2	1.1	5.6	23.5	18.4	17.4	4	6
2010-06-24	2191056-240610	2191056	21.89	21.89	59.47	90.02	1170	6558	47965	16.1	107.6	222.3	9.67	12.25	2622	24	4.33	17.58	79.3	0.5	0.44	0.2	3646	6.9	28	15	6277	3.9	59	18	7093	3.4	76	18.5	3.8	17.4	3.7	16.9	3.2	14.6	2.8	12.8	2.2	10.1	31.5	17.8	15.5	3	6
2010-06-24	2191082-240610	2191082	22.21	NA	54.39	90.576	656	3595	15822	NA	NA	NA	6.5	15.75	2122	51	NA	NA	NA	NA	0.29	NA	1733	8.2	31	14.1	3280	4.1	66	18.2	3926	3.2	96	19	NA	NA	NA	NA	NA	NA	NA	NA	NA	NA	36.9	18.5	14.4	1	6
2010-06-24	2191081-240610	2191081	22.14	22.14	61.08	89.23	875	4442	18213	13.9	89.1	161.3	10	12.17	1908	25	6.58	15.58	42.9	1.7	0.45	0.3	2471	7.8	17	14.4	4741	3.8	66	18.3	5343	3.3	84	18.8	4.2	19	3.8	17.2	3.2	14.5	2.8	12.6	1.2	5.4	35.2	17.2	14.9	4	6
2010-06-24	2191083-240610	2191083	22.19	22.19	60.8	89.041	339	1740	13881	8.4	38.3	59	11.75	10.5	636	7	6.17	16.08	21.8	3.2	0.53	0.28	1120	6.5	17	15.8	1730	3.8	50	18.4	2193	2.6	96	19.7	6	27	5.1	23	1.9	8.6	0.4	1.8	0	0	29.3	17.1	11.7	4	6
2010-06-24	2191075-240610	2191075	22.04	22.04	67.17	87.571	372	3015	8275	5.1	26.4	54.2	7.83	14.25	1045	2	12.25	9.83	8.3	1	0.36	0.56	2101	3.8	9	18.2	2863	2.8	17	19.3	3057	2.5	29	19.6	4.2	19.1	3.2	14.5	1.2	5.4	0.1	0.5	0	0	17.2	12.7	11.3	1	6
2010-06-24	2191060-240610	2191060	21.63	21.63	68.22	88.629	171	769	3635	2.7	8.8	15.9	5.75	15.92	544	36	8.5	13.17	5.3	1	0.27	0.39	616	5.1	34	16.6	1279	1.8	69	19.8	1850	0.9	97	20.8	2.8	12.9	1	4.6	0	0	0	0	0	0	23.6	8.3	4.2	3	6
2010-06-27	2182066-270610	2182066	24.25	24.25	70.71	88.904	2447	12332	65549	21.1	88.7	148.2	4.42	19.83	12152	286	8.17	16.08	50.4	6.2	0.18	0.34	2447	24.2	NA	0	8995	6.1	254	18.2	12155	4.4	285	19.8	16.3	67.2	9.2	37.9	5.5	22.7	3.6	14.8	1.3	5.4	99.8	25.2	18.1	1	6
2010-06-27	2182087-270610	2182087	23.56	23.56	59.86	90.62	3383	15829	41140	20.7	74.2	131.7	13.83	9.75	5765	4	13.5	10.08	35.8	0.5	0.59	0.57	8173	9.8	7	13.8	9255	8.6	23	15	9966	7.9	57	15.7	11.3	48	10.8	45.8	7.8	33.1	3.7	15.7	0.5	2.1	41.6	36.5	33.5	4	6
2010-06-27	2182075-270610	2182075	23.79	NA	69.14	87.661	410	2564	8578	NA	NA	NA	11.83	12	816	11	NA	NA	NA	NA	0.5	NA	1554	6.2	11	17.7	2508	3.6	39	20.2	3016	2.8	59	21	NA	NA	NA	NA	NA	NA	NA	NA	NA	NA	26.1	15.1	11.8	3	6
2010-06-27	2182129-270610	2182129	23.8	23.8	60.02	89.792	747	3552	29359	13.6	51.9	64	8.5	15.33	2086	5	7.5	16.33	31.8	5.2	0.36	0.32	2997	5.9	5	17.9	3681	4.8	17	19.1	4312	3.9	46	19.9	15.2	63.9	7.5	31.5	4.2	17.6	1.2	5	0	0	24.8	20.2	16.4	1	6
2010-06-27	2182068-270610	2182068	24.14	24.14	67.41	89.888	973	3758	66807	8.8	38.7	162	7.58	16.58	3092	5	14.92	9.25	13.4	1.3	0.31	0.62	6526	3.6	7	20.6	8674	2.7	18	21.5	9805	2.3	30	21.8	4.2	17.4	3.2	13.3	1.8	7.5	0.8	3.3	0.5	2.1	14.9	11.2	9.5	3	6
2010-06-27	2182073-270610	2182073	23.84	23.84	62.86	89.959	1007	7488	22385	26.9	152.3	241	12.25	11.58	1957	2	15.08	8.75	42.2	0.5	0.51	0.63	4210	5.7	8	18.2	5846	4	31	19.8	7745	2.9	68	20.9	8.2	34.4	7.5	31.5	5.6	23.5	4.8	20.1	3.4	14.3	23.9	16.8	12.2	3	6
2010-06-27	2182065-270610	2182065	24.29	24.29	64.95	89.421	534	3139	11963	4.7	12.9	31.6	11	13.33	1170	9	15.58	8.75	6.6	1.4	0.45	0.64	1796	7.2	7	17.2	2422	5.1	35	19.2	3079	3.7	82	20.7	5.7	23.5	2.5	10.3	0.2	0.8	0	0	0	0	29.6	21	15.2	3	6
2010-06-27	2182076-270610	2182076	23.78	23.78	77.18	85.812	363	1758	6864	12.5	83.9	132.5	3.5	20.33	1703	132	10.42	13.42	25.2	2.6	0.15	0.44	479	16.9	77	6.9	1753	3.4	130	20.4	2151	2.5	153	21.3	5.2	21.9	3.8	16	2.8	11.8	2.1	8.8	1.2	5	71.1	14.3	10.5	1	6
2010-06-27	2182069-270610	2182069	24.13	24.13	70.31	87.183	308	2247	5685	7.5	31	97	15.42	8.75	483	0	12.25	11.92	12.8	1.9	0.64	0.51	1837	4	5	20.2	2355	3	18	21.2	2451	2.8	24	21.3	6.2	25.7	3.8	15.7	1.7	7	0.4	1.7	0.1	0.4	16.6	12.4	11.6	3	6
2010-06-27	2182077-270610	2182077	23.67	23.67	73.22	87.725	571	3145	14352	7.8	46.5	96.7	10.58	13.08	1272	4	11.42	12.25	14.4	1.6	0.45	0.48	2762	4.8	9	18.8	3228	4.1	17	19.6	3520	3.7	30	20	4.2	17.7	3.2	13.5	2.5	10.6	0.9	3.8	0.1	0.4	20.3	17.3	15.6	3	6
2010-06-27	2182149-270610	2182149	23.79	23.79	66.79	89.26	713	5353	10558	11.6	56.4	117.5	9.42	14.42	1800	2	9.83	14	24.4	2.7	0.4	0.41	3612	4.7	7	19.2	4168	4	16	19.8	4469	3.7	30	20.2	8.1	34	5.8	24.4	3.5	14.7	1.5	6.3	0.2	0.8	19.8	16.8	15.6	1	6
2010-06-27	2182070-270610	2182070	24.06	24.06	71.41	86.645	177	103	12909	3.9	5.4	72.3	3.83	20.25	1083	5	1.33	22.75	25.3	2.6	0.16	0.06	3314	1.2	5	22.8	4440	0.9	8	23.2	4828	0.8	10	23.2	1.2	5	1.2	5	0.3	1.2	0.2	0.8	0	0	5	3.7	3.3	3	6
2010-06-28	2182089-280610	2182089	21.24	21.24	72.97	87.597	345	2210	6085	6.9	25	119.8	11.92	9.33	613	2	5.33	15.92	20.3	2.4	0.56	0.25	971	7.3	15	13.9	1933	3.2	67	18.1	2308	2.4	93	18.8	4.4	20.7	3.8	17.9	0.9	4.2	0.2	0.9	0.2	0.9	34.4	15.1	11.3	1	6
2010-06-28	2182093-280610	2182093	21.07	21.07	64.09	91.502	2528	15579	40442	22.2	102.1	159.7	11.17	9.92	4763	12	8.33	12.75	50.4	3.7	0.53	0.4	7856	6.8	19	14.3	10702	4.9	43	16.2	13236	3.9	85	17.2	8.8	41.8	7.2	34.2	4.6	21.8	3.8	18	1.8	8.5	32.3	23.3	18.5	4	6
2010-06-28	2182086-280610	2182086	21.33	NA	62.07	90.588	1773	10404	36819	NA	NA	NA	12.5	8.83	3023	2	NA	NA	NA	NA	0.59	NA	5942	6.3	12	15	6523	5.8	20	15.6	8108	4.5	79	16.8	NA	NA	NA	NA	NA	NA	NA	NA	NA	NA	29.5	27.2	21.1	2	6
2010-06-28	2182141-280610	2182141	21.41	21.41	70.48	88.626	396	3410	17034	12.4	96.2	213.6	8.25	13.17	1022	4	10.83	10.58	23.3	1.2	0.39	0.51	2564	3.2	20	18.2	4296	1.8	31	19.6	5094	1.5	43	19.9	5.1	23.8	4.3	20.1	1.7	7.9	1.4	6.5	1.2	5.6	14.9	8.4	7	1	6
2010-06-28	2182083-280610	2182083	21.24	21.24	68.33	89.914	508	3464	7856	16.9	68.2	185.7	12.75	8.5	845	3	6.83	14.42	40.2	5.8	0.6	0.32	1510	7	16	14.2	2327	4.2	53	17	2863	3.2	96	18.1	13.7	64.5	7.2	33.9	3.9	18.4	2.3	10.8	0.2	0.9	33	19.8	15.1	2	6
2010-06-28	2182088-280610	2182088	21.12	21.12	68.66	88.275	522	1985	36497	7.6	32.1	90.9	7.33	13.83	1503	2	9.08	12.08	15.4	1.8	0.35	0.43	2303	4.8	7	16.4	4070	2.6	29	18.6	5062	2	48	19.2	5.2	24.6	4.5	21.3	2	9.5	0.3	1.4	0.1	0.5	22.7	12.3	9.5	1	6
2010-06-28	2182203-280610	2182203	21.5	21.5	67.55	90.454	809	4853	21113	16.2	76.2	219	8.58	12.92	1995	21	6.75	14.75	45.5	2.8	0.4	0.31	2438	7	23	14.5	4026	4.1	55	17.4	4233	3.8	66	17.7	6.5	30.2	5.2	24.2	4.2	19.5	2.9	13.5	0.8	3.7	32.6	19.1	17.7	1	6
2010-06-28	2182095-280610	2182095	21.01	21.01	70.92	87.809	340	1743	6104	3.9	11.3	14.4	11.67	9.42	614	1	11.17	9.92	6.8	0.5	0.56	0.53	937	7.4	16	13.7	1587	3.8	70	17.3	2476	1.8	137	19.2	7.1	33.8	2.4	11.4	0	0	0	0	0	0	35.2	18.1	8.6	3	6
2010-06-28	2182082-280610	2182082	21.04	21.04	67.59	88.591	478	3051	9892	7.1	34.3	59.2	9.5	11.58	1052	8	11.92	9.17	11.6	1.3	0.45	0.57	1746	5.7	13	15.4	2724	3.4	44	17.7	3006	3	59	18.1	5.2	24.7	4.7	22.3	1.8	8.6	0.3	1.4	0	0	27.1	16.2	14.3	3	6
2010-06-28	2182177-280610	2182177	20.99	20.99	65.7	89.401	1505	8875	20193	15.9	89.1	149.3	11.83	9.17	2669	1	8.08	12.92	40.4	0.5	0.56	0.38	4899	6.4	11	14.6	5768	5.4	23	15.6	6100	5.1	37	15.9	6	28.6	5.8	27.6	4.1	19.5	3.1	14.8	1.2	5.7	30.5	25.7	24.3	3	6
2010-06-28	2182090-280610	2182090	21.27	21.27	74.5	86.953	344	1786	9864	3.8	14.5	38.5	2.17	19.17	2356	116	10.75	10.58	6.2	1.4	0.1	0.51	726	8.9	69	12.4	2754	1.8	117	19.5	3070	1.6	125	19.8	3.3	15.5	2	9.4	0.2	0.9	0	0	0	0	41.8	8.5	7.5	2	6
2010-06-28	2182091-280610	2182091	21.08	NA	68.26	88.076	355	1586	8772	NA	NA	NA	9.67	11.42	773	1	NA	NA	NA	NA	0.46	NA	1174	6.2	10	14.8	2364	2.8	54	18.3	3066	1.9	84	19.2	NA	NA	NA	NA	NA	NA	NA	NA	NA	NA	29.4	13.3	9	4	6
2010-06-29	2182097-290610	2182097	21.86	21.86	70.16	89.635	1641	8210	40712	25.6	125.3	331.4	7.83	14.08	4522	38	13.17	8.75	41.4	1.9	0.36	0.6	4485	7.9	33	14	6759	5.2	62	16.8	7415	4.7	79	17.2	9	41.2	7.3	33.4	4.8	22	4.2	19.2	2.7	12.4	36.1	23.8	21.5	4	6
2010-06-29	2182104-290610	2182104	21.3	21.3	69.17	85.923	196	798	2241	4.8	11.2	44.2	8.83	12.5	431	31	6	15.33	9.8	2.8	0.41	0.28	499	7.6	30	13.8	899	3.1	78	18.2	1541	0.8	148	20.6	4.7	22.1	1.8	8.5	0.3	1.4	0	0	0	0	35.7	14.6	3.8	1	6
2010-06-29	2182109-290610	2182109	21.75	21.75	69.76	90.52	2067	9036	16099	19.4	75	122.2	8.75	13	4836	203	9.92	11.83	38.1	3.6	0.4	0.46	2377	18.8	67	2.9	4586	9.3	173	12.4	5282	7.9	227	13.8	10	46	8.3	38.2	6.1	28	2.7	12.4	0.7	3.2	86.4	42.8	36.3	1	6
2010-06-29	2182112-290610	2182112	21.28	NA	68.4	89.164	924	6951	18140	NA	NA	NA	10.17	11.17	1930	9	NA	NA	NA	NA	0.48	NA	2749	7.1	17	14.2	4232	4.4	61	16.9	5266	3.4	97	17.9	NA	NA	NA	NA	NA	NA	NA	NA	NA	NA	33.4	20.7	16	1	6
2010-06-29	2182111-290610	2182111	21.28	21.28	71.32	88.24	1113	5727	25450	10.7	51.2	88.8	5.5	15.83	4099	76	15.17	6.17	14.8	0.6	0.26	0.71	3234	7.1	59	14.2	5168	4.3	80	17	5636	3.9	96	17.4	10.2	47.9	6.1	28.7	2.5	11.7	1.1	5.2	0.1	0.5	33.4	20.2	18.3	3	6
2010-06-29	2182099-290610	2182099	22.03	22.03	75.83	86.496	151	594	3187	2.7	7.4	10.9	4.83	17.25	523	46	3.67	18.42	6.7	2	0.22	0.17	451	6	39	16.1	965	1.6	88	20.5	2558	0.2	123	21.8	2.3	10.4	0.3	1.4	0	0	0	0	0	0	27.2	7.3	0.9	4	6
2010-06-29	2182138-290610	2182138	20.83	20.83	71.63	88.77	826	5194	27222	17	79.9	175.8	3.25	17.58	4611	126	5.17	15.67	53	5.1	0.16	0.25	1466	11.2	74	9.6	4454	3.4	114	17.4	6390	2.2	152	18.6	6.4	30.7	5.3	25.4	3.9	18.7	2.8	13.4	0.6	2.9	53.8	16.3	10.6	2	6
2010-06-29	2182102-290610	2182102	21.43	NA	76.14	85.798	113	645	6094	NA	NA	NA	6	15.5	395	4	NA	NA	NA	NA	0.28	NA	894	2.6	7	18.9	1539	1.3	19	20.2	2076	0.8	34	20.7	NA	NA	NA	NA	NA	NA	NA	NA	NA	NA	12.1	6.1	3.7	1	6
2010-06-29	2182098-290610	2182098	21.76	21.76	74.57	87.465	1008	5058	23028	9.7	35	63	11.58	10.25	1899	2	9.17	12.67	19.5	2.7	0.53	0.42	3198	6.8	10	15	3650	5.9	26	15.9	4134	5.1	59	16.8	8.1	37.2	6.8	31.2	2.3	10.6	0.4	1.8	0	0	31.2	27.1	23.4	4	6
2010-06-29	2182113-290610	2182113	21.29	21.29	68.67	90.334	1836	9396	21208	14.3	59	78.8	7.58	13.75	5026	77	9	12.33	31.4	1.8	0.36	0.42	4856	8	24	13.3	6077	6.3	46	15	6536	5.8	67	15.5	8.1	38	7.4	34.8	5.2	24.4	1.3	6.1	0	0	37.6	29.6	27.2	4	6
2010-06-29	2182116-290610	2182116	21.1	NA	78.77	86.774	479	3012	8693	NA	NA	NA	13.08	8.08	772	5	NA	NA	NA	NA	0.62	NA	2512	4	5	17.2	3097	3.2	18	18	3525	2.7	40	18.5	NA	NA	NA	NA	NA	NA	NA	NA	NA	NA	19	15.2	12.8	1	6
2010-06-29	2182079-290610	2182079	21.67	21.67	76.26	85.723	230	1321	6405	1.6	4.9	26.9	11.17	10.5	445	1	5.25	16.42	4.1	0.8	0.52	0.24	1724	2.8	13	18.9	2588	1.8	23	19.9	3166	1.3	37	20.3	0.9	4.2	0.8	3.7	0.1	0.5	0	0	0	0	12.9	8.3	6	3	6
2010-06-30	2182117-300610	2182117	21.55	21.55	71.36	85.793	182	1337	4871	5.7	13.1	52	6.83	14.75	548	13	1.33	20.25	21.5	4.6	0.32	0.06	994	3.8	7	17.8	1789	1.9	26	19.7	2332	1.2	50	20.3	1.9	8.8	1.2	5.6	0.5	2.3	0.1	0.5	0	0	17.6	8.8	5.6	3	6
2010-06-30	2182144-300610	2182144	21.07	NA	63.85	89.199	2215	11379	47841	NA	NA	NA	5.92	15.17	7653	94	NA	NA	NA	NA	0.28	NA	4158	11.1	61	10	7866	5.8	96	15.3	8943	5	123	16.1	NA	NA	NA	NA	NA	NA	NA	NA	NA	NA	52.7	27.5	23.7	4	6
2010-06-30	2182123-300610	2182123	21.3	21.3	72.94	86.468	193	388	2484	7	34.3	83.1	0.75	20.58	1060	161	3.25	18.08	29.6	3	0.04	0.15	193	21.3	NA	0	1060	0.8	161	20.6	1900	0.2	179	21.2	3.2	15	2.9	13.6	1.6	7.5	0.7	3.3	0	0	100	3.8	0.9	4	6
2010-06-30	2182142-300610	2182142	20.57	20.57	67.33	86.974	326	308	29742	4.5	5.1	220.5	10.67	9.92	624	5	4.08	16.5	20.3	0.6	0.52	0.2	1736	3.8	11	16.8	7886	0.8	40	19.8	7886	0.8	40	19.8	1	4.9	0.9	4.4	0.6	2.9	0.5	2.4	0.5	2.4	18.5	3.9	3.9	4	6
2010-06-30	2182122-300610	2182122	21.56	21.56	73.07	86.187	40	158	789	1.9	3.6	6.8	13.17	8.42	65	1	2.5	19.08	3.9	1.6	0.61	0.12	309	1.6	19	20	692	0.3	30	21.2	NA	0	40	21.6	0.2	0.9	0	0	0	0	0	0	0	0	7.4	1.4	0	3	6
2010-06-30	2182148-300610	2182148	21.11	21.11	66.28	88.193	442	3751	10824	8.9	38.2	123.9	4	17.17	2134	48	10.42	10.75	15.5	2.5	0.19	0.49	2556	3.5	23	17.7	3401	2.6	31	18.6	3401	2.6	31	18.6	5.4	25.6	3.7	17.5	2.1	9.9	0.7	3.3	0.2	0.9	16.6	12.3	12.3	3	6
2010-06-30	2182210-300610	2182210	20.52	20.52	72.42	86.377	418	3026	7767	7.7	50.1	159.7	10.17	10.42	839	7	3.83	16.75	32.3	2.1	0.5	0.19	2340	3.5	25	17.1	3811	2.1	36	18.5	4067	1.9	44	18.7	2.7	13.2	2.3	11.2	1.8	8.8	0.9	4.4	0.2	1	17.1	10.2	9.3	4	6
2010-06-30	2182207-300610	2182207	21.45	21.45	77.3	85.278	186	652	4345	2.1	10.6	55.4	1.42	20.08	1819	71	1.5	20	23.6	0.5	0.07	0.07	767	4.1	50	17.4	2292	1.2	65	20.3	2545	1	71	20.5	1.2	5.6	1.2	5.6	0.6	2.8	0.1	0.5	0	0	19.1	5.6	4.7	3	6
2010-06-30	2182121-300610	2182121	21.25	21.25	71.1	87.081	266	1407	4588	4.6	6.4	8.2	10.67	10.58	517	13	0.58	20.67	7.4	4.5	0.5	0.03	862	6.2	23	15.1	1494	3.1	58	18.2	2198	1.5	119	19.8	1.8	8.5	0	0	0	0	0	0	0	0	29.2	14.6	7.1	2	6
2010-06-30	2182080-300610	2182080	20.35	NA	67.8	87.086	209	1597	6521	NA	NA	NA	6	14.42	696	6	NA	NA	NA	NA	0.29	NA	1362	3	10	17.4	2638	1.4	27	19	3050	1.2	36	19.2	NA	NA	NA	NA	NA	NA	NA	NA	NA	NA	14.7	6.9	5.9	1	6
2010-06-30	2182145-300610	2182145	21.07	21.07	66.46	89.19	5281	18609	33810	35.1	98.9	312.8	11.5	9.58	9569	137	13.17	7.92	54.7	2.5	0.55	0.63	7709	14.4	31	6.7	9613	11.5	84	9.6	10021	11	111	10.1	13	61.7	12.4	58.9	10	47.5	6	28.5	2.1	10	68.3	54.6	52.2	4	6
2010-07-01	2182135-010710	2182135	21.59	21.59	62.58	89.344	349	1764	10722	8.8	32.9	65.3	9.67	11.92	759	16	3.42	18.17	26.7	5.5	0.45	0.16	1090	6.7	18	14.9	1995	3.3	49	18.2	2565	2.2	91	19.3	9.4	43.5	3.6	16.7	1.7	7.9	0.1	0.5	0	0	31	15.3	10.2	1	7
2010-07-01	2182163-010710	2182163	21.15	21.15	61.09	88.956	460	2483	12003	5	9.5	227.3	13.25	7.92	734	1	7	14.17	13.9	0.6	0.63	0.33	1519	6.2	16	14.9	2467	3.6	51	17.6	3607	2.2	101	19	2.2	10.4	1.1	5.2	0.8	3.8	0.4	1.9	0.3	1.4	29.3	17	10.4	4	7
2010-07-01	2182160-010710	2182160	21.17	21.17	65.46	88.711	871	5002	19591	16.4	85.3	152.3	13.25	7.92	1390	2	6.75	14.42	46.3	2.5	0.63	0.32	3150	5.8	21	15.4	5153	3.4	47	17.8	5766	3	63	18.2	5.8	27.4	5.2	24.6	3.8	17.9	3.2	15.1	1.1	5.2	27.4	16.1	14.2	4	7
2010-07-01	2182130-010710	2182130	21.53	21.53	62.17	90.328	564	2883	9909	4.2	25.2	51.6	3.58	18	2597	159	5.58	16	14.7	0.5	0.17	0.26	591	20.4	90	1.2	2647	3.5	161	18.1	2945	3	180	18.6	3.6	16.7	3.2	14.9	1.1	5.1	0	0	0	0	94.8	16.3	13.9	4	7
2010-07-01	2182139-010710	2182139	21.77	NA	60.99	88.977	293	1785	10270	NA	NA	NA	10.17	11.67	626	3	NA	NA	NA	NA	0.47	NA	1579	3.9	12	17.9	2566	2.2	32	19.6	2886	1.9	43	19.9	NA	NA	NA	NA	NA	NA	NA	NA	NA	NA	17.9	10.1	8.7	3	7
2010-07-01	2182134-010710	2182134	21.63	21.63	63.45	88.535	152	873	3175	4.6	18.9	32.4	8.5	13.17	358	18	4.5	17.17	12.2	2.5	0.39	0.21	758	4.2	7	17.5	1331	2	32	19.7	2077	0.9	67	20.8	3.1	14.3	2.4	11.1	0.2	0.9	0	0	0	0	19.4	9.2	4.2	4	7
2010-07-01	2182136-010710	2182136	21.81	21.81	68.74	87.241	415	1673	5762	5	17.6	44.1	2.5	19.33	1921	220	4.08	17.75	13.9	3	0.11	0.19	415	21.8	NA	0	1688	3.2	199	18.7	2329	1.9	231	19.9	3.2	14.7	2.7	12.4	0.4	1.8	0	0	0	0	100	14.7	8.7	3	7
2010-07-01	2182132-010710	2182132	21.49	21.49	64.61	88.434	95	602	2042	2.5	6.4	10.8	4.33	17.17	441	8	6.17	15.33	4.7	1.6	0.2	0.29	590	3.3	4	18.2	1050	1.3	32	20.2	1522	0.6	55	20.9	1.4	6.5	0.3	1.4	0	0	0	0	0	0	15.4	6	2.8	4	7
2010-07-01	2182140-010710	2182140	21.96	21.96	60.61	87.868	691	4364	22402	4.5	27.2	46.5	14	8	1084	3	6.83	15.17	13.2	0.6	0.64	0.31	4546	3.2	23	18.8	6259	2.3	30	19.7	6683	2.2	36	19.8	3.8	17.3	2.9	13.2	1.4	6.4	0	0	0	0	14.6	10.5	10	4	7
2010-07-01	2182164-010710	2182164	21.19	NA	63.7	88.9	2779	11476	77973	NA	NA	NA	13.42	7.83	4396	10	NA	NA	NA	NA	0.63	NA	7834	7.5	22	13.8	9231	6.3	39	14.9	10246	5.7	64	15.6	NA	NA	NA	NA	NA	NA	NA	NA	NA	NA	35.4	29.7	26.9	3	7
2010-07-01	2182128-010710	2182128	21.59	21.59	62.77	89.123	969	5961	27058	13.2	56.2	142	11.75	9.92	1785	1	6.08	15.58	34.3	4.9	0.54	0.28	3464	6	13	15.7	5639	3.6	43	18.1	5877	3.4	50	18.2	8.8	40.8	6	27.8	2.6	12	1.2	5.6	0.3	1.4	27.8	16.7	15.7	4	7
2010-07-01	2182167-010710	2182167	21.16	21.16	63.67	89.339	254	709	7051	4.1	17.5	32.7	9.33	11.83	550	21	9.17	12	7.9	1.2	0.44	0.43	579	8.9	18	12.2	1193	2.8	114	18.4	2941	0.7	167	20.5	3.7	17.5	2.8	13.2	0.3	1.4	0	0	0	0	42.1	13.2	3.3	3	7
2010-07-01	2182092-010710	2182092	21.24	21.24	59.36	90.426	1179	8818	26741	21.7	127.7	354.4	6.83	14.42	3660	3	10.25	11	42.5	2.2	0.32	0.48	5757	4.3	6	16.9	8432	2.9	25	18.3	8432	2.9	25	18.3	8.6	40.5	6.3	29.7	3.4	16	2.6	12.2	1.8	8.5	20.2	13.7	13.7	1	7
2010-07-04	2191088-040710	2191088	24.38	24.38	61.97	91.087	1579	11639	33309	16.9	127.8	173.6	13.17	11.25	2926	2	9.33	15.08	41	1.9	0.54	0.38	5409	7.1	13	17.3	9033	4.2	45	20.2	9761	3.8	55	20.6	4.9	20.1	3.9	16	3.2	13.1	2.8	11.5	2.2	9	29.1	17.2	15.6	3	7
2010-07-04	2191084-040710	2191084	24.59	24.59	57.56	92.308	1189	6320	17778	29.6	109.5	165.5	9.83	14.75	2904	45	10.42	14.17	63	4.9	0.4	0.42	2681	10.8	29	13.8	3879	7.2	64	17.3	4290	6.4	93	18.2	12.9	52.5	10.1	41.1	7.6	30.9	6.2	25.2	3.5	14.2	43.9	29.3	26	1	7
2010-07-04	2191106-040710	2191106	24.27	NA	58.03	91.546	557	2804	21250	NA	NA	NA	14.25	10.08	943	11	NA	NA	NA	NA	0.59	NA	1557	8.4	28	15.9	2898	4.2	73	20.2	3660	3.1	106	21.2	NA	NA	NA	NA	NA	NA	NA	NA	NA	NA	34.6	17.3	12.8	4	7
2010-07-04	2191100-040710	2191100	24.23	24.23	52.92	93.788	1512	6480	26227	26	97.9	286.9	13.33	10.92	2738	15	12.5	11.75	49.9	0.5	0.55	0.52	4207	8.7	13	15.6	5275	6.8	36	17.4	5773	6.2	59	18.1	8.5	35.1	7.7	31.8	6.8	28.1	5.6	23.1	2.1	8.7	35.9	28.1	25.6	3	7
2010-07-04	2191105-040710	2191105	24.23	24.23	64.49	89.944	2328	17455	30132	8.1	40.8	149.1	13.25	11	4255	6	10.25	14	17.4	1.2	0.55	0.42	8530	6.6	17	17.7	11736	4.8	36	19.5	12353	4.5	44	19.8	5.8	23.9	4.8	19.8	2.5	10.3	0.7	2.9	0.2	0.8	27.2	19.8	18.6	4	7
2010-07-04	2191098-040710	2191098	23.82	23.82	59.36	90.644	777	5038	14983	2.2	9	28.3	10.67	13.17	1711	20	7.08	16.75	6.1	0.6	0.45	0.3	2444	7.4	23	16.4	3684	4.8	53	19.1	4477	3.8	86	20.1	3.4	14.3	1.4	5.9	0.1	0.4	0	0	0	0	31.1	20.2	16	3	7
2010-07-04	2191103-040710	2191103	24.17	24.17	65.71	88.936	513	2981	10542	1.8	4.4	23.7	10.92	13.25	1134	1	15.67	8.5	2.6	0.5	0.45	0.65	1690	7.2	9	16.9	2363	4.9	41	19.2	3113	3.4	85	20.8	0.9	3.7	0.7	2.9	0	0	0	0	0	0	29.8	20.3	14.1	4	7
2010-07-04	2191091-040710	2191091	24.08	24.08	57.55	92.554	1974	13716	37888	29.9	144.9	341.4	12.75	11.33	3713	17	9	15.08	71.9	4.9	0.53	0.37	4880	9.7	25	14.4	10084	4.6	67	19.5	10632	4.3	74	19.8	11.2	46.5	8.7	36.1	4.9	20.3	4.1	17	3.6	15	40.3	19.1	17.9	3	7
2010-07-04	2191089-040710	2191089	23.97	23.97	56.7	92.796	1060	4832	21294	13.1	41.5	86.6	16.33	7.67	1556	3	13.5	10.5	21.6	2.2	0.68	0.56	2001	12.6	23	11.4	2675	9.1	77	14.9	3478	6.4	178	17.6	11.3	47.1	8.3	34.6	5.4	22.5	0.4	1.7	0	0	52.6	38	26.7	1	7
2010-07-04	2191095-040710	2191095	23.76	23.76	63.38	90.029	258	619	4954	3.6	8.9	30.8	1.17	22.67	1477	195	3.25	20.58	9.4	2.7	0.05	0.14	336	16.8	74	7.1	1663	1.5	164	22.3	2408	0.8	180	23	1.6	6.7	1.2	5.1	0.2	0.8	0	0	0	0	70.7	6.3	3.4	3	7
2010-07-04	2191108-040710	2191108	24.26	24.26	62.58	90.342	160	909	2562	2.6	5.3	11.1	14.42	9.83	262	10	5	19.25	4.5	2.1	0.59	0.21	564	6.4	14	17.8	1099	2.4	56	21.8	1527	1	101	23.2	0.8	3.3	0.2	0.8	0	0	0	0	0	0	26.4	9.9	4.1	3	7
2010-07-04	2191085-040710	2191085	24.6	24.6	61.89	91.194	621	4114	10869	9.9	66.1	97.3	4.33	20.33	3043	105	8.08	16.58	29.2	0.5	0.18	0.33	1391	10.5	50	14.2	3592	3.7	102	21	4339	2.9	123	21.8	4.8	19.5	4.4	17.9	3.3	13.4	2.4	9.8	0.2	0.8	42.7	15	11.8	1	7
2010-07-05	2182158-050710	2182158	20.46	20.46	62.49	89.361	1172	1875	5932	3.9	13.2	24.8	0	20.5	NA	1172	11.75	8.75	6.3	0.6	0	0.57	1172	20.5	NA	0	1172	20.5	NA	0	1397	11.5	883	9	5.1	24.9	3.4	16.6	0	0	0	0	0	0	100.2	100.2	56.2	2	7
2010-07-05	2191278-050710	2191278	21.11	21.11	65.36	89.983	2094	12066	45293	25.1	132.1	217.3	11.25	9.92	3938	3	9.25	11.92	54.3	2.4	0.53	0.44	5958	7.4	11	13.8	7521	5.8	30	15.3	8043	5.4	49	15.8	7.9	37.4	7	33.2	5.5	26.1	2.8	13.3	2.2	10.4	35.1	27.5	25.6	3	7
2010-07-05	2191045-050710	2191045	20.41	20.41	70.85	87.506	227	1131	9940	7	34.5	139	9.67	10.75	466	13	5	15.42	23.4	1.7	0.47	0.24	909	4.7	25	15.8	1749	2.2	47	18.2	2522	1.2	78	19.2	3.7	18.1	3	14.7	1.6	7.8	0.3	1.5	0.2	1	23	10.8	5.9	3	7
2010-07-05	2182125-050710	2182125	20.56	20.56	64.17	86.409	165	705	4140	1.1	3.7	13	10.42	10.17	319	7	5.08	15.5	2.7	0.6	0.51	0.25	595	5.2	21	15.4	1348	1.7	61	18.9	2330	0.7	92	19.9	0.3	1.5	0.1	0.5	0	0	0	0	0	0	25.3	8.3	3.4	1	7
2010-07-05	2182155-050710	2182155	20.54	20.54	68.66	87.278	1342	6831	62577	5.9	29.3	111.9	6.33	14.25	4354	3	11.33	9.25	10.2	0.5	0.31	0.55	6115	4.5	6	16.1	9557	2.8	30	17.8	10428	2.6	38	18	3.2	15.6	2.9	14.1	1.6	7.8	0.4	1.9	0.2	1	21.9	13.6	12.7	4	7
2010-07-05	2191099-050710	2191099	21.14	21.14	71.67	86.427	1142	6344	22042	7.4	35.3	64.3	7.83	13.33	3064	12	7.17	14	19.3	1.4	0.37	0.34	4257	5.7	3	15.5	5104	4.7	21	16.5	5715	4.1	48	17.1	4.8	22.7	4.2	19.9	2.1	9.9	0.8	3.8	0	0	27	22.2	19.4	3	7
2010-07-05	2191281-050710	2191281	22.48	22.48	66.71	88.082	188	1037	4597	6.4	13.8	25.4	9.25	13.25	443	10	2.17	20.33	14.3	5.6	0.41	0.1	957	4.2	9	18.2	1487	2.3	38	20.2	2181	1.2	71	21.2	8.9	39.6	2.7	12	0	0	0	0	0	0	18.7	10.2	5.3	3	7
2010-07-05	2191109-050710	2191109	21.29	21.29	64.56	89.339	951	5330	24301	8.5	19.2	46.4	12.08	9.25	1677	3	8	13.33	14.9	4.7	0.57	0.38	2322	8.7	13	12.7	3028	6.5	41	14.8	3800	4.8	116	16.5	10.6	49.8	7.5	35.2	0.6	2.8	0	0	0	0	40.9	30.5	22.5	2	7
2010-07-05	2191303-050710	2191303	21.62	21.62	62.71	90.021	1575	8455	41272	26.5	127.9	357.7	8.92	12.75	3812	10	12.42	9.25	45.4	1.1	0.41	0.57	5659	6	10	15.7	6629	5.1	25	16.6	6929	4.8	37	16.8	7.8	36.1	7.7	35.6	6.2	28.7	4.2	19.4	2.1	9.7	27.8	23.6	22.2	4	7
2010-07-05	2182157-050710	2182157	20.45	20.45	62.12	90.592	710	3687	8771	18.4	80.1	162.5	7.5	13	1830	63	12.83	7.67	28.8	1	0.37	0.63	1407	10.1	35	10.4	2716	4.8	91	15.7	3077	4.1	121	16.4	9.5	46.5	8.8	43	4.8	23.5	2.6	12.7	0.8	3.9	49.4	23.5	20	2	7
2010-07-05	2191302-050710	2191302	21.23	21.23	67.61	89.564	383	1965	6488	6.7	17.6	50.1	10.75	10.5	739	18	9.67	11.58	11.6	2.6	0.51	0.46	806	9.8	24	11.5	1730	3.7	102	17.6	2411	2.2	152	19.1	8.2	38.6	5.3	25	0.7	3.3	0	0	0	0	46.2	17.4	10.4	3	7
2010-07-06	2931044-060710	2931044	20.24	20.24	62.38	90.332	1555	9269	27513	21.5	95.1	163.6	10.08	10.17	3102	21	13.92	6.33	31	0.7	0.5	0.69	4085	7.7	14	12.6	5860	5.2	49	15	6402	4.8	70	15.5	9.4	46.4	8.9	44	5.2	25.7	3.7	18.3	1.2	5.9	38	25.7	23.7	3	7
2010-07-06	2931040-060710	2931040	20.16	20.16	76.23	86.588	417	1809	7207	4	10.6	14.1	13.33	6.83	629	5	13.33	6.83	5.6	1	0.66	0.66	944	8.7	21	11.5	1327	5.5	76	14.7	1966	2.7	181	17.5	5.6	27.8	1.9	9.4	0	0	0	0	0	0	43.2	27.3	13.4	1	7
2010-07-06	2191053-060710	2191053	21.63	21.63	64.64	91.146	1424	5905	16513	34	109.9	207.2	8	13.67	3776	47	8.17	13.5	76.5	8.4	0.37	0.38	3257	9.3	36	12.3	4593	6.5	65	15.2	4695	6.3	72	15.3	18.4	85.1	13.5	62.4	8.1	37.4	6.5	30.1	2.7	12.5	43	30.1	29.1	2	7
2010-07-06	2931037-060710	2931037	20.1	20.1	76.88	85.903	382	2579	11751	5.9	26	46.4	10.92	9.25	704	3	6.58	13.58	14	1.9	0.54	0.33	1225	6.2	11	14	2285	2.9	60	17.2	3227	1.8	98	18.3	4.2	20.9	3.3	16.4	1.1	5.5	0	0	0	0	30.8	14.4	9	2	7
2010-07-06	2931046-060710	2931046	20.53	NA	69.42	88.774	870	4582	9525	NA	NA	NA	7.33	13.25	2203	132	NA	NA	NA	NA	0.36	NA	1366	12.8	49	7.8	2477	6.5	129	14.1	3267	4.5	199	16.1	NA	NA	NA	NA	NA	NA	NA	NA	NA	NA	62.3	31.7	21.9	1	7
2010-07-06	2931066-060710	2931066	20.84	20.84	78.12	85.285	165	431	743	2.8	7.4	14.3	0.67	20.17	514	153	1.75	19.08	8.2	2.4	0.03	0.08	221	11.9	89	8.9	609	0.5	154	20.3	NA	0	165	20.8	1.4	6.7	0.6	2.9	0	0	0	0	0	0	57.1	2.4	0	1	7
2010-07-06	2931027-060710	2931027	20.86	20.86	70.61	88.359	1111	6289	13915	8.3	33.4	42.6	9.92	11	2326	16	10.67	10.25	15.8	0.5	0.48	0.51	2329	9.9	14	11	3130	7.2	59	13.8	3792	5.6	135	15.3	7.9	37.9	6.3	30.2	2.4	11.5	0	0	0	0	47.5	34.5	26.8	2	7
2010-07-06	2931043-060710	2931043	20.13	20.13	62.7	88.063	627	3543	7690	5.9	18.8	60.1	11.92	8.25	1060	3	12.42	7.75	9.2	0.5	0.59	0.62	1444	8.7	12	11.5	2074	5.6	74	14.6	2733	3.8	146	16.4	6.3	31.3	3.8	18.9	0.7	3.5	0.3	1.5	0	0	43.2	27.8	18.9	1	7
2010-07-06	2931038-060710	2931038	20.04	20.04	73.16	87.362	441	1917	5261	13.1	37.9	52.5	12.5	7.58	707	3	12.17	7.92	20.2	2.2	0.62	0.61	804	10.9	8	9.2	1225	5.8	120	14.2	1798	2.8	225	17.3	11.6	57.9	10.6	52.9	2.8	14	0.1	0.5	0	0	54.4	28.9	14	2	7
2010-07-06	2192316-060710	2192316	21.12	21.12	68.82	88.191	455	2058	13380	5	18.2	36.2	14.75	6.42	653	1	13.83	7.33	7.3	0.7	0.7	0.65	1524	6.2	16	15	2229	4	42	17.2	2838	2.8	87	18.3	5.9	27.9	3.8	18	0.3	1.4	0	0	0	0	29.4	18.9	13.3	2	7
2010-07-06	2191107-060710	2191107	20.97	20.97	76.37	86.349	108	288	6215	2.2	6.8	18.9	10.83	10.17	203	6	11.25	9.75	3.4	0.7	0.52	0.54	658	3.1	13	17.9	2279	0.7	37	20.3	3148	0.4	46	20.6	1.3	6.2	0.3	1.4	0	0	0	0	0	0	14.8	3.3	1.9	1	7
2010-07-07	2931053-070710	2931053	21.38	21.38	59.94	92.095	1173	8485	24559	22.9	112.8	189	11.83	9.58	2122	2	9.75	11.67	48	2	0.55	0.46	3930	6.3	16	15.1	5251	4.7	37	16.8	6608	3.6	81	17.8	9.4	44	7.9	37	5	23.4	3.6	16.8	2.1	9.8	29.5	22	16.8	3	7
2010-07-07	2931059-070710	2931059	21.91	21.91	54.85	92.381	596	3565	11631	13	77.2	159	10.08	11.83	1290	4	8.25	13.67	32.3	1.3	0.46	0.38	1994	6.4	17	15.5	2751	4.5	39	17.4	3208	3.7	71	18.2	5.8	26.5	5.1	23.3	3.2	14.6	2.1	9.6	0.8	3.7	29.2	20.5	16.9	1	7
2010-07-07	2931056-070710	2931056	21.87	21.87	58.84	91.725	883	6446	13204	17.5	117.9	194.4	9.83	12.08	1929	32	10.42	11.5	34.8	1.9	0.45	0.48	1984	9.6	28	12.3	4265	4.2	89	17.8	5385	3.2	123	18.8	7.4	33.8	6.2	28.3	3.6	16.5	2	9.1	1.5	6.9	43.9	19.2	14.6	1	7
2010-07-07	2931276-070710	2931276	22.27	22.27	60.86	89.757	522	3031	10649	7.6	35	47.9	11.83	10.5	976	9	9.5	12.83	16.8	0.8	0.53	0.43	1298	8.8	21	13.6	2296	4.5	74	17.8	3070	3	126	19.3	6.8	30.5	6.5	29.2	1.9	8.5	0	0	0	0	39.5	20.2	13.5	3	7
2010-07-07	2931051-070710	2931051	21.15	21.15	66.22	90.069	523	3296	15288	2.3	10.9	19.1	10.75	10.42	1021	9	5.5	15.67	7.2	0.5	0.51	0.26	1576	6.9	12	14.2	2489	4.1	53	17.1	3040	3.1	94	18.1	3.2	15.1	1.8	8.5	0	0	0	0	0	0	32.6	19.4	14.7	2	7
2010-07-07	2931055-070710	2931055	21.37	21.37	60.42	92.493	1887	8840	24211	35.7	105.1	143.2	7.92	13.5	4734	217	13.83	7.58	53.5	3.2	0.37	0.65	1887	21.4	NA	0	4572	8.2	204	13.2	5212	7.1	243	14.3	14.1	66	11.9	55.7	9.2	43.1	6.8	31.8	3.1	14.5	100.1	38.4	33.2	1	7
2010-07-07	2931060-070710	2931060	21.81	21.81	63.32	90.703	700	4772	12868	11.6	70	125.1	3.67	18.17	3400	155	9.83	12	23.9	1.5	0.17	0.45	1152	12.8	67	9.1	3584	3.6	134	18.2	4242	2.9	154	18.9	5.6	25.7	4.8	22	2.9	13.3	1.8	8.3	0.5	2.3	58.7	16.5	13.3	4	7
2010-07-07	2931058-070710	2931058	21.86	21.86	64.03	87.817	147	608	3722	3.8	15.4	27.7	10.67	11.25	299	2	10.08	11.83	7.5	0.6	0.49	0.46	472	6.4	12	15.5	1323	1.2	76	20.7	1958	0.6	97	21.3	5.2	23.8	3.7	16.9	0.1	0.5	0	0	0	0	29.3	5.5	2.7	1	7
2010-07-07	2931074-070710	2931074	20.77	20.77	67.83	89.056	685	3389	11664	5.9	27	80.5	13.67	7.17	1043	3	14.58	6.25	8.2	0.6	0.66	0.7	1615	8.7	23	12.2	2328	5.7	72	15.2	3250	3.6	153	17.2	6.2	29.9	2.6	12.5	1.2	5.8	0.2	1	0	0	41.9	27.4	17.3	3	7
2010-07-07	2931061-070710	2931061	21.9	21.9	59.1	92.157	1033	6091	38644	20.6	97.9	193.7	11.67	10.25	1924	19	11.17	10.75	38	2.4	0.53	0.51	3061	7.3	13	14.6	5550	3.9	50	18	6403	3.3	70	18.6	9.9	45.2	7.9	36.1	4.1	18.7	3	13.7	1.5	6.8	33.3	17.8	15.1	1	7
2010-07-07	2931032-070710	2931032	22.59	22.59	63.89	88.518	659	2173	32360	2.4	11.9	34.7	10	12.58	1482	6	5.5	17.08	8.1	0.6	0.44	0.24	2157	6.8	10	15.8	3134	4.5	43	18.1	5783	2.2	115	20.4	2.8	12.4	1.8	8	0.2	0.9	0	0	0	0	30.1	19.9	9.7	3	7
2010-07-07	2931028-070710	2931028	22.34	22.34	67.29	88.181	352	1563	4082	5.4	11.9	22.4	13.83	8.5	563	8	5.17	17.17	9.6	4.2	0.62	0.23	749	10.2	20	12.2	1306	4.9	83	17.4	1917	2.4	162	19.9	5.9	26.4	2.3	10.3	0	0	0	0	0	0	45.7	21.9	10.7	1	7
2010-07-08	2931078-080710	2931078	21.12	21.12	60.06	91.553	631	2548	12307	4	10.9	18.3	10.42	10.75	1232	48	14	7.17	5.6	1	0.49	0.66	1164	11.2	26	9.9	1714	6.9	105	14.2	2683	3.5	224	17.7	5.5	26	2.3	10.9	0	0	0	0	0	0	53	32.7	16.6	2	7
2010-07-08	2931301-080710	2931301	21.26	21.26	59.55	89.959	438	1534	27942	2.2	10.7	34.8	10.25	11.08	908	2	6.83	14.5	5.7	0.6	0.48	0.32	1836	5	10	16.3	3605	2.3	49	19	5803	1.3	80	20	2	9.4	1.3	6.1	0.2	0.9	0	0	0	0	23.5	10.8	6.1	1	7
2010-07-08	2931083-080710	2931083	20.23	20.23	58.91	91.855	1636	8755	38988	13.1	46.9	101.2	11.08	9.17	2988	1	8	12.25	27.8	3.5	0.55	0.4	3741	8.8	7	11.4	5322	6.1	53	14.2	5801	5.5	83	14.8	8.2	40.5	6.6	32.6	3.8	18.8	0.7	3.5	0.2	1	43.5	30.2	27.2	3	7
2010-07-08	2931079-080710	2931079	21.15	21.15	63.08	89.677	1152	5111	63078	5.2	23.3	79	10.17	11	2397	2	9.5	11.67	10.5	0.8	0.48	0.45	3776	6.4	11	14.8	5009	4.8	37	16.4	6829	3.3	91	17.8	4.2	19.9	3.3	15.6	0.9	4.3	0.2	0.9	0	0	30.3	22.7	15.6	2	7
2010-07-08	2931068-080710	2931068	21.02	21.02	60.16	91.097	452	3023	5275	7.4	26.8	57.5	7.17	13.92	1230	52	3.17	17.92	22.8	4.7	0.34	0.15	1015	8.9	40	12.2	2208	3.6	93	17.5	2669	2.8	120	18.3	5.3	25.2	2.8	13.3	1.2	5.7	0.2	1	0	0	42.3	17.1	13.3	3	7
2010-07-08	2931075-080710	2931075	21.05	21.05	65.7	89.517	262	1326	5791	3.9	15.4	29.1	12.42	8.67	443	4	5.08	16	10.5	1.8	0.59	0.24	958	5.6	12	15.5	1378	3.4	47	17.7	2118	1.7	103	19.4	3.6	17.1	2.8	13.3	0.2	1	0	0	0	0	26.6	16.2	8.1	2	7
2010-07-08	2931081-080710	2931081	21.21	21.21	61.93	92.638	596	3136	12273	8.6	33.3	56.4	11	10.25	1143	8	13.42	7.83	12.8	1.3	0.52	0.63	1621	7.7	17	13.6	2701	4.3	56	16.9	3574	3	106	18.2	6.3	29.7	5.8	27.3	2.4	11.3	0.2	0.9	0	0	36.3	20.3	14.1	2	7
2010-07-08	2931069-080710	2931069	20.89	20.89	56.85	92.491	1098	5694	20553	18.9	94.9	166	10.92	10	2102	2	9.92	11	39.2	0.5	0.52	0.47	3426	6.7	8	14.2	4422	5.1	31	15.8	4611	4.8	42	16.1	8	38.3	6.8	32.6	4.7	22.5	3.1	14.8	1.2	5.7	32.1	24.4	23	2	7
2010-07-08	2931080-080710	2931080	21.4	21.4	67.14	89.413	328	1362	13507	5.4	16.2	41.4	11.5	9.92	610	2	7.25	14.17	10.5	2.7	0.54	0.34	1079	6.2	19	15.2	1804	3.3	56	18.1	3059	1.6	110	19.8	5.5	25.7	3.5	16.4	0.2	0.9	0	0	0	0	29	15.4	7.5	1	7
2010-07-08	2931071-080710	2931071	20.7	20.7	65.12	90.595	1855	14051	28196	13.3	57.6	119.7	6.92	13.83	5430	68	8.42	12.33	30.1	1.8	0.33	0.41	3905	9.8	39	11	7415	5	90	15.8	8758	4.2	121	16.6	7.5	36.2	6.8	32.9	4.1	19.8	1.5	7.2	0.2	1	47.3	24.2	20.3	2	7
2010-07-08	2931064-080710	2931064	21.24	21.24	62.24	90.499	698	3797	15573	14.9	69.6	135.5	9.33	11.92	1563	20	4.75	16.5	45.6	6	0.44	0.22	1872	7.8	23	13.5	3050	4.5	66	16.8	4677	2.7	127	18.6	12.5	58.9	5.6	26.4	3.1	14.6	1.9	8.9	0.4	1.9	36.7	21.2	12.7	1	7
2010-07-08	2931087-080710	2931087	20.41	20.41	59.84	91.026	681	3755	18197	8.3	35.1	57.6	10.83	9.58	1279	4	14.58	5.83	11.3	0.7	0.53	0.71	1987	6.9	11	13.5	3281	4	47	16.4	4552	2.7	99	17.8	5.9	28.9	5.3	26	2.2	10.8	0.3	1.5	0	0	33.8	19.6	13.2	2	7
2010-07-11	1922069-110710	1922069	21.56	21.56	89.38	83.367	896	6196	11449	24.7	112	238.3	10.08	11.5	1919	0	15.83	5.75	33.5	0.6	0.47	0.73	2594	7.4	7	14.2	4194	4.4	48	17.2	4725	3.8	70	17.8	12.2	56.6	9.5	44.1	5.7	26.4	3.1	14.4	2	9.3	34.3	20.4	17.6	2	7
2010-07-11	1922044-110710	1922044	22.24	22.24	93.21	81.573	156	1211	3901	4.3	18.4	38.2	6.67	15.58	520	0	10	12.25	8.9	0.5	0.3	0.45	906	3.8	4	18.5	1379	2.2	18	20	1823	1.3	50	20.9	5	22.5	3.8	17.1	0.6	2.7	0	0	0	0	17.1	9.9	5.8	1	7
2010-07-11	1922057-110710	1922057	21.39	21.39	73.93	82.811	403	2244	16078	5.6	29.8	63.9	13.17	8.25	656	0	7.17	14.25	15.6	0.5	0.62	0.34	1768	4.8	6	16.6	2375	3.4	29	18	3008	2.5	59	18.9	5.1	23.8	4.5	21	1.4	6.5	0.1	0.5	0	0	22.4	15.9	11.7	1	7
2010-07-11	1922243-110710	1922243	22.06	22.06	81.78	83.478	373	2013	9693	13.8	50.1	85.2	8.42	13.67	974	3	7.42	14.67	30.5	5.4	0.38	0.34	1215	6.8	3	15.3	2109	3.5	46	18.6	3074	2.1	92	20	9.9	44.9	7.6	34.5	4.2	19	1	4.5	0	0	30.8	15.9	9.5	1	7
2010-07-11	1922063-110710	1922063	21.95	21.95	91.23	81.381	91	455	1781	2.7	12.2	18.6	6.67	15.33	294	3	8.25	13.75	5.9	0.8	0.3	0.38	453	4.2	4	17.8	968	1	49	21	1307	0.4	67	21.6	2.7	12.3	2.1	9.6	0	0	0	0	0	0	19.1	4.6	1.8	2	7
2010-07-11	1922051-110710	1922051	20.89	20.89	86.68	83.111	61	265	1191	1.9	5	13.4	9	11.92	141	1	9.92	11	3	0.9	0.43	0.47	249	4.3	12	16.6	763	0.4	47	20.5	1191	0.1	56	20.8	0.7	3.4	0.2	1	0	0	0	0	0	0	20.6	1.9	0.5	2	7
2010-07-11	1922067-110710	1922067	22.38	22.38	82.82	84.799	2929	19321	35764	25.5	122.8	178.4	14.17	8.25	4632	5	13.25	9.17	41.7	2.1	0.63	0.59	5498	11.9	13	10.5	6452	10.1	49	12.3	6916	9.3	85	13.1	12.7	56.7	10.3	46	5.8	25.9	3.8	17	2.6	11.6	53.2	45.1	41.6	2	7
2010-07-11	1922049-110710	1922049	21.09	21.09	94.25	81.948	259	937	13952	2	7.9	21.4	8.75	12.42	626	1	11	10.17	3.4	0.6	0.41	0.52	901	5.9	10	15.2	2693	1.7	51	19.5	4030	1	72	20.2	1.9	9	0.8	3.8	0	0	0	0	0	0	28	8.1	4.7	1	7
2010-07-11	1922070-110710	1922070	22.09	22.09	92.28	81.685	159	996	2446	6.2	28.4	53.8	8.08	14	434	0	10	12.08	12.6	0.8	0.37	0.45	734	4.6	8	17.5	1086	2.7	32	19.4	1586	1.2	79	20.9	5.9	26.7	4.3	19.5	1.3	5.9	0.1	0.5	0	0	20.8	12.2	5.4	2	7
2010-07-11	1922065-110710	1922065	21.79	NA	86.46	83.6	1884	6579	12918	NA	NA	NA	9.75	12.08	3489	589	NA	NA	NA	NA	0.45	NA	2279	18	29	3.8	2875	13.9	143	7.9	3362	11.3	289	10.5	NA	NA	NA	NA	NA	NA	NA	NA	NA	NA	82.6	63.8	51.9	2	7
2010-07-11	1922056-110710	1922056	20.89	20.89	85.77	83.355	248	1641	4065	11.5	62.5	91.2	7.58	13.33	681	1	11.42	9.5	20.5	0.7	0.36	0.55	1035	4.9	5	16	1765	2.7	26	18.2	2096	2	52	18.9	7.7	36.9	5.5	26.3	3.2	15.3	1.4	6.7	0.1	0.5	23.5	12.9	9.6	1	7
2010-07-11	1922046-110710	1922046	22.11	22.11	90.96	82.02	157	786	3341	3	13.2	23.9	8.42	13.75	412	0	7.92	14.25	6.6	1	0.38	0.36	631	5.3	6	16.8	1022	2.6	42	19.6	1701	0.9	90	21.2	3	13.6	2.6	11.8	0	0	0	0	0	0	24	11.8	4.1	1	7
2010-07-12	1922227-120710	1922227	19.59	19.59	81.61	84.531	697	2169	14011	8.2	53.1	118.1	4.33	15.25	2959	54	5.83	13.75	25	1.1	0.22	0.3	2392	5.4	49	14.2	4617	2.7	79	16.9	7361	1.6	111	18	3.9	19.9	3.7	18.9	1.5	7.7	1.1	5.6	0.3	1.5	27.6	13.8	8.2	2	7
2010-07-12	1922028-120710	1922028	21.2	21.2	79.36	85.058	313	1741	9275	2.1	7.4	99.1	8	13.25	800	19	1.42	19.83	17	1	0.38	0.07	1024	6.2	22	15.1	1703	3.3	54	17.9	2173	2.2	92	19	1.2	5.7	0.9	4.2	0.3	1.4	0.2	0.9	0.1	0.5	29.2	15.6	10.4	1	7
2010-07-12	1922225-120710	1922225	20.84	20.84	76.65	82.555	420	2844	6997	8.3	51	83.3	5.33	15.58	1557	30	11.58	9.33	14.5	0.5	0.26	0.56	1557	5.3	30	15.6	2514	3.1	58	17.8	2856	2.6	76	18.3	4.8	23	4.1	19.7	2.5	12	1	4.8	0	0	25.4	14.9	12.5	2	7
2010-07-12	1922081-120710	1922081	20.69	20.69	88.15	82.918	196	1752	4174	9.2	57.5	118.7	10.92	9.83	370	3	9.58	11.17	18.2	1.5	0.53	0.46	1007	3.8	17	17	2211	1.5	39	19.2	2298	1.4	42	19.3	3.8	18.4	3.1	15	2	9.7	1.2	5.8	0.4	1.9	18.4	7.2	6.8	4	7
2010-07-12	1922082-120710	1922082	20.66	NA	91.54	82.154	77	205	2285	NA	NA	NA	4.5	16.17	268	24	NA	NA	NA	NA	0.22	NA	418	2.6	29	18.1	1497	0.4	48	20.2	1656	0.3	51	20.3	NA	NA	NA	NA	NA	NA	NA	NA	NA	NA	12.6	1.9	1.5	1	7
2010-07-12	1922053-120710	1922053	20.48	20.48	80.28	84.871	703	4406	9821	15.5	53.7	134.6	7	13.5	2002	30	9.75	10.75	30.3	2.1	0.34	0.48	2124	6.6	31	13.9	2943	4.6	58	15.9	3385	3.8	86	16.7	8	39.1	7.2	35.2	5.3	25.9	1.1	5.4	0.6	2.9	32.2	22.5	18.6	2	7
2010-07-12	1922075-120710	1922075	20.96	20.96	83.33	84.338	1162	4061	17933	23.4	114.4	237.2	8.58	12.42	2750	64	13.08	7.92	35.8	2.9	0.41	0.62	2431	9.8	44	11.2	3011	7.8	80	13.2	3219	7.1	114	13.9	11.9	56.8	9.9	47.2	4.5	21.5	2.8	13.4	1.8	8.6	46.8	37.2	33.9	2	7
2010-07-12	1922008-120710	1922008	20.87	20.87	77.81	85.858	1080	5690	20859	19.1	47.1	71.9	5.5	15.42	3577	189	7.67	13.25	32.8	11.1	0.26	0.37	1412	15.8	67	5.2	3531	5.7	169	15.2	4191	4.6	207	16.3	18.6	89.1	17.4	83.4	4.8	23	0.6	2.9	0	0	75.7	27.3	22	1	7
2010-07-12	1922061-120710	1922061	21.17	21.17	88.84	82.587	112	598	2010	2.6	11.6	16.7	5.58	15.58	381	16	9.17	12	5.1	0.6	0.26	0.43	440	4.8	17	16.4	990	1.2	57	19.9	1337	0.5	82	20.7	3.5	16.5	2.2	10.4	0	0	0	0	0	0	22.7	5.7	2.4	2	7
2010-07-12	1922010-120710	1922010	21.12	21.12	92.16	82.433	45	219	1778	2.6	11.3	33.2	11.25	9.92	84	0	6.08	15.08	7.6	0.5	0.53	0.29	357	2	12	19.2	1774	0.2	31	21	1774	0.2	31	21	3.4	16.1	2.2	10.4	0.1	0.5	0	0	0	0	9.5	0.9	0.9	2	7
2010-07-12	1922079-120710	1922079	20.95	20.95	84.33	83.809	311	1699	10175	6.4	39.7	81.5	6.58	14.42	912	37	7.17	13.83	17.4	0.6	0.31	0.34	918	6.6	34	14.4	1654	3.2	66	17.8	2173	2.1	106	18.9	4.1	19.6	2.9	13.8	2.4	11.5	0.6	2.9	0	0	31.5	15.3	10	1	7
2010-07-12	1922078-120710	1922078	21	21	87.05	82.535	291	1487	5028	6.4	23.3	46	8.83	12.17	663	21	9.25	11.75	12.1	1.9	0.42	0.44	730	7.9	25	13.1	1356	3.2	96	17.8	2175	1.4	155	19.6	7.4	35.2	4.8	22.9	0.8	3.8	0	0	0	0	37.6	15.2	6.7	2	7
2010-07-12	1922233-120710	1922233	20.94	20.94	84.29	84.4	665	5098	12471	14.5	95	161.6	5.25	15.75	2528	43	8.83	12.17	32.8	1.2	0.25	0.42	2318	5.8	41	15.2	4380	2.9	65	18.1	4724	2.7	74	18.3	4.5	21.5	4.2	20.1	3	14.3	2.4	11.5	1.3	6.2	27.7	13.8	12.9	2	7
2010-07-12	1922080-120710	1922080	20.54	NA	89.46	82.214	169	1012	9062	NA	NA	NA	11.75	8.83	296	0	NA	NA	NA	NA	0.57	NA	1433	2.2	14	18.3	2306	1.3	21	19.2	2656	1.1	31	19.5	NA	NA	NA	NA	NA	NA	NA	NA	NA	NA	10.7	6.3	5.4	1	7
2010-07-13	1922236-130710	1922236	21.75	21.75	80.87	85.218	839	4375	20150	5.6	18.2	118.9	10.17	11.58	1784	10	7.75	14	11.9	2	0.47	0.36	2605	6.9	16	14.8	3800	4.6	49	17.2	4173	4.1	69	17.7	3.3	15.2	2.3	10.6	0.7	3.2	0.4	1.8	0.1	0.5	31.7	21.1	18.9	1	7
2010-07-13	1922093-130710	1922093	21.59	21.59	84.62	84.849	368	2156	11227	2.6	9.3	28.2	12.92	8.67	614	0	10.17	11.42	4.9	0.5	0.6	0.47	1285	6.1	7	15.5	2006	3.7	32	17.9	2595	2.5	76	19.1	3.2	14.8	1.2	5.6	0.1	0.5	0	0	0	0	28.3	17.1	11.6	2	7
2010-07-13	1922214-130710	1922214	21.15	21.15	78.61	86.053	489	2346	13450	9.4	37.9	162.9	10.92	10.25	947	1	4.58	16.58	34.4	2.4	0.52	0.22	2853	3.6	7	17.6	5302	1.8	33	19.3	7489	1.2	50	19.9	3.5	16.5	2.8	13.2	1.2	5.7	1	4.7	0.8	3.8	17	8.5	5.7	1	7
2010-07-13	1922234-130710	1922234	21.38	NA	81.59	84.935	436	3082	11826	NA	NA	NA	11.33	10.08	822	2	NA	NA	NA	NA	0.53	NA	1543	5.9	14	15.5	2849	3	43	18.4	3369	2.4	63	19	NA	NA	NA	NA	NA	NA	NA	NA	NA	NA	27.6	14	11.2	1	7
2010-07-13	1922086-130710	1922086	21.45	21.45	80.43	87.18	1268	4521	10529	8.8	28.6	73.4	14	7.5	1940	14	14.75	6.75	12.6	0.5	0.65	0.69	1998	13.6	17	7.9	2562	10.2	90	11.2	3133	7.8	200	13.7	10.6	49.4	7.4	34.5	1.4	6.5	0.4	1.9	0	0	63.4	47.6	36.4	4	7
2010-07-13	1922095-130710	1922095	21.73	21.73	82.99	85.019	402	1741	5476	3.4	10.7	21.5	6	15.75	1234	86	6.5	15.25	7.6	1.7	0.28	0.3	843	9.7	50	12.1	1734	3.9	110	17.8	2330	2.5	152	19.2	3.8	17.5	1.8	8.3	0	0	0	0	0	0	44.6	17.9	11.5	2	7
2010-07-13	1922091-130710	1922091	21.66	21.66	76.56	87.237	447	2667	15043	9.7	41.9	61.1	13.25	8.42	730	2	7.42	14.25	22.5	3.1	0.61	0.34	2055	4.7	6	17	2609	3.6	19	18.1	2873	3.2	32	18.5	5.8	26.8	4.8	22.2	2.9	13.4	0.5	2.3	0	0	21.7	16.6	14.8	3	7
2010-07-13	1922090-130710	1922090	21.32	21.32	71.58	89.501	4416	20167	50272	30.2	88.2	180.3	12.25	9.08	7642	67	13.67	7.67	43.4	6.8	0.57	0.64	7089	13.2	36	8.1	7805	12	60	9.3	8747	10.6	154	10.8	17.4	81.6	15.8	74.1	9.8	46	3.4	15.9	1.2	5.6	61.9	56.3	49.7	2	7
2010-07-13	2931010-130710	2931010	23.78	NA	88.81	85.154	339	1399	6731	NA	NA	NA	10.08	13.75	744	42	NA	NA	NA	NA	0.42	NA	687	11.2	32	12.7	1641	3.7	102	20.2	2774	1.7	156	22.2	NA	NA	NA	NA	NA	NA	NA	NA	NA	NA	47.1	15.6	7.1	3	7
2010-07-13	1922096-130710	1922096	21.66	21.66	87.45	84.06	149	451	2792	3.3	17.3	43.4	2.17	19.5	839	73	4.58	17.08	10.4	1.4	0.1	0.21	448	5.1	58	16.6	1329	1.1	87	20.6	1847	0.6	102	21.1	1.8	8.3	1.7	7.8	0.5	2.3	0	0	0	0	23.5	5.1	2.8	2	7
2010-07-13	1922092-130710	1922092	21.44	21.44	73.31	83.933	226	1638	3071	2.5	11.7	24.9	10	11.5	483	2	6.58	14.92	6.7	0.7	0.47	0.31	1045	4.4	14	17.1	1556	2.7	37	18.8	1800	2.1	57	19.4	2.9	13.5	2.5	11.7	0	0	0	0	0	0	20.5	12.6	9.8	4	7
2010-07-13	2931093-130710	2931093	23.49	23.49	82.28	85.135	733	3683	14200	13.5	51.5	110.5	10.25	13.25	1612	53	8.08	15.42	30.1	4.8	0.44	0.34	1545	10.9	29	12.6	2178	7.3	77	16.2	3016	4.7	167	18.8	11.9	50.7	7.9	33.6	3.6	15.3	1.2	5.1	0.2	0.9	46.4	31.1	20	3	7
2010-07-13	1922094-130710	1922094	21.56	21.56	81.7	85.006	332	1568	3660	2.7	13.1	24.1	10.92	10.67	636	20	8.08	13.5	5.3	1.1	0.51	0.37	713	9.7	22	11.9	1050	5.8	70	15.8	1873	1.7	203	19.9	2.1	9.7	1.7	7.9	0	0	0	0	0	0	45	26.9	7.9	4	7
2010-07-13	1922097-130710	1922097	21.64	21.64	72.63	87.73	1083	5768	31742	1.3	4.6	54.5	10	11.67	2329	16	1.42	20.25	7	0.9	0.46	0.07	3525	6.6	18	15.1	4870	4.7	44	17	5662	3.9	73	17.8	0.8	3.7	0.6	2.8	0.2	0.9	0.1	0.5	0	0	30.5	21.7	18	1	7
2010-07-13	1922083-130710	1922083	21.47	21.47	77.87	85.453	181	601	2999	10.7	39.3	54.2	5.25	16.25	472	87	5	16.5	29.2	5.1	0.24	0.23	460	7.1	43	14.4	1080	1.6	109	19.9	2612	0.3	142	21.2	7.8	36.3	5.1	23.8	2.8	13	0.2	0.9	0	0	33.1	7.5	1.4	4	7
2010-07-13	2931094-130710	2931094	23.66	23.66	85.41	86.145	570	2649	6821	13.3	33	48.6	12.67	11	1025	47	15.75	7.92	18.9	2.2	0.54	0.67	947	13.9	33	9.8	1460	7.8	137	15.9	2136	4.2	236	19.5	15.1	63.8	13.3	56.2	3.2	13.5	0	0	0	0	58.7	33	17.8	3	7
2010-07-13	2931024-130710	2931024	23.57	23.57	79.56	85.003	2287	6891	8922	6.6	21.5	28.8	13.67	9.92	3775	237	10	13.58	12	2.6	0.58	0.42	2947	18.2	29	5.3	3604	14.7	121	8.9	3761	13.9	166	9.7	8.3	35.2	5.8	24.6	0.2	0.8	0	0	0	0	77.2	62.4	59	1	7
2010-07-14	2931279-140710	2931279	21.37	21.37	86.75	85.906	327	1904	3892	2.2	7.1	12.9	8.08	13.33	797	43	12.67	8.75	3.3	0.6	0.38	0.59	833	7.9	31	13.5	1506	3.6	91	17.8	2118	2	143	19.4	1.6	7.5	0.7	3.3	0	0	0	0	0	0	37	16.8	9.4	3	7
2010-07-14	2931237-140710	2931237	21.38	NA	75.17	87.624	1833	9734	25168	NA	NA	NA	8.42	13	4613	33	NA	NA	NA	NA	0.39	NA	4288	9.1	24	12.3	5831	6.6	58	14.8	6250	6.1	80	15.3	NA	NA	NA	NA	NA	NA	NA	NA	NA	NA	42.6	30.9	28.5	3	7
2010-07-14	1922213-140710	1922213	21.81	21.81	72.83	88.828	1837	7500	30506	19.4	80.6	116.7	14.42	7.42	2780	5	10.33	11.5	38.5	2.3	0.66	0.47	5854	6.8	8	15	6537	6.1	22	15.8	7061	5.6	43	16.2	9.8	44.9	8.8	40.3	5.6	25.7	3.2	14.7	0.8	3.7	31.2	28	25.7	3	7
2010-07-14	1922217-140710	1922217	21.54	21.54	74.37	87.463	234	1860	5864	5.8	33.3	166.7	13.42	8.17	375	0	6.42	15.17	16.9	1.1	0.62	0.3	1745	2.8	5	18.8	2480	1.9	15	19.7	2953	1.5	30	20.1	2.6	12.1	1.9	8.8	1.2	5.6	0.9	4.2	0.2	0.9	13	8.8	7	2	7
2010-07-14	2931035-140710	2931035	21.19	21.19	68.32	90.44	3733	19486	55571	42.4	188	367.9	10.67	10.58	7435	3	15.17	6.08	58.7	1.7	0.5	0.72	10929	7.2	7	14	12630	6.2	26	15	12791	6.2	30	15.1	12.9	60.9	10.2	48.1	6.9	32.6	5.6	26.4	4.1	19.3	34	29.3	29.3	3	7
2010-07-14	1922087-140710	1922087	21.54	21.54	79.11	87.785	124	851	2118	0.5	0.5	1.5	9.92	11.67	262	7	0	21.58	NA	0.5	0.46	0	569	4.4	10	17.2	1198	1.6	39	20	1578	0.8	66	20.8	0	0	0	0	0	0	0	0	0	0	20.4	7.4	3.7	4	7
2010-07-14	2931264-140710	2931264	21.15	21.15	76.73	87.874	2681	14232	36895	16.6	52.8	94	8.67	12.5	6306	167	10.33	10.83	27.7	6.1	0.41	0.49	3567	15.8	48	5.3	6256	8.8	161	12.4	6711	8.1	190	13.1	15.5	73.3	10.5	49.6	4.4	20.8	1.2	5.7	0.1	0.5	74.7	41.6	38.3	3	7
2010-07-14	2931089-140710	2931089	21.42	NA	84.59	86.361	288	1231	3634	NA	NA	NA	8.17	13.25	677	48	NA	NA	NA	NA	0.38	NA	624	9.1	41	12.3	1194	3.7	101	17.8	2133	1.2	174	20.2	NA	NA	NA	NA	NA	NA	NA	NA	NA	NA	42.5	17.3	5.6	3	7
2010-07-14	1922215-140710	1922215	21.88	21.88	77.33	88.177	201	1186	3243	7	20.9	28.4	15.25	6.67	289	1	15.42	6.5	9.8	0.6	0.7	0.7	714	6.1	4	15.8	1298	2.8	44	19.2	1992	1.2	93	20.7	13.1	59.9	5.2	23.8	0.4	1.8	0	0	0	0	27.9	12.8	5.5	2	7
2010-07-14	2931077-140710	2931077	21.26	21.26	69.72	86.312	1349	7788	30740	4.3	22	59.6	7.58	13.75	3789	3	5.92	15.42	13.9	0.6	0.36	0.28	6607	4.3	8	17	7777	3.7	14	17.7	8884	3.2	35	18.2	4.2	19.8	3.8	17.9	0.7	3.3	0.1	0.5	0	0	20.2	17.4	15.1	3	7
2010-07-14	1922216-140710	1922216	21.96	21.96	79.93	87.653	639	3097	11540	11.3	43.1	94	14.17	7.83	993	0	7.58	14.42	26.6	3.3	0.65	0.35	2511	5.6	3	16.4	2728	5.1	12	16.9	3259	4	57	18	7.8	35.5	6	27.3	3.3	15	0.6	2.7	0.1	0.5	25.5	23.2	18.2	2	7
2010-07-14	1922207-140710	1922207	21.76	NA	73.24	88.267	588	4922	13316	NA	NA	NA	7.42	14.42	1712	9	NA	NA	NA	NA	0.34	NA	2943	4.3	5	17.5	3733	3.3	21	18.5	4062	3	34	18.8	NA	NA	NA	NA	NA	NA	NA	NA	NA	NA	19.8	15.2	13.8	3	7
2010-07-14	2931265-140710	2931265	21.7	21.7	71.1	90.504	2421	10682	43595	33	149.3	306.1	14	7.75	3760	3	8.92	12.83	71.6	6.1	0.65	0.41	4317	12.2	14	9.6	5698	9.1	71	12.7	6681	7.6	141	14.2	14.1	65	9.3	42.9	6.2	28.6	3.8	17.5	3.1	14.3	56.2	41.9	35	3	7
2010-07-17	2111015-170710	2111015	23.86	23.86	76.34	86.893	73	482	1113	2.1	7.1	10.7	14.92	9	116	0	13	10.92	3.4	0.6	0.63	0.54	364	4.3	8	19.6	722	1.2	39	22.8	1109	0.2	65	23.8	2.3	9.6	0.4	1.7	0	0	0	0	0	0	18	5	0.8	1	7
2010-07-17	2111023-170710	2111023	23.14	23.14	73.71	90.252	1363	7154	22109	18.4	90.5	129.1	10.08	13.08	3085	36	9.17	14	44.5	1.4	0.44	0.4	3156	9.9	21	13.2	4007	7.7	55	15.5	5229	5.6	135	17.6	7.2	31.1	6.1	26.4	5.4	23.3	4	17.3	1.4	6.1	42.8	33.3	24.2	1	7
2010-07-17	2111019-170710	2111019	23.33	23.33	65.35	88.84	80	302	4301	0.9	2.3	3.7	9.08	14.25	193	8	7.08	16.25	1.6	0.6	0.39	0.3	365	4.6	10	18.8	1477	0.6	44	22.8	3576	0.2	55	23.2	0	0	0	0	0	0	0	0	0	0	19.7	2.6	0.9	1	7
2010-07-17	2111243-170710	2111243	23.1	23.1	76.86	87.679	330	1463	6437	4	16	24	16.17	7	472	0	9.92	13.25	8.3	0.7	0.7	0.43	876	8.3	23	14.8	2092	2.9	76	20.2	3148	1.7	111	21.5	5.5	23.8	3.4	14.7	0	0	0	0	0	0	35.9	12.6	7.4	1	7
2010-07-17	2111173-170710	2111173	24.83	NA	73.36	89.023	1616	9386	41038	NA	NA	NA	15.67	9.17	2561	1	NA	NA	NA	NA	0.63	NA	5792	6.9	4	17.9	7118	5.6	21	19.2	9126	4.2	66	20.6	NA	NA	NA	NA	NA	NA	NA	NA	NA	NA	27.8	22.6	16.9	1	7
2010-07-17	2111013-170710	2111013	24.21	NA	74.55	88.328	391	1841	22074	NA	NA	NA	14.58	9.67	648	2	NA	NA	NA	NA	0.6	NA	1313	7.1	10	17.2	2051	4.2	46	20.1	3684	1.9	108	22.3	NA	NA	NA	NA	NA	NA	NA	NA	NA	NA	29.3	17.3	7.8	2	7
2010-07-17	2111020-170710	2111020	23.42	23.42	74	88.131	181	902	4702	8.1	30.3	51.8	12.33	11.08	343	1	15.58	7.83	11.9	0.5	0.53	0.67	711	5.7	12	17.8	1408	2.2	51	21.2	2290	1	87	22.4	7.5	32	6.5	27.8	2.2	9.4	0	0	0	0	24.3	9.4	4.3	2	7
2010-07-17	2111012-170710	2111012	24.04	24.04	78.38	87.46	116	960	2399	4.2	13.1	32.8	14.75	9.33	189	0	4.17	19.92	10.4	2.9	0.61	0.17	864	3.1	6	21	1312	1.8	17	22.2	1630	1.2	33	22.8	2.7	11.2	1.8	7.5	0.2	0.8	0	0	0	0	12.9	7.5	5	4	7
2010-07-17	2111014-170710	2111014	24.19	24.19	78.17	87.31	382	2220	10792	7.1	21.8	44	13.5	10.75	686	0	14.83	9.42	10.6	1.7	0.56	0.61	1732	5.2	9	19	2492	3.5	26	20.8	3029	2.7	55	21.6	13.4	55.4	5.2	21.5	0.8	3.3	0	0	0	0	21.5	14.5	11.2	1	7
2010-07-17	2111240-170710	2111240	23.77	23.77	80.96	87.388	196	985	6647	8	48.2	96.1	15.08	8.75	302	12	8.25	15.58	22	0.6	0.63	0.35	956	4.7	11	19.2	1583	2.5	33	21.3	2600	1.2	72	22.7	5.6	23.6	5	21	2.8	11.8	1.1	4.6	0.1	0.4	19.8	10.5	5	1	7
2010-07-17	2111030-170710	2111030	22.84	22.84	89.22	86.415	178	1033	4363	3.1	10.2	21.6	13.83	9	294	1	12.33	10.5	4.7	1.2	0.61	0.54	923	4.1	16	18.8	1477	2.2	36	20.6	1996	1.3	66	21.5	2.8	12.3	1.8	7.9	0	0	0	0	0	0	18	9.6	5.7	4	7
2010-07-18	2891012-180710	2891012	21.03	21.03	84.9	82.422	340	2036	6288	3.6	19.5	40.7	9.83	11.25	729	1	7.25	13.83	9.4	0.6	0.47	0.34	1197	5.9	6	15.2	1776	3.7	38	17.4	2588	2.1	94	19	3.9	18.5	2.5	11.9	0.6	2.9	0	0	0	0	28.1	17.6	10	1	7
2010-07-18	2891013-180710	2891013	21.31	21.31	77.11	81.715	62	277	2339	1.2	3.1	26.3	9	12.33	144	2	7.08	14.25	2.5	0.5	0.42	0.33	289	3.7	15	17.7	1259	0.2	48	21.1	2339	0.1	53	21.2	0.3	1.4	0.2	0.9	0.1	0.5	0	0	0	0	17.4	0.9	0.5	3	7
2010-07-18	2891009-180710	2891009	21.07	21.07	91.57	82.201	69	429	1643	0.8	2.5	7.6	7.83	13.25	186	0	3	18.08	2.6	0.6	0.37	0.14	412	3.2	7	17.8	925	0.8	34	20.2	1362	0.3	48	20.8	0.2	0.9	0	0	0	0	0	0	0	0	15.2	3.8	1.4	1	7
2010-07-18	2891014-180710	2891014	21.33	21.33	71.46	88.018	2963	15437	34592	49.1	192.2	311.4	9.83	11.5	6427	1	13.25	8.08	78.6	0.7	0.46	0.62	8328	7.6	4	13.8	9004	7	12	14.3	9105	6.9	16	14.4	10.8	50.6	10.6	49.7	8.8	41.3	7.5	35.2	6	28.1	35.6	32.8	32.3	2	7
2010-07-18	2891005-180710	2891005	20.49	NA	90.22	81.96	183	1096	5370	NA	NA	NA	7	13.5	536	0	NA	NA	NA	NA	0.34	NA	892	4.2	2	16.3	1345	2.4	28	18.1	1915	1.2	71	19.2	NA	NA	NA	NA	NA	NA	NA	NA	NA	NA	20.5	11.7	5.9	1	7
2010-07-18	2891011-180710	2891011	21.04	21.04	82.94	83.814	776	4034	19709	16.2	86.1	126.5	3.5	17.58	4454	44	9	12.08	34.8	2.3	0.17	0.43	3688	4.2	41	16.8	4764	3.2	49	17.8	6144	2.4	81	18.7	6.1	29	5.5	26.1	3.7	17.6	2.8	13.3	1.1	5.2	20	15.2	11.4	1	7
2010-07-18	2891008-180710	2891008	20.82	20.82	79.31	85.429	448	2243	3566	15.4	64.1	178.3	13.42	7.42	695	2	8.75	12.08	33.7	2.2	0.64	0.42	992	9.2	14	11.6	1535	5.2	90	15.7	1848	3.7	149	17.2	8.3	39.9	7.9	37.9	3.8	18.3	1.5	7.2	0.5	2.4	44.2	25	17.8	4	7
2010-07-18	2891020-180710	2891020	21.07	21.07	91.62	82.738	60	132	3261	3.2	11.2	31.3	12.58	8.5	100	2	8.92	12.17	5.7	1.3	0.6	0.42	525	1.8	16	19.2	2129	0.3	27	20.8	2600	0.2	30	20.8	2.5	11.9	1.5	7.1	0.1	0.5	0	0	0	0	8.5	1.4	0.9	1	7
2010-07-18	2891003-180710	2891003	21.08	21.08	79.16	84.45	4746	10991	27724	23.7	101.1	134.7	2.58	18.5	12323	3688	7.25	13.83	59.6	4.9	0.12	0.34	5019	19.9	77	1.2	5461	18.2	140	2.8	5461	18.2	140	2.8	10	47.4	7.2	34.2	5.4	25.6	4.3	20.4	1.7	8.1	94.4	86.3	86.3	1	7
2010-07-18	2891016-180710	2891016	21.01	21.01	85.7	83.541	1015	5819	30902	21.5	98.3	205.9	6.5	14.58	3246	20	8.42	12.67	51.5	1.5	0.31	0.4	4426	4.8	23	16.3	5540	3.8	36	17.3	5888	3.5	45	17.6	6.8	32.4	6.2	29.5	5.4	25.7	3.8	18.1	1.5	7.1	22.8	18.1	16.7	1	7
2010-07-19	2891023-190710	2891023	21.24	21.24	68.75	86.616	1541	8076	18107	22.7	89.4	129.5	9.92	11.33	3206	85	16.33	4.92	29.4	0.6	0.47	0.77	2802	11.6	30	9.7	4531	6.9	98	14.3	5290	5.8	150	15.5	10.5	49.4	8.8	41.4	6.8	32	3.5	16.5	1.2	5.6	54.6	32.5	27.3	1	7
2010-07-19	2891042-190710	2891042	21.53	21.53	88.13	83.844	366	2233	5317	6.1	38.6	73.5	11.33	10.25	697	0	10	11.58	12.2	0.9	0.53	0.46	1400	5.6	6	16	2212	3.3	29	18.2	2376	3	42	18.6	4.1	19	3.2	14.9	1.6	7.4	0.5	2.3	0	0	26	15.3	13.9	1	7
2010-07-19	2891031-190710	2891031	18.23	18.23	90.29	82.977	90	471	2170	2.7	17.3	28.4	10.75	7.5	153	1	3.92	14.33	10.9	0.5	0.59	0.22	493	3.1	8	15.2	1265	0.8	40	17.5	1512	0.5	50	17.8	2.5	13.7	2	11	0.3	1.6	0	0	0	0	17	4.4	2.7	3	7
2010-07-20	2891027-200710	2891027	21.82	21.82	86.07	85.163	358	2194	7173	6	32.8	45.6	14	7.83	558	0	6.17	15.67	19.8	0.5	0.64	0.28	1509	5.1	9	16.8	1798	4.1	27	17.8	2448	2.6	77	19.2	5.1	23.4	4.8	22	2.2	10.1	0	0	0	0	23.4	18.8	11.9	3	7
2010-07-20	2891004-200710	2891004	21.94	21.94	76.57	86.11	723	4742	21136	15.6	72.2	134.9	10.17	11.83	1561	3	5.33	16.67	50.5	4.5	0.46	0.24	3701	4.2	10	17.8	4163	3.8	16	18.2	4796	3.2	38	18.8	6.1	27.8	5.2	23.7	3.7	16.9	2.3	10.5	0.7	3.2	19.1	17.3	14.6	3	7
2010-07-20	2891021-200710	2891021	21.61	NA	80.14	85.773	242	1267	8634	NA	NA	NA	11.83	9.83	439	4	NA	NA	NA	NA	0.55	NA	1565	3.2	8	18.4	2330	2.1	19	19.6	3386	1.2	49	20.4	NA	NA	NA	NA	NA	NA	NA	NA	NA	NA	14.8	9.7	5.6	1	7
2010-07-21	2891036-210710	2891036	20.74	20.74	74.26	86.447	601	3846	28487	17.2	80.5	293.7	5.5	15.25	2259	2	4.92	15.83	57.5	4.7	0.27	0.24	4010	3.1	6	17.7	5232	2.3	14	18.4	5766	2.1	24	18.7	6.2	29.9	4.8	23.1	3.4	16.4	2.2	10.6	0.7	3.4	14.9	11.1	10.1	1	7
2010-07-25	2111027-250710	2111027	24.42	24.42	64.16	88.065	402	2439	10444	7.6	23.6	53.8	12	12.42	814	4	5.58	18.83	18	4.4	0.49	0.23	1577	6.1	12	18.3	2452	3.7	40	20.8	3553	2.2	82	22.2	6.5	26.6	5.1	20.9	0.9	3.7	0.1	0.4	0	0	25	15.2	9	2	7
2010-07-25	2111069-250710	2111069	23.52	NA	69.17	88.145	2231	10410	26831	NA	NA	NA	11.67	11.92	4502	7	NA	NA	NA	NA	0.5	NA	5168	10.2	5	13.4	5804	9	25	14.6	6440	8	70	15.6	NA	NA	NA	NA	NA	NA	NA	NA	NA	NA	43.4	38.3	34	1	7
2010-07-25	2111264-250710	2111264	23.6	23.6	78.59	89.162	1132	9643	22404	41.7	240	337	11.58	12.08	2313	0	10	13.67	97.9	0.6	0.49	0.42	5836	4.6	2	19.1	7551	3.5	18	20.2	8062	3.2	29	20.4	9.1	38.6	8	33.9	6.9	29.2	5.5	23.3	4.2	17.8	19.5	14.8	13.6	1	7
2010-07-25	2111256-250710	2111256	24.19	NA	67.86	88.362	80	318	4020	NA	NA	NA	4.08	20.17	446	6	NA	NA	NA	NA	0.17	NA	720	2.6	4	21.7	1887	0.8	23	23.5	2878	0.4	31	23.8	NA	NA	NA	NA	NA	NA	NA	NA	NA	NA	10.7	3.3	1.7	1	7
2010-07-25	2111066-250710	2111066	24.24	NA	61.65	89.611	620	4776	14804	NA	NA	NA	12	12.25	1248	4	NA	NA	NA	NA	0.5	NA	2741	5.4	9	18.8	3619	4	27	20.2	3886	3.7	38	20.6	NA	NA	NA	NA	NA	NA	NA	NA	NA	NA	22.3	16.5	15.3	1	7
2010-07-25	2111265-250710	2111265	23.65	23.65	64.27	88.558	477	2023	21651	6.2	22.7	61.2	10	13.67	1102	19	12.33	11.33	10.9	1.2	0.42	0.52	1372	8.1	12	15.6	2755	3.7	59	20	3262	2.9	85	20.8	7	29.6	5.6	23.7	0.6	2.5	0.2	0.8	0	0	34.2	15.6	12.3	1	7
2010-07-25	2111257-250710	2111257	24.41	24.41	70.52	88.828	759	3406	15109	10.1	60	123.2	12.58	11.83	1441	35	8.08	16.33	29.3	0.5	0.52	0.33	1379	13.2	23	11.2	2157	7.8	109	16.7	3141	4.5	221	19.9	5.7	23.4	5	20.5	3.6	14.7	1.7	7	0.3	1.2	54.1	32	18.4	1	7
2010-07-25	2111163-250710	2111163	24.14	24.14	68.06	88.029	916	2042	44906	7	14.9	68.7	5.58	18.58	3957	2	2.58	21.58	20.7	5.4	0.23	0.11	5745	3.8	5	20.3	7697	2.8	15	21.3	9501	2.2	34	21.9	6.8	28.2	2.8	11.6	0.8	3.3	0.1	0.4	0	0	15.7	11.6	9.1	1	7
2010-07-25	2111263-250710	2111263	23.59	23.59	59.57	88.837	546	2785	13974	8.9	40.6	88.1	11	12.58	1169	2	11.33	12.25	17.9	0.5	0.47	0.48	2271	5.6	11	18	3131	3.9	32	19.7	4061	2.8	67	20.8	7.2	30.5	6.4	27.1	3.2	13.6	0.6	2.5	0.1	0.4	23.7	16.5	11.9	1	7
2010-07-25	2111068-250710	2111068	23.99	23.99	67.21	87.855	249	1220	8531	3.5	8.2	14	14.58	9.42	408	2	6.33	17.67	6.4	2.5	0.61	0.26	1056	5.4	13	18.6	2260	2.2	49	21.8	2717	1.7	64	22.3	3.3	13.8	0.8	3.3	0	0	0	0	0	0	22.5	9.2	7.1	1	7
2010-07-25	2111261-250710	2111261	23.92	23.92	67.35	90.355	1304	6821	41587	23.8	112.9	282.3	6.33	17.58	4918	2	12.75	11.17	41	4.3	0.26	0.53	5926	5.2	4	18.7	7001	4.4	14	19.5	7517	4.1	25	19.8	16.2	67.7	9.9	41.4	5.4	22.6	3.7	15.5	1.9	7.9	21.7	18.4	17.1	1	7
2010-07-26	1932164-260710	1932164	21.32	21.32	57.65	90.306	5226	31646	76234	25.2	123.8	218.5	8.92	12.42	12454	35	11.67	9.67	45.6	0.6	0.42	0.55	13340	8.3	25	13	16415	6.8	47	14.6	17237	6.4	59	14.9	7.8	36.6	7.3	34.2	5.7	26.7	4.2	19.7	2.2	10.3	38.9	31.9	30	2	7
2010-07-26	1932158-260710	1932158	20.83	20.83	61.37	88.198	149	715	4998	11.9	36	56	11.75	9.08	263	2	5.75	15.08	26.9	6.2	0.56	0.28	673	4.3	12	16.5	1311	1.7	48	19.2	2372	0.6	85	20.2	13.8	66.3	6.8	32.6	3.1	14.9	0.2	1	0	0	20.6	8.2	2.9	1	7
2010-07-26	1932102-260710	1932102	21.18	NA	57.66	88.126	1200	8367	24145	NA	NA	NA	6	15.25	4242	3	NA	NA	NA	NA	0.28	NA	6100	4.2	5	17.1	7378	3.4	16	17.8	7722	3.2	22	18	NA	NA	NA	NA	NA	NA	NA	NA	NA	NA	19.8	16.1	15.1	1	7
2010-07-26	1932157-260710	1932157	21.36	21.36	64.97	86.668	492	3190	4649	5.5	13.8	53.4	12.92	8.5	812	5	9.58	11.83	9.3	2.3	0.6	0.45	1149	9	16	12.4	2003	4.7	71	16.8	2698	3	133	18.4	6.8	31.8	4.1	19.2	0.2	0.9	0.1	0.5	0	0	42.1	22	14	2	7
2010-07-26	1932210-260710	1932210	21.86	21.86	66.51	87.18	590	1454	10407	5	35.8	62.5	13.83	8.08	896	65	4.58	17.33	22	0.5	0.63	0.21	846	15.2	14	6.8	1153	9	197	12.9	1939	2.8	389	19.1	3.2	14.6	2.8	12.8	1.9	8.7	0.3	1.4	0	0	69.5	41.2	12.8	2	7
2010-07-26	1932104-260710	1932104	21.14	21.14	55.45	89.899	2052	8702	38688	27.5	108.8	366.5	14.33	6.83	3029	3	14.17	7	40.8	0.6	0.68	0.67	3767	11.5	12	9.7	5703	7.4	83	13.8	6880	6	143	15.2	10.2	48.2	9.3	44	6	28.4	3.7	17.5	2.1	9.9	54.4	35	28.4	2	7
2010-07-26	1932101-260710	1932101	21.66	21.66	58.25	90.697	2627	11674	30069	39.4	133.8	198.2	14.75	6.92	3854	11	7.67	14	101.2	5.5	0.68	0.35	5973	9.5	14	12.2	6528	8.7	26	13	6886	8.2	51	13.5	12.1	55.9	7.7	35.5	7.2	33.2	7.1	32.8	5.3	24.5	43.9	40.2	37.9	2	7
2010-07-26	1932096-260710	1932096	19.11	19.11	71.15	87.446	672	3350	8263	7.2	32.2	75.5	7.25	11.92	1725	31	8.83	10.33	14.9	0.7	0.38	0.46	1737	7.2	23	11.9	2402	4.9	75	14.2	2622	4.3	102	14.8	5	26.2	4.6	24.1	1.5	7.8	0.2	1	0	0	37.7	25.6	22.5	2	7
2010-07-26	1932107-260710	1932107	21.04	21.04	61.47	88.568	1307	5877	29608	17.8	74.4	119.6	8.58	12.5	3145	45	10.33	10.75	34.3	2.1	0.41	0.49	2935	9.2	35	11.8	3929	6.8	72	14.3	4657	5.5	125	15.6	8.6	40.9	7.6	36.1	5.2	24.7	3.4	16.2	0.4	1.9	43.7	32.3	26.1	4	7
2010-07-26	1932160-260710	1932160	21.61	21.61	65.55	86.454	154	613	3922	6.2	15.2	48.2	3.67	18	742	34	4.08	17.58	14.3	4.4	0.17	0.19	718	3.8	32	17.8	1783	1.2	61	20.5	2226	0.8	71	20.8	5.6	25.9	3.7	17.1	0.2	0.9	0	0	0	0	17.6	5.6	3.7	1	7
2010-07-26	1932106-260710	1932106	21.06	21.06	64.16	86.834	869	3155	4165	3.2	13.4	25.2	2.17	18.92	2921	634	8.17	12.92	7	0.8	0.1	0.39	1030	17.7	36	3.4	1593	9.3	293	11.8	2013	6.5	359	14.6	4.2	19.9	2.5	11.9	0	0	0	0	0	0	84	44.2	30.9	4	7
2010-07-26	1932222-260710	1932222	20.92	NA	64.3	87.754	801	5406	21922	NA	NA	NA	12.33	8.58	1357	2	NA	NA	NA	NA	0.59	NA	3100	5.3	14	15.6	5841	2.8	38	18.2	6979	2.2	56	18.7	NA	NA	NA	NA	NA	NA	NA	NA	NA	NA	25.3	13.4	10.5	2	7
2010-07-27	1932149-270710	1932149	21.09	21.09	62.81	92.763	4584	19292	63782	33	106.9	272.7	9.92	11.25	9444	299	13.42	7.75	49.8	4	0.47	0.64	5697	17	41	4.2	8792	10.8	171	10.3	9771	9.7	223	11.5	14.9	70.6	10.4	49.3	7	33.2	5.2	24.7	2.6	12.3	80.6	51.2	46	2	7
2010-07-27	1932110-270710	1932110	21.19	21.19	74.53	88.531	401	1989	7489	4.9	15	29.1	11.17	10.08	747	19	8.75	12.5	9.2	1.9	0.53	0.41	911	9	27	12.2	1896	3.7	90	17.6	2615	2.2	139	19	5.2	24.5	3.8	17.9	0.2	0.9	0	0	0	0	42.5	17.5	10.4	2	7
2010-07-27	1932150-270710	1932150	21.08	21.08	68.66	89.733	417	2480	8268	4	15.9	34.3	8	13.08	1050	31	12.67	8.42	6.1	0.8	0.38	0.6	1066	7.9	27	13.2	1949	3.8	77	17.2	2667	2.4	126	18.7	4.2	19.9	3	14.2	0.3	1.4	0	0	0	0	37.5	18	11.4	3	7
2010-07-27	1932114-270710	1932114	21.62	21.62	72.09	87.998	163	712	5199	6.2	14.4	43.6	13.33	8.33	265	1	1.83	19.83	21.1	4.8	0.62	0.08	1043	3.2	8	18.4	2186	1.3	31	20.3	2688	1	41	20.7	3.9	18	1.6	7.4	0.7	3.2	0	0	0	0	14.8	6	4.6	2	7
2010-07-27	1932147-270710	1932147	20.92	20.92	68.73	90.149	428	1845	4261	10	28.3	48.4	12.92	8	687	10	14.17	6.75	14	1.5	0.62	0.68	769	11.4	18	9.5	1318	5.4	117	15.5	2150	2.3	212	18.6	10.7	51.1	8.2	39.2	1.7	8.1	0	0	0	0	54.5	25.8	11	1	7
2010-07-27	1932153-270710	1932153	21.2	21.2	62.64	89.576	992	3999	26554	3	8	16.7	12.75	8.5	1649	7	9.17	12.08	5.2	1.4	0.6	0.43	2092	10	15	11.2	3084	6.5	71	14.8	4088	4.6	141	16.7	2.5	11.8	0.8	3.8	0	0	0	0	0	0	47.2	30.7	21.7	2	7
2010-07-27	1932113-270710	1932113	21.19	21.19	73.63	88.063	132	537	3776	8.3	25.3	62.8	4.83	16.42	424	45	9.92	11.33	13.2	3.9	0.23	0.47	404	5.6	35	15.7	1083	1.2	72	20	1902	0.4	96	20.8	10.2	48.1	4.7	22.2	1	4.7	0.2	0.9	0	0	26.4	5.7	1.9	2	7
2010-07-27	1932168-270710	1932168	21.34	21.34	66.51	89.44	347	1870	5596	3.3	6.6	16.3	13	8.33	568	3	3.67	17.67	5.9	2.7	0.61	0.17	809	8.9	15	12.4	1682	3.5	85	17.8	2097	2.4	123	18.9	1.2	5.6	0.3	1.4	0	0	0	0	0	0	41.7	16.4	11.2	2	7
2010-07-27	1932119-270710	1932119	20.78	20.78	68.21	90.33	783	3235	25111	11.7	37.2	61.7	13	7.83	1251	6	12.83	8	17.8	1.9	0.63	0.62	1448	11.2	15	9.7	2469	6	101	14.8	3716	3.5	191	17.3	10.9	52.5	9.9	47.6	2.3	11.1	0.4	1.9	0	0	53.9	28.9	16.8	2	7
2010-07-27	1932223-270710	1932223	21.26	21.26	68.2	89.381	427	2070	6909	11	42.4	94.7	11.33	9.92	792	10	15.17	6.08	15.2	0.6	0.53	0.71	1010	8.8	12	12.4	1804	4.2	83	17	2733	2.2	154	19	8.2	38.6	6.2	29.2	3.8	17.9	0.4	1.9	0.1	0.5	41.4	19.8	10.3	1	7
2010-07-27	1932208-270710	1932208	20.81	20.81	78.03	89.486	2043	6474	12864	13.3	69.5	104.7	1.58	19.25	6961	1639	14	6.83	19.5	0.6	0.08	0.67	2043	20.8	NA	0	2043	20.8	NA	0	2197	18.5	825	2.3	7.8	37.5	6	28.8	3.2	15.4	2.3	11.1	0.6	2.9	100	100	88.9	1	7
2010-07-27	1932109-270710	1932109	21.09	21.09	67.41	90.684	400	1622	6251	12.5	37.1	88.6	11.25	9.83	720	33	6.42	14.67	25.4	6.9	0.53	0.3	887	9.2	25	11.9	1664	4	104	17.1	2711	1.9	169	19.2	15	71.1	8.9	42.2	2.8	13.3	0.3	1.4	0.1	0.5	43.6	19	9	1	7
2010-07-28	1932122-280710	1932122	22.32	22.32	67.43	89.928	168	852	2215	6.4	13.8	16.8	10.58	11.75	336	17	3	19.33	12.4	5.5	0.47	0.13	481	7.4	13	14.9	977	2.1	85	20.2	1613	0.5	135	21.8	8.5	38.1	3.1	13.9	0	0	0	0	0	0	33.2	9.4	2.2	1	7
2010-07-28	1932206-280710	1932206	21.66	21.66	64.86	92.059	632	1672	31483	4.4	10.6	25	10.17	11.5	1326	19	6.08	15.58	8.7	2.7	0.47	0.28	1579	8.5	21	13.2	2773	4.4	84	17.2	4489	2.4	148	19.2	4.5	20.8	2.4	11.1	0	0	0	0	0	0	39.2	20.3	11.1	4	7
2010-07-28	1932194-280710	1932194	21.65	NA	66.17	90.528	285	1221	8551	NA	NA	NA	10.92	10.75	562	3	NA	NA	NA	NA	0.5	NA	911	6.6	11	15.1	1636	3.1	61	18.6	2728	1.4	114	20.2	NA	NA	NA	NA	NA	NA	NA	NA	NA	NA	30.5	14.3	6.5	1	7
2010-07-28	1932146-280710	1932146	21.21	21.21	62.06	92.441	490	1909	5488	9.9	24.2	34.8	8.42	12.83	1107	85	4.75	16.5	18.9	7.3	0.4	0.22	912	11	37	10.2	1252	7.3	88	13.9	1916	3.2	232	18	15	70.7	8.3	39.1	0.8	3.8	0	0	0	0	51.9	34.4	15.1	4	7
2010-07-28	1932145-280710	1932145	21.89	21.89	62.93	92.062	780	6392	18695	11.7	81.6	140.8	9.83	12.08	1714	20	7.25	14.67	29.8	2.8	0.45	0.33	2098	8	22	13.9	3708	4.2	76	17.7	6206	2.3	134	19.6	6.2	28.3	5.2	23.8	2.1	9.6	1.3	5.9	0.8	3.7	36.5	19.2	10.5	2	7
2010-07-28	1932136-280710	1932136	22.17	22.17	61.59	93.255	1452	7248	23793	20.1	76.7	133.3	13.5	8.67	2373	19	9.75	12.42	43	2.1	0.61	0.44	2844	11.2	18	10.9	3776	8.2	75	13.9	5063	5.8	163	16.3	8.1	36.5	7.8	35.2	6.2	28	3.9	17.6	0.8	3.6	50.5	37	26.2	4	7
2010-07-28	1932181-280710	1932181	18.69	18.69	79.52	89.638	526	2188	10910	12.3	75.2	115.5	6.75	12	1362	56	12.08	6.67	18.7	0.6	0.36	0.65	1126	8.4	38	10.3	2398	3.4	109	15.3	3289	2.2	150	16.5	3.9	20.9	3.3	17.7	2.9	15.5	1.9	10.2	0.4	2.1	44.9	18.2	11.8	1	7
2010-07-28	1932135-280710	1932135	21.69	21.69	67.59	91.037	830	3215	14531	6.5	29.6	45.2	8.17	13.58	1991	133	11.5	10.25	11.3	1.2	0.38	0.53	1264	14	48	7.8	2202	7.3	133	14.4	3045	4.7	225	17.1	5.8	26.7	4.6	21.2	1.8	8.3	0	0	0	0	64.5	33.7	21.7	2	7
2010-07-28	1932175-280710	1932175	21.71	21.71	63.35	92.399	663	3672	8904	5.3	22.4	29.9	9.17	12.58	1524	37	9.17	12.58	10.7	1.3	0.42	0.42	1531	9.2	32	12.6	2069	6.4	75	15.3	2913	3.9	169	17.8	4.8	22.1	4.2	19.3	0.4	1.8	0	0	0	0	42.4	29.5	18	4	7
2010-07-28	1932195-280710	1932195	21.81	21.81	63.47	90.076	932	5381	12611	3.9	16.2	25.3	8	13.83	2440	60	13	8.83	5.7	1.2	0.37	0.6	2098	9.5	34	12.3	3061	6.2	78	15.6	4166	4.2	150	17.6	3.6	16.5	2.8	12.8	0	0	0	0	0	0	43.6	28.4	19.3	3	7
2010-07-28	1932138-280710	1932138	21.84	21.84	66.34	90.697	300	1398	6549	7.2	33.5	116.4	13.92	7.92	470	3	12.17	9.67	12.3	0.7	0.64	0.56	777	8.2	15	13.7	1327	3.8	82	18	2041	1.8	141	20	5.8	26.6	4.3	19.7	1.9	8.7	0.3	1.4	0.1	0.5	37.5	17.4	8.2	1	7
2010-07-28	1932134-280710	1932134	21.63	21.63	59.36	91.354	691	2596	19231	3.5	13.4	34.8	12.08	9.58	1231	10	13.25	8.42	5.3	0.7	0.56	0.61	1580	9.3	18	12.3	2454	5.6	79	16.1	3762	3.2	166	18.5	3.3	15.3	2.8	12.9	0.3	1.4	0	0	0	0	43	25.9	14.8	3	7
2010-07-28	1932133-280710	1932133	22.21	22.21	70.22	90.621	212	941	2096	1.4	4.8	12.2	12	10.25	387	8	8	14.25	3	0.5	0.54	0.36	500	9	16	13.2	943	3.5	76	18.8	1619	0.9	152	21.3	0.5	2.3	0.2	0.9	0	0	0	0	0	0	40.5	15.8	4.1	1	7
2010-07-28	1932203-280710	1932203	21.68	21.68	65.52	91.642	338	1303	7530	6.5	25.9	48	10.5	11.17	667	29	12.25	9.42	9.9	2.1	0.48	0.57	744	9.4	26	12.2	1278	4.4	98	17.2	2153	1.8	179	19.9	5	23.1	3.6	16.6	1.1	5.1	0	0	0	0	43.4	20.3	8.3	4	7
2010-07-29	1932123-290710	1932123	18.21	18.21	75.89	85.706	334	1914	7413	1.6	7.5	16.6	9.42	8.83	643	4	6.17	12.08	3.5	0.6	0.52	0.34	1132	5.2	11	13	1627	3.3	44	14.9	2204	2.1	92	16.2	1	5.5	0.7	3.8	0	0	0	0	0	0	28.6	18.1	11.5	3	7
2010-07-29	1932183-290710	1932183	21.54	21.54	72.32	87.639	307	2106	8922	5.2	23.9	63.9	11	10.58	599	4	6.17	15.42	13.9	1.7	0.51	0.29	1384	4.6	17	17	2696	2.2	41	19.4	3418	1.6	61	20	3.6	16.7	2.9	13.5	0.9	4.2	0.1	0.5	0	0	21.4	10.2	7.4	4	7
2010-07-29	1932163-290710	1932163	18.02	18.02	76.41	88.326	509	2239	7738	5.8	24.8	59.4	10	8.08	905	19	9.67	8.42	10	1	0.55	0.54	1016	8.8	25	9.2	1815	4.2	107	13.8	2724	2.3	180	15.8	4.1	22.8	3.8	21.1	0.8	4.4	0.1	0.6	0	0	48.8	23.3	12.8	1	7
2010-07-29	1932132-290710	1932132	21.36	21.36	70.88	88.298	790	4548	12560	12.5	52.2	109.6	8.83	12.58	1911	3	13.42	8	19.3	0.9	0.41	0.63	2585	6.5	7	14.9	3012	5.5	22	15.9	3289	4.9	45	16.5	8.5	39.8	5.8	27.2	4	18.7	1.1	5.1	0.2	0.9	30.4	25.7	22.9	1	7
2010-07-29	1932154-290710	1932154	21.28	21.28	77.22	86.166	394	1843	3839	4.7	17.6	32	12.83	8.5	651	5	8.58	12.75	10.9	0.5	0.6	0.4	838	9.8	14	11.5	1416	4.8	94	16.5	1842	3	157	18.3	6.6	31	4.6	21.6	0.5	2.3	0	0	0	0	46.1	22.6	14.1	2	7
2010-07-29	1932127-290710	1932127	21.63	21.63	75.47	86.601	649	3444	8007	9.7	26.4	48.8	13.17	8.5	1057	15	4.17	17.5	22	6.7	0.61	0.19	1354	10.2	16	11.4	1998	6.5	70	15.2	2631	4.3	153	17.3	13.8	63.8	6.8	31.4	1.2	5.5	0	0	0	0	47.2	30.1	19.9	4	7
2010-07-29	1932131-290710	1932131	21.34	21.34	66.04	90.306	1619	12439	37109	21.3	103.6	335.5	7.67	13.75	4412	62	15.67	5.75	28.9	0.7	0.36	0.73	3723	9.2	45	12.2	11241	2.9	102	18.5	12620	2.6	110	18.8	11.6	54.4	9.1	42.6	3.6	16.9	2.9	13.6	1.7	8	43.1	13.6	12.2	4	7
2010-07-29	1932121-290710	1932121	21.8	21.8	70.02	87.911	188	757	5461	4.1	9.4	20.7	10.92	10.92	374	3	6.25	15.58	7.7	2.6	0.5	0.29	646	6.1	12	15.8	1415	2.1	59	19.8	2387	0.9	92	20.9	4.2	19.3	1.4	6.4	0	0	0	0	0	0	28	9.6	4.1	2	7
2010-08-01	2111060-010810	2111060	23.29	23.29	73.06	86.271	73	302	2890	7.5	11.6	15.9	15.25	8.08	111	1	7.58	15.75	10.7	5.9	0.65	0.33	778	2	7	21.3	1418	0.9	18	22.4	1772	0.6	29	22.8	14.8	63.5	8.4	36.1	0	0	0	0	0	0	8.6	3.9	2.6	1	8
2010-08-01	2111061-010810	2111061	23.16	23.16	64.72	90.412	5797	11816	48717	26.2	65.3	120.5	0	23.17	NA	5797	11	12.17	42.8	11.3	0	0.47	5797	23.2	NA	0	5797	23.2	NA	0	5797	23.2	NA	0	23.2	100.2	19.2	82.9	8.5	36.7	2.9	12.5	0.2	0.9	100.2	100.2	100.2	1	8
2010-08-01	2111051-010810	2111051	23.79	23.79	71.28	87.835	409	2372	9793	15.7	30.8	61.5	5.5	18.33	1762	3	4.83	19	27.2	12.8	0.23	0.2	2073	4.7	4	19.2	2849	3.2	24	20.6	3678	2.3	54	21.5	23.8	100	20.2	84.9	2.6	10.9	0.1	0.4	0	0	19.8	13.5	9.7	1	8
2010-08-01	2111038-010810	2111038	24.28	NA	70.02	87.109	163	740	3854	NA	NA	NA	11.75	12.58	312	24	NA	NA	NA	NA	0.48	NA	473	7.2	31	17.1	1014	2.3	73	22	1799	0.7	117	23.7	NA	NA	NA	NA	NA	NA	NA	NA	NA	NA	29.7	9.5	2.9	4	8
2010-08-01	2111039-010810	2111039	22.61	22.61	68.77	87.995	345	2296	7791	17	51.8	83.2	9.83	12.83	783	9	3.83	18.83	40.5	12.2	0.43	0.17	1230	6.2	8	16.4	2152	3.2	43	19.4	2937	2.1	83	20.6	22.7	100.4	18.7	82.7	3.1	13.7	1.2	5.3	0	0	27.4	14.2	9.3	3	8
2010-08-01	2111037-010810	2111037	24.51	NA	75.2	87.567	725	3265	7039	NA	NA	NA	8.17	16.42	1761	209	NA	NA	NA	NA	0.33	NA	973	17.9	56	6.7	2132	7.2	145	17.4	2528	5.6	195	19	NA	NA	NA	NA	NA	NA	NA	NA	NA	NA	73	29.4	22.8	3	8
2010-08-01	2111042-010810	2111042	23.61	23.61	72.2	87.414	891	5056	25467	12	20.3	25.5	15.08	8.58	1398	1	7.75	15.92	17.1	9.5	0.64	0.33	2648	7.9	8	15.8	3646	5.6	41	18.1	4987	3.8	100	19.8	23.7	100.4	14.8	62.7	0	0	0	0	0	0	33.5	23.7	16.1	1	8
2010-08-01	2111048-010810	2111048	24.02	24.02	59.9	91.847	3320	16283	76885	37.9	136.4	296.5	14.17	9.92	5639	7	6.92	17.17	91.3	16.3	0.59	0.29	6605	12.1	12	12	9857	8	68	16.1	10918	7.2	101	16.9	24.1	100.3	24.1	100.3	6.9	28.7	5.3	22.1	3.2	13.3	50.4	33.3	30	2	8
2010-08-01	2111260-010810	2111260	23.91	NA	61.48	89.863	1336	7244	28449	NA	NA	NA	13.17	10.75	2419	8	NA	NA	NA	NA	0.55	NA	3071	10.3	15	13.6	4810	6.4	62	17.5	6056	4.9	114	19	NA	NA	NA	NA	NA	NA	NA	NA	NA	NA	43.1	26.8	20.5	1	8
2010-08-01	2111062-010810	2111062	22.99	NA	67.51	88.845	1140	6135	19925	NA	NA	NA	10.5	12.5	2489	7	NA	NA	NA	NA	0.46	NA	4066	6.4	8	16.6	5063	5.1	27	17.9	5370	4.8	39	18.2	NA	NA	NA	NA	NA	NA	NA	NA	NA	NA	27.8	22.2	20.9	2	8
2010-08-02	1932105-020810	1932105	20.82	20.82	66.59	89.436	1652	7532	24332	26.5	97	129.2	9.5	11.33	3488	112	8.5	12.33	55.7	6.4	0.46	0.41	2486	13.7	61	7.2	3971	8.2	131	12.6	4919	6.4	197	14.4	16.7	80.2	9.4	45.1	6.4	30.7	4.2	20.2	1.6	7.7	65.8	39.4	30.7	4	8
2010-08-02	2111268-020810	2111268	20.86	20.86	61.88	92.417	2756	15294	40564	30.3	114.7	248.2	12.17	8.75	4734	4	10.5	10.42	54.6	5.7	0.58	0.5	5752	10	11	10.9	6850	8.3	44	12.6	7455	7.6	83	13.3	13.7	65.7	11.2	53.7	6.9	33.1	4.1	19.7	1.8	8.6	47.9	39.8	36.4	4	8
2010-08-02	1932103-020810	1932103	20.59	20.59	74.43	87.416	478	2728	10977	22.4	86.1	155	13.08	7.5	751	1	8.25	12.33	45	7.3	0.64	0.4	1136	8.5	15	12.1	1989	4.3	75	16.2	3060	2.3	148	18.2	16.8	81.6	11.3	54.9	4.4	21.4	3.1	15.1	1.1	5.3	41.3	20.9	11.2	4	8
2010-08-02	1932120-020810	1932120	20.52	NA	64.64	91.164	674	3091	7060	NA	NA	NA	10.08	10.5	1345	30	NA	NA	NA	NA	0.49	NA	1352	10.1	24	10.5	1974	6.5	75	14.1	2523	4.5	157	16.1	NA	NA	NA	NA	NA	NA	NA	NA	NA	NA	49.2	31.7	21.9	2	8
2010-08-02	1932124-020810	1932124	20.65	20.65	68.62	87.077	836	1827	4774	11	41.8	60.5	0	20.67	NA	836	4.92	15.75	28.9	5.5	0	0.24	890	19.4	3	1.2	1023	15.1	331	5.6	1508	5.8	578	14.9	11.8	57.1	4.4	21.3	2.8	13.6	0.2	1	0	0	93.9	73.1	28.1	1	8
2010-08-02	1932126-020810	1932126	20.77	20.77	64.1	87.993	1160	6100	15511	15.9	61.3	87.9	9.83	11	2424	29	9.67	11.17	29.2	4.4	0.47	0.47	2611	9.2	19	11.7	3172	7.4	47	13.4	4188	5.2	139	15.6	11.8	56.8	7.8	37.6	4.5	21.7	1.7	8.2	0.2	1	44.3	35.6	25	2	8
2010-08-02	1932111-020810	1932111	20.68	20.68	75.13	88.028	845	5209	13631	21.5	58.5	92.7	13.75	7	1275	2	7.5	13.25	41.3	10.3	0.66	0.36	2071	8.4	9	12.3	2728	6.2	49	14.6	3570	4.3	126	16.4	20.8	100.6	16.5	79.8	6.1	29.5	1.8	8.7	0.1	0.5	40.6	30	20.8	4	8
2010-08-02	2111266-020810	2111266	21.05	21.05	66.73	90.114	1576	8871	18287	35.9	118.6	197.4	11.5	9.58	2883	8	12.83	8.25	53	9.2	0.55	0.61	4221	7.8	13	13.2	5926	5.5	41	15.6	6752	4.8	71	16.3	21.1	100.2	15.1	71.7	7.7	36.6	4.9	23.3	2.5	11.9	37.1	26.1	22.8	1	8
2010-08-02	2111072-020810	2111072	20.88	NA	65.12	89.15	1835	9713	18496	NA	NA	NA	12.25	8.67	3128	8	NA	NA	NA	NA	0.59	NA	3615	10.6	13	10.3	4601	8.2	64	12.8	5428	6.8	123	14.2	NA	NA	NA	NA	NA	NA	NA	NA	NA	NA	50.8	39.3	32.6	4	8
2010-08-02	1932202-020810	1932202	20.54	20.54	64.59	88.925	1715	8823	15270	32.1	125.3	295.8	7.5	13.08	4674	19	9.33	11.25	63.9	5.7	0.37	0.45	4954	7.1	16	13.5	5723	6.1	34	14.5	6086	5.7	55	14.9	14.8	72.1	9.3	45.3	6.4	31.2	4.9	23.9	2.5	12.2	34.6	29.7	27.8	2	8
2010-08-03	2891117-030810	2891117	21.76	21.76	61.53	87.801	774	3942	13273	6.8	18.5	28.1	12.5	9.25	1336	13	9.83	11.92	11.6	2.7	0.57	0.45	1669	10	11	11.8	2729	5.8	71	16	3323	4.4	124	17.3	8.7	40	6.2	28.5	0.2	0.9	0	0	0	0	46	26.7	20.2	4	8
2010-08-03	2891125-030810	2891125	21.12	21.12	71.14	87.911	757	4750	22129	7.6	24.2	93.5	8	13.17	1982	13	7.58	13.58	16.1	2.9	0.38	0.36	2396	6.6	17	14.6	3755	4.1	41	17.1	4433	3.3	70	17.8	5	23.7	4	18.9	1	4.7	0.6	2.8	0.1	0.5	31.2	19.4	15.6	3	8
2010-08-03	2891116-030810	2891116	21.56	21.56	62.94	88.643	547	2945	13400	8.9	42.2	86	6.42	15.17	1723	50	14.42	7.17	13	0.6	0.3	0.67	1502	7.5	38	14.1	2449	4.2	81	17.3	3108	3.1	120	18.5	5.5	25.5	4.5	20.9	3.2	14.8	0.5	2.3	0	0	34.8	19.5	14.4	1	8
2010-08-03	2891091-030810	2891091	21.29	21.29	66.79	90.602	1113	7169	17314	15.3	106.2	196.2	9.75	11.58	2422	11	11.58	9.75	27.7	0.6	0.46	0.54	3607	6.5	20	14.8	5110	4.5	44	16.8	5458	4.2	58	17.2	5	23.5	4.1	19.3	3.2	15	2.5	11.7	1.6	7.5	30.5	21.1	19.7	4	8
2010-08-03	2891111-030810	2891111	21.39	21.39	73.03	86.649	99	360	4235	7.9	10.7	14.3	6.08	15.33	289	24	0	21.42	NA	7.9	0.28	0	410	4.2	23	17.2	1350	0.8	54	20.7	1755	0.4	66	21	21.3	99.6	6.3	29.5	0	0	0	0	0	0	19.6	3.7	1.9	1	8
2010-08-03	2891110-030810	2891110	21.29	21.29	70.71	86.989	302	2146	6870	5.2	10.4	23.8	10.33	11	615	9	3.33	18	10.1	4.3	0.49	0.16	1350	4.5	22	16.8	2174	2.6	44	18.8	2772	1.8	70	19.5	4.3	20.2	1.5	7	0	0	0	0	0	0	21.1	12.2	8.5	1	8
2010-08-03	2891105-030810	2891105	21.52	NA	65.88	88.359	442	2213	19253	NA	NA	NA	7.67	13.92	1238	3	NA	NA	NA	NA	0.36	NA	1793	5.2	7	16.3	2176	4.2	27	17.4	3283	2.3	97	19.2	NA	NA	NA	NA	NA	NA	NA	NA	NA	NA	24.2	19.5	10.7	4	8
2010-08-03	2891113-030810	2891113	21.43	21.43	68.99	88.474	329	982	14938	12.3	44.6	124	11.75	9.75	599	2	4.67	16.83	34.2	6.2	0.55	0.22	798	8.7	12	12.8	2354	2.3	82	19.2	4292	1.1	118	20.4	13.8	64.4	5.1	23.8	2.7	12.6	0.6	2.8	0.2	0.9	40.6	10.7	5.1	1	8
2010-08-03	2891085-030810	2891085	21.04	21.04	64.39	88.85	865	3968	11949	16.4	50.5	93.7	12.08	9	1492	23	7	14.08	35.4	6.9	0.57	0.33	1559	11.6	18	9.5	2419	7	92	14.1	3357	4.5	189	16.6	17.6	83.7	8.2	39	4.7	22.3	1.1	5.2	0.1	0.5	55.1	33.3	21.4	1	8
2010-08-04	2981007-040810	2981007	21.38	21.38	73.48	87.217	691	3858	16602	11.1	58.4	158	4.5	16.92	3030	69	10	11.42	23.1	0.5	0.21	0.47	1880	7.5	50	13.9	4194	3.2	83	18.2	4287	3.1	86	18.3	6.6	30.9	5.8	27.1	3.4	15.9	1.4	6.5	0.2	0.9	35.1	15	14.5	4	8
2010-08-04	2981056-040810	2981056	21.43	21.43	70.52	87.653	485	1682	27691	7.7	13.3	19.8	13.83	7.67	753	2	2.58	18.92	13.6	6.9	0.65	0.12	1157	8.8	17	12.7	2313	3.9	78	17.6	3859	2	139	19.5	14.7	68.6	3.9	18.2	0	0	0	0	0	0	41.1	18.2	9.3	1	8
2010-08-04	2981015-040810	2981015	21.26	NA	63.51	89.572	1573	9176	29654	NA	NA	NA	9.33	12	3555	32	NA	NA	NA	NA	0.44	NA	4068	8.2	26	13.2	7762	4.2	71	17.2	9290	3.4	102	17.9	NA	NA	NA	NA	NA	NA	NA	NA	NA	NA	38.6	19.8	16	4	8
2010-08-04	2981001-040810	2981001	21.5	21.5	61.2	89.029	1435	7746	16977	12.2	39.8	57.4	12.5	9	2452	22	13	8.5	19.1	1.6	0.58	0.6	2538	12.1	20	9.4	4025	7.3	95	14.2	4886	5.8	150	15.7	10.4	48.4	9.3	43.3	3.2	14.9	0.3	1.4	0	0	56.3	34	27	4	8
2010-08-04	2981022-040810	2981022	21.34	21.34	60.89	90.219	700	4307	8082	20.8	114.2	190.9	10.17	11.17	1451	16	6.75	14.58	59.4	2.9	0.48	0.32	1795	8.2	21	13.2	3030	4.6	62	16.8	3414	3.9	90	17.4	5.8	27.2	4.5	21.1	3.6	16.9	3.3	15.5	2.3	10.8	38.4	21.6	18.3	1	8
2010-08-04	2981018-040810	2981018	21.43	21.43	71.64	87.37	261	1377	3971	7.5	18.8	91.4	10.67	10.83	522	5	8	13.5	13	4.2	0.5	0.37	826	6.6	12	14.9	1416	3.2	56	18.2	2064	1.6	118	19.9	9.1	42.5	5.9	27.5	0.4	1.9	0.1	0.5	0.1	0.5	30.8	14.9	7.5	2	8
2010-08-04	2981003-040810	2981003	21.11	NA	66.44	89.729	1473	7685	20540	NA	NA	NA	12.92	8.25	2412	3	NA	NA	NA	NA	0.61	NA	2847	10.9	11	10.2	4201	7.2	77	14	4937	5.9	130	15.2	NA	NA	NA	NA	NA	NA	NA	NA	NA	NA	51.6	34.1	27.9	2	8
2010-08-04	2981055-040810	2981055	21.41	21.41	67.74	89.299	1781	8084	19918	17.1	49.2	76.7	6.92	14.5	4641	417	11.42	10	29.3	3.1	0.32	0.53	1843	20.7	65	0.8	3706	9.4	271	12	4961	6.7	344	14.8	11.2	52.3	9.8	45.8	6.8	31.8	1	4.7	0	0	96.7	43.9	31.3	4	8
2010-08-04	2981002-040810	2981002	21.51	21.51	64.17	89.109	260	673	11774	4	8.2	34.1	5.17	16.42	781	96	11.67	9.92	5.7	1.9	0.24	0.54	450	11.6	40	10	1247	2.8	116	18.8	3568	0.6	168	21	3.6	16.7	0.7	3.3	0.1	0.5	0	0	0	0	53.9	13	2.8	2	8
2010-08-04	2981010-040810	2981010	21.39	21.39	65.42	88.995	542	1592	7147	10.7	43.9	56	10.25	11.17	1003	119	8.5	12.92	22.2	3	0.48	0.4	780	14.4	53	7	1105	8.9	141	12.5	2193	2.5	324	18.9	8.1	37.9	6.4	29.9	3.2	15	0.3	1.4	0	0	67.3	41.6	11.7	4	8
2010-08-04	2981006-040810	2981006	21.43	21.43	67.57	88.202	587	3863	11192	12.5	33.7	100.3	11.83	9.67	1063	4	6.92	14.58	25.7	6.2	0.55	0.32	1856	6.7	17	14.8	3360	3.5	48	18	3790	3	68	18.5	15.1	70.5	7.3	34.1	2.7	12.6	0.5	2.3	0.2	0.9	31.3	16.3	14	4	8
2010-08-04	2981057-040810	2981057	21.23	21.23	66.56	88.899	396	2274	6363	7.1	28.1	53.2	10.42	10.83	796	11	6.58	14.67	16.9	2.7	0.49	0.31	1152	7.1	17	14.2	2339	3.1	66	18.2	2636	2.6	86	18.7	4.8	22.6	4	18.8	1.4	6.6	0.1	0.5	0	0	33.4	14.6	12.2	4	8
2010-08-05	2981059-050810	2981059	21.61	21.61	63.14	90.388	1711	11790	42474	10.5	44.2	98.9	10.42	11.25	3554	5	9.5	12.17	21.2	2.2	0.48	0.44	5039	7.3	9	14.3	7053	5.2	38	16.5	7984	4.5	67	17.2	8.1	37.5	6.6	30.5	2.9	13.4	0.7	3.2	0.2	0.9	33.8	24.1	20.8	1	8
2010-08-05	2981027-050810	2981027	21.57	NA	65.27	89.445	159	723	6362	NA	NA	NA	8.42	13.17	403	2	NA	NA	NA	NA	0.39	NA	579	5.7	9	15.9	1337	1.8	55	19.8	2218	0.8	84	20.8	NA	NA	NA	NA	NA	NA	NA	NA	NA	NA	26.4	8.3	3.7	1	8
2010-08-05	2981042-050810	2981042	21.84	21.84	61.52	91.067	520	3767	9616	6.1	22.8	34.6	9.42	12.42	1203	2	9.75	12.08	10.5	2.5	0.43	0.45	1670	6.8	5	15.1	2686	3.9	47	17.9	3926	2.4	96	19.4	5	22.9	3.8	17.4	0.6	2.7	0	0	0	0	31.1	17.9	11	1	8
2010-08-05	2981035-050810	2981035	21.81	21.81	63.67	88.873	401	1828	13906	2.7	10.2	33.9	10.08	11.75	857	9	14.83	7	3.7	0.7	0.46	0.68	1235	6.9	14	14.9	2050	3.8	59	18.1	2903	2.2	113	19.6	2.7	12.4	1.5	6.9	0.1	0.5	0	0	0	0	31.6	17.4	10.1	3	8
2010-08-05	2981039-050810	2981039	21.67	NA	55.2	92.082	2933	15073	70466	NA	NA	NA	13	8.67	4873	22	NA	NA	NA	NA	0.6	NA	6668	9.5	17	12.2	10418	6	66	15.7	12356	5	106	16.7	NA	NA	NA	NA	NA	NA	NA	NA	NA	NA	43.8	27.7	23.1	1	8
2010-08-05	2981036-050810	2981036	21.69	21.69	64.59	90.888	1363	7318	37954	10.2	55	163.1	10.83	10.92	2732	5	8.67	13.08	24.7	0.6	0.5	0.4	4255	6.9	15	14.8	7458	3.8	59	17.9	10139	2.8	93	19	6.4	29.5	6	27.7	3.1	14.3	1.2	5.5	0.2	0.9	31.8	17.5	12.9	3	8
2010-08-05	2981023-050810	2981023	21.6	21.6	55.02	92.841	743	3619	16719	8.1	31.3	46.8	9.33	12.33	1673	39	11.75	9.92	13.6	1.6	0.43	0.54	1736	9.1	26	12.6	2875	5.2	75	16.5	3616	3.8	125	17.8	6.8	31.5	5.2	24.1	2.3	10.6	0	0	0	0	42.1	24.1	17.6	4	8
2010-08-05	2981030-050810	2981030	21.59	21.59	66.76	89.463	218	1083	4169	3.3	10.9	23.7	8.83	12.75	492	29	11	10.58	5.2	1.2	0.41	0.51	540	8.2	22	13.4	1159	2.8	81	18.8	1708	1.2	127	20.3	3.2	14.8	2	9.3	0	0	0	0	0	0	38	13	5.6	2	8
2010-08-05	2981044-050810	2981044	21.78	21.78	60.29	91.632	663	2447	35706	15	46.3	169.9	10.58	11.25	1358	10	8.25	13.58	29.3	6.4	0.49	0.38	1987	7.2	17	14.7	3149	4.2	63	17.6	4256	2.9	110	18.9	16.1	73.9	9	41.3	4.2	19.3	0.8	3.7	0.1	0.5	33.1	19.3	13.3	2	8
2010-08-05	2981026-050810	2981026	21.6	21.6	59.66	91.316	325	1668	7789	5.4	22.6	47.2	11.08	10.58	619	16	10.42	11.25	10	1.1	0.51	0.48	987	6.9	14	14.8	2125	2.7	72	19	2879	1.8	100	19.9	4.4	20.4	3.9	18.1	0.8	3.7	0	0	0	0	31.9	12.5	8.3	1	8
2010-08-05	2981045-050810	2981045	21.71	21.71	64.08	90.552	97	461	2384	5.9	16.5	21.3	9.67	12.08	215	2	7.83	13.92	10.3	3.5	0.45	0.36	369	5.2	12	16.6	921	1	57	20.8	1698	0.2	78	21.5	6.2	28.6	3.8	17.5	0	0	0	0	0	0	24	4.6	0.9	2	8
2010-08-05	2981033-050810	2981033	21.68	21.68	64.99	89.163	726	3780	16307	11.9	38.3	58.6	11.42	10.33	1376	9	6.42	15.33	26.2	6	0.53	0.3	2030	7.7	17	14.1	3293	4.5	57	17.2	4274	3.2	103	18.5	11.9	54.9	6.9	31.8	2.7	12.5	0.1	0.5	0	0	35.5	20.8	14.8	3	8
2010-08-08	2111080-080810	2111080	24.47	24.47	65.84	91.921	75	289	2658	5.3	20.9	65.7	9	15.5	200	3	7.75	16.75	12.5	2.1	0.37	0.32	443	3.4	16	21.1	1313	0.8	36	23.8	2142	0.3	47	24.2	5.1	20.8	3.2	13.1	0.8	3.3	0.2	0.8	0	0	13.9	3.3	1.2	1	8
2010-08-08	2111079-080810	2111079	24.55	24.55	62.14	92.267	5452	21508	81010	16.2	78.3	262.9	17	7.58	7859	55	11.83	12.75	32.4	1.2	0.69	0.48	7749	17.2	48	7.3	7862	17	50	7.6	8188	16.2	117	8.3	7.1	28.9	6.6	26.9	4.8	19.6	2.8	11.4	1	4.1	70.1	69.2	66	1	8
2010-08-08	2111245-080810	2111245	24.12	24.12	65.21	92.241	203	868	8878	2.9	9.3	29.9	5.25	18.92	776	44	13.17	11	4.8	0.6	0.22	0.55	688	6.3	31	17.8	1614	2.2	64	22	2802	0.9	101	23.2	3.8	15.8	1.8	7.5	0.1	0.4	0	0	0	0	26.1	9.1	3.7	1	8
2010-08-08	2111077-080810	2111077	24.92	24.92	59.26	94.069	515	2086	15240	20.8	80.9	176.5	13.17	11.75	972	2	10.58	14.33	44	3.6	0.53	0.42	1422	8.9	9	16	2278	5.2	54	19.8	3239	3.2	118	21.8	10.5	42.1	9	36.1	7.2	28.9	3.8	15.2	0.7	2.8	35.7	20.9	12.8	1	8
2010-08-08	2111242-080810	2111242	23.92	23.92	66.07	90.8	100	462	7162	1.3	4.6	25.8	12.33	11.58	191	3	6.33	17.58	3.4	0.6	0.52	0.26	685	3.2	10	20.8	1434	1.2	31	22.8	3276	0.3	55	23.6	0.6	2.5	0.3	1.3	0	0	0	0	0	0	13.4	5	1.3	1	8
2010-08-08	2111075-080810	2111075	24.79	NA	67.96	89.331	563	4113	13416	NA	NA	NA	15.08	9.75	925	3	NA	NA	NA	NA	0.61	NA	2616	5.2	23	19.7	3760	3.5	38	21.3	3919	3.3	42	21.5	NA	NA	NA	NA	NA	NA	NA	NA	NA	NA	21	14.1	13.3	3	8
2010-08-08	2111159-080810	2111159	24.64	24.64	64.66	91.39	1429	6851	17363	6.4	20.2	42.8	11.25	13.42	3081	43	8	16.67	12.3	3.6	0.46	0.32	2924	11.9	30	12.8	3893	8.8	74	15.9	4472	7.4	120	17.2	7.2	29.2	4.8	19.5	0.8	3.2	0	0	0	0	48.3	35.7	30	1	8
2010-08-08	2111074-080810	2111074	24.99	24.99	66.72	91.524	813	4357	13311	2.7	12.7	49.8	8.5	16.5	2356	19	7	18	8.4	0.5	0.34	0.28	2614	7.7	17	17.3	3540	5.5	44	19.5	3986	4.8	69	20.2	3.9	15.6	2.7	10.8	0.2	0.8	0	0	0	0	30.8	22	19.2	1	8
2010-08-08	2111270-080810	2111270	24.37	24.37	62.28	91.374	103	304	3810	1.6	5.3	20	15.75	8.67	158	1	8.42	16	3.6	0.6	0.65	0.35	286	6.5	36	17.9	1177	0.6	76	23.8	2468	0.2	86	24.2	1	4.1	0.3	1.2	0	0	0	0	0	0	26.7	2.5	0.8	1	8
2010-08-08	2111073-080810	2111073	24.28	24.28	67.77	89.518	185	1286	5475	4.6	7.2	17.9	15.42	8.92	291	2	1.42	22.92	8.5	4.4	0.64	0.06	982	4.2	16	20.1	1767	2.1	37	22.2	2175	1.5	54	22.8	2.5	10.3	0.5	2.1	0	0	0	0	0	0	17.3	8.6	6.2	2	8
2010-08-08	2111178-080810	2111178	23.96	23.96	61.86	90.054	703	2690	47828	13.3	65.9	123.7	5.5	18.5	2849	65	12.92	11.08	24.2	0.5	0.23	0.54	2005	8	52	16	3713	4.1	86	19.9	5030	2.8	124	21.2	7.4	30.9	6.4	26.7	4.2	17.5	2.5	10.4	0.6	2.5	33.4	17.1	11.7	1	8
2010-08-09	2111269-090810	2111269	20.65	20.65	74.31	87.943	327	1690	9667	7.8	38.1	100.5	12.33	8.33	547	2	14	6.67	11.3	0.6	0.6	0.68	1177	5.6	12	15.1	2215	2.7	47	18	3107	1.7	83	19	5.6	27.1	3.8	18.4	2	9.7	0.6	2.9	0.1	0.5	27.1	13.1	8.2	1	8
2010-08-09	2891010-090810	2891010	20.94	NA	69.62	88.943	263	1427	4646	NA	NA	NA	9.25	11.75	564	26	NA	NA	NA	NA	0.44	NA	610	8.5	27	12.5	1568	2.6	80	18.4	1993	1.7	114	19.3	NA	NA	NA	NA	NA	NA	NA	NA	NA	NA	40.6	12.4	8.1	1	8
2010-08-09	2891007-090810	2891007	20.94	20.94	68.24	90.866	1059	5539	21066	13.7	61.7	109.2	5.08	15.92	3742	201	11.08	9.92	24.9	1.2	0.24	0.53	1436	15.2	78	5.8	3778	5.2	152	15.8	4661	4.1	189	16.9	7.1	33.9	5.4	25.8	4.2	20.1	1.8	8.6	0.4	1.9	72.6	24.8	19.6	1	8
2010-08-09	2111273-090810	2111273	21.14	21.14	75.09	87.974	103	639	2569	5.8	27.3	46.8	13.42	7.75	162	0	7.67	13.5	12.9	1.7	0.63	0.36	549	3.8	7	17.4	1049	1.4	35	19.8	1779	0.4	69	20.8	3.6	17	2.9	13.7	1.2	5.7	0	0	0	0	18	6.6	1.9	1	8
2010-08-09	2981051-090810	2981051	21.16	21.16	67.28	89.832	509	1468	19913	1.8	4.6	17.6	10.08	11.08	1058	9	11.58	9.58	2.8	0.6	0.48	0.55	1355	7.8	12	13.3	2911	3.2	73	17.9	5285	1.6	123	19.6	0.8	3.8	0.3	1.4	0	0	0	0	0	0	36.9	15.1	7.6	2	8
2010-08-09	2891022-090810	2891022	20.68	20.68	57.24	93.43	1343	7108	31023	34.9	141.8	205.2	12.67	8.08	2190	15	11.83	8.92	60.3	1.1	0.61	0.57	2837	9.8	18	11	3936	6.8	69	13.9	5403	4.7	165	16.1	10.5	50.8	8.6	41.6	6.2	30	5.5	26.6	3.8	18.4	47.4	32.9	22.7	1	8
2010-08-09	2111043-090810	2111043	20.88	20.88	67.84	89.133	339	1815	8613	6.3	14.7	27.3	12	8.92	587	7	4	16.92	13.1	4.7	0.57	0.19	1176	5.8	16	15.1	1990	3.1	54	17.8	2764	1.9	95	19	5.8	27.8	3.5	16.8	0.2	1	0	0	0	0	27.8	14.8	9.1	1	8
2010-08-09	2111241-090810	2111241	21.38	NA	68.55	89.479	546	4438	7615	NA	NA	NA	10.08	11.33	1125	31	NA	NA	NA	NA	0.47	NA	2115	5.4	15	16	3867	2.8	40	18.6	4050	2.7	48	18.8	NA	NA	NA	NA	NA	NA	NA	NA	NA	NA	25.3	13.1	12.6	1	8
2010-08-16	1931003-160810	1931003	22.75	22.75	77.19	88.067	1206	5055	19061	6.3	32.8	166.6	11.92	10.83	2259	48	6.33	16.42	21.3	0.5	0.52	0.28	2111	12.8	35	9.9	2675	9.8	88	12.9	3596	6.7	215	16.1	4.1	18	3.8	16.7	1.7	7.5	0.6	2.6	0.2	0.9	56.3	43.1	29.5	2	8
2010-08-16	1931019-160810	1931019	22.76	NA	78.15	86.661	1495	8772	43416	NA	NA	NA	6.92	15.92	4769	73	NA	NA	NA	NA	0.3	NA	3703	9.1	36	13.8	5983	5.5	71	17.3	7144	4.5	109	18.3	NA	NA	NA	NA	NA	NA	NA	NA	NA	NA	40	24.2	19.8	3	8
2010-08-16	1931001-160810	1931001	22.79	22.79	78.02	86.076	1738	9702	46836	11.6	52.6	108.1	12.42	10.42	3196	1	4	18.83	35.9	6.4	0.54	0.18	4517	8.8	12	14.1	8120	4.8	62	18.1	8991	4.2	80	18.6	12.4	54.4	5.7	25	2	8.8	1.2	5.3	0.3	1.3	38.6	21.1	18.4	2	8
2010-08-16	1931009-160810	1931009	22.68	NA	70.96	89.045	2275	14680	42965	NA	NA	NA	11.08	11.67	4660	10	NA	NA	NA	NA	0.49	NA	4956	10.4	11	12.3	6571	7.8	55	15	7869	6.3	117	16.4	NA	NA	NA	NA	NA	NA	NA	NA	NA	NA	45.9	34.4	27.8	2	8
2010-08-16	1931017-160810	1931017	22.88	22.88	67.26	87.1	1634	4992	50656	6.2	22.2	80.8	13.83	9.08	2694	21	14	8.92	9.6	0.9	0.6	0.61	2783	13.4	13	9.5	4088	8.8	96	14.1	5064	6.8	177	16.1	6.8	29.7	4.8	21	1	4.4	0.2	0.9	0	0	58.6	38.5	29.7	2	8
2010-08-16	1931190-160810	1931190	22.41	22.41	75.3	87.433	1297	5033	56738	12.7	73.6	220.7	14.25	8.17	2040	0	13.17	9.25	21.1	0.7	0.64	0.59	4961	5.8	8	16.6	9193	3.1	37	19.3	11909	2.3	64	20.1	5.7	25.4	5.3	23.7	2.9	12.9	2.1	9.4	0.7	3.1	25.9	13.8	10.3	2	8
2010-08-16	1931011-160810	1931011	22.53	22.53	77.28	86.703	1017	4452	12340	5.4	14.5	21.3	8	14.58	2518	194	11.42	11.17	8.9	1.8	0.36	0.51	1017	22.6	NA	0	2537	8	183	14.6	3173	5.9	252	16.7	7.6	33.7	5.5	24.4	0	0	0	0	0	0	100.3	35.5	26.2	2	8
2010-08-16	1931007-160810	1931007	22.59	NA	72.28	88.171	1125	4760	16288	NA	NA	NA	8.75	13.83	2792	71	NA	NA	NA	NA	0.39	NA	2391	10.3	58	12.2	3112	7.8	88	14.8	3485	6.8	120	15.8	NA	NA	NA	NA	NA	NA	NA	NA	NA	NA	45.6	34.5	30.1	2	8
2010-08-16	1931006-160810	1931006	22.87	22.87	74.73	87.213	865	4343	22041	11	56.5	116.3	15.75	7.17	1258	2	8.92	14	25.5	1.8	0.69	0.39	3017	6.5	14	16.4	4490	4.2	40	18.7	5193	3.6	63	19.3	6.2	27.1	5.3	23.2	3.4	14.9	1.8	7.9	0.2	0.9	28.4	18.4	15.7	2	8
2010-08-17	1931035-170810	1931035	20.69	20.69	84.65	85.336	369	1368	16135	5.6	21.4	68.4	5.17	15.58	1249	78	14.25	6.5	7.8	0.8	0.25	0.69	824	8.6	48	12.2	1936	3.1	96	17.7	3244	1.5	145	19.2	6	29	4.2	20.3	0.7	3.4	0.2	1	0	0	41.6	15	7.2	2	8
2010-08-17	1931197-170810	1931197	21.33	21.33	85.69	85.13	298	1078	11133	4.8	12.2	37.5	4.42	16.92	1143	77	7.25	14.08	8.9	2.7	0.21	0.34	826	6.5	67	14.8	1698	2.6	105	18.8	2673	1.3	140	20	5.3	24.8	2.2	10.3	0.2	0.9	0	0	0	0	30.5	12.2	6.1	2	8
2010-08-17	1931215-170810	1931215	21.34	21.34	71.55	88.362	1051	4435	15668	16.2	55.4	131	8.92	12.42	2354	115	15	6.33	22.7	0.8	0.42	0.7	1546	14.2	71	7.2	2493	8.3	126	13	3046	6.3	208	15	10.7	50.1	10.1	47.3	4.9	23	1.2	5.6	0.4	1.9	66.5	38.9	29.5	2	8
2010-08-17	1931199-170810	1931199	21.64	21.64	78.53	87.676	700	3045	23812	14.8	85	208.3	6.92	14.75	2117	35	8.25	13.42	38	0.5	0.32	0.38	2145	6.8	34	14.8	3240	4.3	65	17.3	4398	3	105	18.7	6.4	29.6	5.6	25.9	3.3	15.2	1.9	8.8	1.1	5.1	31.4	19.9	13.9	2	8
2010-08-17	1931034-170810	1931034	21.56	21.56	83.47	85.591	604	4339	7735	12	61.9	93.7	5.67	15.92	2087	76	8.5	13.08	27.2	2.1	0.26	0.39	1495	8.2	62	13.4	2760	4.1	101	17.5	3770	2.8	142	18.8	6.5	30.1	5.2	24.1	3.2	14.8	1.8	8.3	0.2	0.9	38	19	13	2	8
2010-08-17	1931029-170810	1931029	21.13	NA	73.55	84.712	160	615	6870	NA	NA	NA	11.67	9.5	288	2	NA	NA	NA	NA	0.55	NA	668	4.8	13	16.4	1896	1.2	51	19.9	2503	0.8	64	20.3	NA	NA	NA	NA	NA	NA	NA	NA	NA	NA	22.7	5.7	3.8	3	8
2010-08-17	1931025-170810	1931025	21.47	21.47	80.28	86.491	2540	9213	36633	8.6	38.4	62.8	10.5	11	5036	159	8.17	13.33	20	1.5	0.49	0.38	3493	15.5	80	6	5240	10.1	156	11.4	6139	8.4	226	13.1	5.3	24.7	4.7	21.9	3.3	15.4	0.4	1.9	0	0	72.2	47	39.1	2	8
2010-08-17	1931030-170810	1931030	21.11	21.11	87.53	84.847	269	1470	4493	5.9	32.3	63.1	14.5	6.67	392	0	7.92	13.25	14.9	0.5	0.69	0.38	844	6.5	14	14.7	1225	4	46	17.2	1758	1.9	120	19.2	4.6	21.8	4	18.9	2.2	10.4	0.1	0.5	0	0	30.8	18.9	9	2	8
2010-08-17	1931028-170810	1931028	21.59	NA	67.09	91.293	697	4177	6837	NA	NA	NA	8.08	13.5	1748	68	NA	NA	NA	NA	0.37	NA	1400	10.3	51	11.2	2559	5.2	111	16.4	3321	3.7	160	17.9	NA	NA	NA	NA	NA	NA	NA	NA	NA	NA	47.7	24.1	17.1	2	8
2010-08-17	1931031-170810	1931031	20.94	NA	86.74	84.882	944	2338	7873	NA	NA	NA	1.08	19.92	4370	758	NA	NA	NA	NA	0.05	NA	944	21	NA	0	1505	10.3	400	10.7	1817	7.3	475	13.7	NA	NA	NA	NA	NA	NA	NA	NA	NA	NA	100.3	49.2	34.9	4	8
2010-08-17	1931024-170810	1931024	21.64	21.64	78.13	86.12	471	2425	5664	7.7	20.4	46.1	7.17	14.5	1342	41	4.83	16.83	17.8	4.8	0.33	0.22	1289	7.5	38	14.2	1945	4.6	76	17.1	2468	3.2	119	18.4	7.7	35.6	4.6	21.3	0.7	3.2	0	0	0	0	34.7	21.3	14.8	2	8
2010-08-18	1931227-180810	1931227	20.27	20.27	78.62	84.92	633	2558	7824	9.2	24.1	42.6	7.67	12.67	1448	140	6.92	13.42	17.6	4.8	0.38	0.34	939	13.4	39	6.9	1736	6.2	153	14.2	2504	3.6	233	16.8	7.8	38.5	6.7	33.1	0.8	3.9	0	0	0	0	66.1	30.6	17.8	4	8
2010-08-18	1931048-180810	1931048	20.61	20.61	82.99	84.926	802	3274	33115	6.2	35.4	53.5	7.08	13.58	2236	54	9.83	10.83	12.5	0.6	0.34	0.48	1833	8.8	33	11.8	3518	4.3	82	16.3	5147	2.8	135	17.9	4.4	21.3	3.6	17.5	1.9	9.2	0.2	1	0	0	42.7	20.9	13.6	2	8
2010-08-18	1931051-180810	1931051	20.85	20.85	80.28	84.836	167	701	4527	4.4	10.5	21.7	6.25	14.67	478	34	11.92	9	6.4	1.7	0.3	0.57	479	6.3	31	14.6	1173	1.8	75	19.2	2113	0.6	111	20.3	5.3	25.4	1.8	8.6	0	0	0	0	0	0	30.2	8.6	2.9	2	8
2010-08-18	1931050-180810	1931050	20.22	NA	80.95	86.485	1154	6438	13223	NA	NA	NA	10.92	9.33	2117	28	NA	NA	NA	NA	0.54	NA	2183	10.6	28	9.7	3347	6.6	98	13.7	4119	5.1	160	15.2	NA	NA	NA	NA	NA	NA	NA	NA	NA	NA	52.4	32.6	25.2	2	8
2010-08-18	1931038-180810	1931038	20.4	20.4	67.47	89.08	899	5376	16273	16.6	76.8	211.3	13.17	7.25	1394	1	10.83	9.58	30	1.4	0.65	0.53	2242	8.1	19	12.3	4358	3.9	78	16.5	5476	3	111	17.4	9.5	46.6	6.9	33.8	3.2	15.7	1.9	9.3	0.9	4.4	39.7	19.1	14.7	1	8
2010-08-18	1931047-180810	1931047	20.73	20.73	78.1	85.915	1096	2920	48795	7.5	46.8	111.5	5.33	15.42	3801	161	9.92	10.83	14.8	0.8	0.26	0.48	1602	13.9	68	6.8	4324	4.7	160	16.1	5639	3.4	201	17.3	4.2	20.3	3.5	16.9	1.9	9.2	1	4.8	0.2	1	67.1	22.7	16.4	2	8
2010-08-18	1931044-180810	1931044	20.83	20.83	70.83	84.617	255	1289	5775	4.2	17.1	60.8	11	9.83	480	3	9.75	11.08	8.3	0.6	0.53	0.47	848	6	15	14.8	1420	3.1	52	17.8	2033	1.7	100	19.2	4.8	23	3.6	17.3	0.3	1.4	0.1	0.5	0	0	28.8	14.9	8.2	2	8
2010-08-18	1931224-180810	1931224	20.34	NA	73.02	87.683	666	4194	8036	NA	NA	NA	13	7.33	1041	1	NA	NA	NA	NA	0.64	NA	1736	7.7	18	12.7	3373	3.7	70	16.7	3632	3.3	84	17	NA	NA	NA	NA	NA	NA	NA	NA	NA	NA	37.9	18.2	16.2	3	8
2010-08-18	1931052-180810	1931052	20.81	20.81	76.99	85.051	1326	3515	14042	7.9	30.3	71.2	13.67	7.17	1986	67	12.92	7.92	12.2	0.9	0.66	0.62	1989	13.8	16	7	2221	12.2	70	8.7	2411	10.8	170	10.1	6.2	29.8	5	24	1.3	6.2	0.2	1	0	0	66.3	58.6	51.9	2	8
2010-08-18	1931228-180810	1931228	20.88	20.88	79.74	85.958	1446	5582	21880	11.3	38.2	78.3	9.25	11.67	3122	117	13.75	7.17	16.9	0.5	0.44	0.66	2207	13.6	36	7.3	3587	8	120	12.9	4036	6.9	166	14	9.3	44.5	8.2	39.3	3.3	15.8	0.3	1.4	0	0	65.1	38.3	33	2	8
2010-08-19	1931196-190810	1931196	21.52	21.52	78.34	87.428	345	2583	4846	10.5	40	56.7	13.33	8.25	558	0	14.92	6.67	14.5	1.4	0.62	0.69	1513	4.8	8	16.8	2129	3.2	28	18.3	2500	2.6	52	19	13.7	63.7	7.2	33.5	2.8	13	0.3	1.4	0	0	22.3	14.9	12.1	1	8
2010-08-19	1931060-190810	1931060	21.99	NA	78.3	86.516	375	2262	8959	NA	NA	NA	12.08	9.92	669	18	NA	NA	NA	NA	0.55	NA	1053	7.4	31	14.6	2522	2.8	68	19.2	3081	2.1	92	19.9	NA	NA	NA	NA	NA	NA	NA	NA	NA	NA	33.7	12.7	9.5	4	8
2010-08-19	1931058-190810	1931058	21.78	NA	83.67	85.922	356	2188	6186	NA	NA	NA	7	14.83	1083	13	NA	NA	NA	NA	0.32	NA	1597	4.7	19	17.2	1928	3.8	30	18.1	2162	3.2	50	18.7	NA	NA	NA	NA	NA	NA	NA	NA	NA	NA	21.6	17.4	14.7	1	8
2010-08-19	1931188-190810	1931188	21.57	NA	76.02	87.739	913	4949	34381	NA	NA	NA	13.83	7.75	1422	6	NA	NA	NA	NA	0.64	NA	2506	7.8	21	13.8	4221	4.4	62	17.2	5143	3.5	95	18.1	NA	NA	NA	NA	NA	NA	NA	NA	NA	NA	36.2	20.4	16.2	2	8
2010-08-19	1931213-190810	1931213	21.7	NA	72.47	88.295	1676	9992	31577	NA	NA	NA	11.17	10.58	3245	20	NA	NA	NA	NA	0.51	NA	3773	9.6	25	12.2	5728	6.2	72	15.6	6898	5	117	16.8	NA	NA	NA	NA	NA	NA	NA	NA	NA	NA	44.2	28.6	23	2	8
2010-08-19	1931187-190810	1931187	21.69	21.69	78.21	86.602	782	5811	16816	7.8	55.9	96.1	13.42	8.33	1265	3	10.17	11.58	15.9	0.7	0.62	0.47	2322	7.2	25	14.6	3563	4.5	56	17.2	4578	3.3	94	18.4	4.6	21.2	3.4	15.7	2.1	9.7	1.3	6	0.1	0.5	33.2	20.7	15.2	2	8
2010-08-19	1931062-190810	1931062	21.5	21.5	76.39	87.958	1248	8514	38778	26	137.1	301.5	13.67	7.83	1963	0	8.75	12.75	60.5	2.4	0.64	0.41	4719	5.7	5	15.8	6459	4.1	26	17.4	6965	3.8	40	17.8	8.3	38.6	7.6	35.3	4.2	19.5	3.4	15.8	2.7	12.6	26.5	19.1	17.7	4	8
2010-08-19	1931068-190810	1931068	21.77	21.77	70.67	88.966	1405	7475	33699	23.2	120.4	319.5	6.75	15.08	4375	76	14.33	7.5	35.1	0.5	0.31	0.66	3144	9.6	45	12.2	6579	4.4	93	17.4	7332	3.9	109	17.9	6.8	31.2	5.9	27.1	4.8	22	3.8	17.5	3	13.8	44.1	20.2	17.9	2	8
2010-08-19	1931090-190810	1931090	21.61	NA	68.57	88.768	654	4129	10543	NA	NA	NA	11.33	10.33	1246	3	NA	NA	NA	NA	0.52	NA	2703	5.2	12	16.5	3069	4.5	20	17.2	3531	3.8	51	17.9	NA	NA	NA	NA	NA	NA	NA	NA	NA	NA	24.1	20.8	17.6	4	8
2010-08-19	1931089-190810	1931089	21.75	21.75	77.04	88.095	1218	7274	14555	26.4	124.5	165.1	11.58	10.17	2281	7	10.67	11.08	49.6	4.1	0.53	0.49	3093	8.5	14	13.2	4465	5.8	50	16	5165	4.8	90	16.9	12.1	55.6	9.1	41.8	5	23	3.9	17.9	2.5	11.5	39.1	26.7	22.1	2	8
2010-08-19	1931067-190810	1931067	21.91	21.91	70.18	85.743	695	4280	15428	9.1	56.3	166.7	9.92	12	1510	21	13.75	8.17	14.1	0.7	0.45	0.63	2073	7.2	25	14.8	3783	3.8	57	18.2	4354	3.2	77	18.8	3.7	16.9	3.4	15.5	2.7	12.3	1.4	6.4	0.3	1.4	32.9	17.3	14.6	2	8
2010-08-22	2161021-220810	2161021	23.44	23.44	80.49	83.881	279	1812	9426	6	35.5	53.1	12.25	11.25	534	0	13	10.5	10.2	0.7	0.52	0.55	1194	5.3	10	18.2	2306	2.5	37	21	2969	1.8	62	21.8	4.3	18.3	3.6	15.4	2.4	10.2	0.1	0.4	0	0	22.6	10.7	7.7	4	8
2010-08-22	2161003-220810	2161003	24.49	24.49	82.97	83.845	457	3665	7167	12.2	48.8	83.3	6.75	17.75	1660	0	4.75	19.75	35.4	6.6	0.28	0.19	2794	4	2	20.5	2958	3.8	6	20.8	3288	3.2	24	21.2	15.4	62.9	6.2	25.3	2.6	10.6	1.2	4.9	0	0	16.3	15.5	13.1	4	8
2010-08-22	2161012-220810	2161012	23.41	23.41	84.79	83.892	423	2879	8912	16.3	59.6	114	10.58	12.83	936	0	4.58	18.83	48.1	8.6	0.45	0.2	2208	4.4	8	19	3002	3.2	20	20.2	3272	2.8	31	20.6	23.4	100	11.3	48.3	3.7	15.8	1.8	7.7	0.5	2.1	18.8	13.7	12	1	8
2010-08-22	2161002-220810	2161002	23.74	23.74	87.62	83.645	168	1115	4388	4.7	9.8	39.2	7.17	16.58	477	34	7.33	16.42	7.7	3.4	0.3	0.31	918	4.2	4	19.5	1569	2.2	27	21.6	2207	1.2	54	22.5	5.5	23.2	1.5	6.3	0.1	0.4	0	0	0	0	17.7	9.3	5.1	1	8
2010-08-22	2161013-220810	2161013	23.74	23.74	80.21	83.731	625	2052	8674	3.5	13	26.6	11.83	11.92	1209	46	10.83	12.92	6.4	1.1	0.5	0.46	1046	14	21	9.8	1282	11	59	12.8	1863	5.1	288	18.7	4.2	17.7	2.8	11.8	0.1	0.4	0	0	0	0	59	46.3	21.5	1	8
2010-08-22	2161023-220810	2161023	23.41	23.41	82.12	86.517	860	4150	16044	25.1	101.7	199.3	11.17	12.25	1797	5	10.83	12.58	53	1	0.48	0.46	2375	8.4	9	15	2863	6.8	34	16.6	3347	5.6	81	17.8	10	42.7	9.7	41.4	7.6	32.5	4.6	19.6	1.8	7.7	35.9	29	23.9	1	8
2010-08-22	2161008-220810	2161008	23.46	23.46	79.56	85.865	1490	8159	23934	24.4	107.2	154.9	14	9.5	2500	1	10.08	13.42	48.9	6	0.6	0.43	5892	5.9	9	17.6	7282	4.8	23	18.8	7776	4.4	35	19.1	16.3	69.5	10.8	46	5.2	22.2	4	17.1	2.2	9.4	25.1	20.5	18.8	2	8
2010-08-22	2161098-220810	2161098	23.96	23.96	83.87	84.908	521	4392	9006	15.3	61.5	105.2	7.83	16.17	1592	2	5.92	18.08	41.8	6.6	0.33	0.25	3036	4.1	5	19.9	3956	3.1	15	20.9	4047	3	17	21	19.5	81.4	10.8	45.1	4.2	17.5	1.6	6.7	0.2	0.8	17.1	12.9	12.5	2	8
2010-08-22	2161011-220810	2161011	23.11	23.11	68.51	86.087	2227	14074	28864	35.2	142.3	271.4	13.17	10	3909	13	9.42	13.75	74	8.7	0.57	0.41	7347	7	10	16.2	9573	5.3	30	17.8	9711	5.2	34	17.9	19.9	86.1	14.8	64	7.1	30.7	4.9	21.2	3.2	13.8	30.3	22.9	22.5	2	8
2010-08-22	2161016-220810	2161016	23.38	NA	81.67	84.878	392	2346	6473	NA	NA	NA	14.58	8.83	630	0	NA	NA	NA	NA	0.62	NA	1120	8.1	8	15.3	1891	4.2	60	19.2	2530	2.8	108	20.7	NA	NA	NA	NA	NA	NA	NA	NA	NA	NA	34.6	18	12	1	8
2010-08-22	2161004-220810	2161004	23.93	23.93	83.76	84.245	258	1579	12854	10.7	35.5	96	10.42	13.58	595	0	3.08	20.92	35.9	7	0.44	0.13	1857	3.2	8	20.8	3151	1.8	19	22.2	3863	1.4	32	22.6	21	87.8	4.4	18.4	2.2	9.2	0.4	1.7	0.1	0.4	13.4	7.5	5.9	2	8
2010-08-22	2161005-220810	2161005	24.1	NA	79.35	84.644	463	2891	12659	NA	NA	NA	14.25	9.92	786	0	NA	NA	NA	NA	0.59	NA	2018	5.5	5	18.7	2440	4.4	21	19.8	3185	3.1	65	21.1	NA	NA	NA	NA	NA	NA	NA	NA	NA	NA	22.8	18.3	12.9	4	8
2010-08-22	2161001-220810	2161001	23.97	23.97	76.84	85.402	1377	5742	20184	41.5	124.8	194.5	15.25	8.75	2167	1	13.75	10.25	63.9	11.5	0.64	0.57	2535	13	9	11	3051	10.6	57	13.4	3542	8.8	135	15.2	24	100.1	21.9	91.4	12.1	50.5	7.8	32.5	2.8	11.7	54.2	44.2	36.7	1	8
2010-08-25	2161050-250810	2161050	22.73	22.73	71.08	89.113	791	5449	10130	18.5	92.5	155.1	4.67	18.08	3627	59	8.25	14.5	46.1	2.8	0.21	0.36	2698	6.4	42	16.3	3919	4.3	55	18.4	4117	4.1	63	18.7	8.1	35.6	7.2	31.7	4.5	19.8	3.2	14.1	1.3	5.7	28.2	18.9	18	1	8
2010-08-25	2161030-250810	2161030	22.56	22.56	76.8	87.863	1119	7379	22555	24.4	135.2	192.3	4.67	17.92	5234	48	15.42	7.17	35.5	0.5	0.21	0.68	4097	6	42	16.6	6050	4	58	18.6	6536	3.7	69	18.9	8.8	39	6.4	28.4	4.3	19.1	3.8	16.8	3.2	14.2	26.6	17.7	16.4	1	8
2010-08-25	2161037-250810	2161037	23.04	23.04	77.05	87.656	1348	5922	29203	29.6	98.3	143.4	12.67	10.42	2447	11	10	13.08	59.4	6.9	0.55	0.43	3204	9.7	10	13.4	3712	8.2	33	14.8	4318	6.8	98	16.2	18.8	81.6	11.2	48.6	8.2	35.6	5.5	23.9	1.8	7.8	42.1	35.6	29.5	2	8
2010-08-25	2161102-250810	2161102	22.84	22.84	78.7	87.439	1089	7135	17965	24.9	133.2	209.2	7.83	15	3148	14	8.33	14.5	62.3	3.4	0.34	0.36	4393	5.6	20	17.2	5717	4.2	31	18.6	5921	4.1	37	18.8	8.6	37.7	6.3	27.6	5	21.9	3.8	16.6	2.8	12.3	24.5	18.4	18	1	8
2010-08-25	2161036-250810	2161036	22.75	22.75	85.03	86.515	818	4939	14836	25.2	137.7	234.2	14.25	8.5	1305	1	10.5	12.25	53.8	0.7	0.63	0.46	1978	9.2	22	13.5	3965	4.4	59	18.3	4385	3.9	76	18.8	8.1	35.6	7.2	31.6	5.2	22.9	4.3	18.9	3.1	13.6	40.4	19.3	17.1	1	8
2010-08-25	2161029-250810	2161029	23.3	23.3	79.05	87.092	954	4688	30581	22.2	77.4	274.7	14.17	9.17	1570	3	14.58	8.75	33.7	2.9	0.61	0.63	2616	8.4	17	14.9	4164	5.1	60	18.2	4830	4.2	91	19.1	13.7	58.8	10.6	45.5	5.9	25.3	3.7	15.9	0.8	3.4	36.1	21.9	18	2	8
2010-08-25	2161097-250810	2161097	23.37	23.37	77.88	85.674	705	2252	20196	8.1	43.5	95.8	3.17	20.25	2937	356	9.67	13.75	18.3	1	0.14	0.41	705	23.4	NA	0	2251	4.8	302	18.6	2928	3.3	335	20.1	6.4	27.4	5.3	22.7	2.5	10.7	0.6	2.6	0.1	0.4	100.1	20.5	14.1	2	8
2010-08-25	2161027-250810	2161027	23.27	23.27	83.96	84.53	392	2375	14973	8	33.9	57.2	13.92	9.42	655	2	14.17	9.17	12.4	1.2	0.6	0.61	1426	6.2	20	17.2	3209	2.5	53	20.8	3724	2.1	65	21.2	6.6	28.4	5.6	24.1	2.2	9.5	0.2	0.9	0	0	26.6	10.7	9	1	8
2010-08-25	2161033-250810	2161033	22.68	NA	82.69	85.03	304	1919	6604	NA	NA	NA	5.75	17	1141	20	NA	NA	NA	NA	0.25	NA	1390	4.7	23	18.1	1871	3.2	43	19.5	2599	2	82	20.8	NA	NA	NA	NA	NA	NA	NA	NA	NA	NA	20.7	14.1	8.8	1	8
2010-08-25	2161103-250810	2161103	22.51	22.51	71.5	85.606	1024	6100	29157	8.5	40.7	76.8	9.67	12.92	2385	5	8.17	14.42	21.3	1.2	0.43	0.36	4117	5.6	8	17	5235	4.3	24	18.2	5610	4	37	18.6	5.6	24.9	5	22.2	2.9	12.9	0.7	3.1	0	0	24.9	19.1	17.8	1	8
2010-08-25	2161026-250810	2161026	23.19	23.19	86.23	85.222	347	1837	8103	4	22.1	38	13.17	10.08	610	3	7.67	15.58	11	0.5	0.57	0.33	1249	6.2	16	17	1748	4.2	41	19.1	2463	2.4	102	20.8	4.5	19.4	3.9	16.8	0.7	3	0	0	0	0	26.7	18.1	10.3	2	8
2010-08-25	2161025-250810	2161025	23.09	23.09	82.31	84.61	198	1032	6082	6.9	16.5	21.6	14.42	8.67	317	0	5.67	17.42	13.2	4.8	0.62	0.25	873	4.9	16	18.2	1552	2.2	52	20.8	2245	1.2	81	21.8	8.5	36.8	4.8	20.8	0	0	0	0	0	0	21.2	9.5	5.2	1	8
2010-08-25	2161039-250810	2161039	23.03	NA	86.09	84.526	152	768	3904	NA	NA	NA	12.5	10.58	276	5	NA	NA	NA	NA	0.54	NA	638	5	18	18.1	1051	2.3	51	20.8	1874	0.7	101	22.4	NA	NA	NA	NA	NA	NA	NA	NA	NA	NA	21.7	10	3	1	8
2010-08-25	2161041-250810	2161041	22.73	NA	84.04	85.491	603	3909	14961	NA	NA	NA	7.5	15.25	1766	31	NA	NA	NA	NA	0.33	NA	1789	7.4	29	15.3	3909	3.2	68	19.6	4768	2.5	89	20.2	NA	NA	NA	NA	NA	NA	NA	NA	NA	NA	32.6	14.1	11	4	8
2010-08-25	2161101-250810	2161101	22.8	22.8	83.59	85.718	560	4211	7203	15.9	74.6	160.1	11.83	11	1081	1	5	17.83	50.5	6.3	0.52	0.22	2515	5	12	17.8	3205	3.8	27	19	3812	3.1	53	19.8	16.4	71.9	5.2	22.8	3.6	15.8	1.9	8.3	0.9	3.9	21.9	16.7	13.6	2	8
2010-08-26	2161070-260810	2161070	21.13	NA	83.53	84.522	378	1937	11583	NA	NA	NA	7.5	13.67	1063	2	NA	NA	NA	NA	0.35	NA	1936	4.1	5	17.1	2483	3.1	19	18.1	3522	1.9	65	19.2	NA	NA	NA	NA	NA	NA	NA	NA	NA	NA	19.4	14.7	9	3	8
2010-08-26	2161064-260810	2161064	21.27	NA	84.42	84.826	784	4971	11409	NA	NA	NA	13.75	7.58	1216	1	NA	NA	NA	NA	0.65	NA	2113	7.8	13	13.5	3249	4.8	62	16.5	4129	3.6	109	17.8	NA	NA	NA	NA	NA	NA	NA	NA	NA	NA	36.7	22.6	16.9	3	8
2010-08-26	2161074-260810	2161074	20.73	NA	68.66	90.18	1523	8627	30007	NA	NA	NA	14.25	6.5	2214	10	NA	NA	NA	NA	0.69	NA	5482	5.8	6	15	7480	4.2	27	16.6	7616	4.1	31	16.7	NA	NA	NA	NA	NA	NA	NA	NA	NA	NA	28	20.3	19.8	1	8
2010-08-26	2161078-260810	2161078	20.8	20.8	79.72	85.477	344	1634	11306	21	73.7	202.5	9	11.83	796	0	14.67	6.17	28.8	2.3	0.43	0.71	1988	3.6	2	17.2	2882	2.3	24	18.5	3341	1.9	40	18.9	12.6	60.6	9.5	45.7	5.2	25	3.1	14.9	0.6	2.9	17.3	11.1	9.1	1	8
2010-08-26	2161051-260810	2161051	21.58	21.58	66.9	89.896	2643	10746	24853	40.2	109.3	177.4	10.08	11.5	5555	89	12.17	9.42	66.5	6.1	0.47	0.56	4125	13.8	41	7.8	5981	9.3	100	12.2	6733	8.2	153	13.4	15.2	70.4	13.1	60.7	10.3	47.7	7.8	36.1	3.4	15.8	63.9	43.1	38	1	8
2010-08-26	2161066-260810	2161066	21.17	21.17	88.64	84.231	667	2819	8704	4.7	15.1	42.6	3	18.17	2758	322	12.42	8.75	7.6	0.7	0.14	0.59	816	16.9	74	4.2	2254	4.5	238	16.7	2832	3.2	274	17.9	6.6	31.2	3.9	18.4	0.3	1.4	0	0	0	0	79.8	21.3	15.1	3	8
2010-08-26	2161062-260810	2161062	21.18	21.18	73.21	85.098	3936	24450	63410	26.5	90.6	143.4	14.42	6.75	5778	2	14.83	6.33	37	2	0.68	0.7	6654	12.5	15	8.7	8824	9.3	80	11.8	9986	8.2	135	13	14.6	68.9	12.6	59.5	6.8	32.1	4.2	19.8	1.2	5.7	59	43.9	38.7	3	8
2010-08-26	2161061-260810	2161061	21.12	21.12	70.37	89.179	3860	17628	49265	40.5	140.2	235.4	11.5	9.67	6851	301	13.42	7.75	59.8	7.1	0.54	0.64	5125	15.9	25	5.2	6762	11.9	122	9.2	7753	10.2	204	10.9	17.2	81.4	16.1	76.2	10.3	48.8	6.2	29.4	2.8	13.3	75.3	56.3	48.3	1	8
2010-08-26	2161076-260810	2161076	20.91	NA	81.58	83.516	533	2768	4313	NA	NA	NA	12.25	8.67	911	0	NA	NA	NA	NA	0.59	NA	1342	8.2	6	12.7	1779	5.8	51	15.1	2218	4.1	125	16.8	NA	NA	NA	NA	NA	NA	NA	NA	NA	NA	39.2	27.7	19.6	1	8
2010-08-26	2161053-260810	2161053	21.57	21.57	84.4	85.161	382	1884	19240	11.2	47.4	144.7	11.58	10	712	0	10.75	10.83	22	0.5	0.54	0.5	1282	6.3	8	15.2	1950	3.8	44	17.8	2968	2.1	106	19.5	6.2	28.7	6	27.8	4.5	20.9	1	4.6	0.1	0.5	29.2	17.6	9.7	1	8
2010-08-26	2161058-260810	2161058	20.57	20.57	85.62	83.789	185	612	7868	9.9	21.2	116.2	9.75	10.83	387	2	1.83	18.75	50.8	5.9	0.47	0.09	1036	3.5	10	17.1	2853	1.1	36	19.5	3800	0.8	48	19.8	8.8	42.8	2.2	10.7	1	4.9	0.8	3.9	0.6	2.9	17	5.3	3.9	4	8
2010-08-26	2161071-260810	2161071	21.23	21.23	73.49	88.264	1885	10861	23199	47.9	186.3	303.6	12.25	9	3270	1	13.17	8.08	75.9	2.3	0.58	0.62	5576	7.2	7	14.1	6977	5.7	33	15.6	7939	4.9	63	16.3	11.6	54.6	9.8	46.2	7.7	36.3	6	28.3	5	23.6	33.9	26.8	23.1	3	8
2010-08-26	2161075-260810	2161075	20.9	20.9	71.12	87.313	2245	9863	18154	23.4	95	163.1	9.5	11.42	4941	1	11.67	9.25	41.6	0.5	0.45	0.56	5683	8.2	6	12.7	6165	7.6	16	13.3	6763	6.8	53	14.1	9.8	46.9	8.7	41.6	5.9	28.2	4.2	20.1	1.7	8.1	39.2	36.4	32.5	1	8
2010-08-26	2161060-260810	2161060	21.21	21.21	86.14	83.512	78	450	2168	4.2	14.1	21.3	11.92	9.33	138	2	5.92	15.33	8.4	2.7	0.56	0.28	374	3.6	18	17.7	786	1	43	20.2	1600	0.2	66	21.1	3.2	15.1	1.9	9	0	0	0	0	0	0	17	4.7	0.9	3	8
2010-08-29	2161048-290810	2161048	24.21	24.21	73.5	88.547	3769	24445	66399	19.3	96.1	269.4	14.67	9.58	6221	18	9.58	14.67	47.5	1	0.61	0.4	7392	12.3	20	11.9	11269	8	78	16.2	14036	6.3	140	17.9	8.5	35.1	8	33	6.1	25.2	3.8	15.7	1.6	6.6	50.8	33	26	1	8
2010-08-29	2161079-290810	2161079	23.91	NA	78.61	86.528	325	2107	12449	NA	NA	NA	15.58	8.33	499	0	NA	NA	NA	NA	0.65	NA	2045	3.7	14	20.2	2948	2.4	30	21.5	3303	2.1	41	21.8	NA	NA	NA	NA	NA	NA	NA	NA	NA	NA	15.5	10	8.8	3	8
2010-08-29	2161069-290810	2161069	24.09	24.09	61.63	89.668	2507	10439	17854	21.5	62.9	159	14.08	10.08	4283	27	16.75	7.42	30.1	2	0.58	0.7	4681	12.9	12	11.2	5153	11.7	38	12.5	5528	10.8	87	13.4	16.7	69.3	14.8	61.4	8.4	34.9	2.4	10	0.2	0.8	53.5	48.6	44.8	3	8
2010-08-29	2161047-290810	2161047	24.23	24.23	77.1	88.688	698	4497	11719	9.9	52.7	117.6	14.17	10.08	1194	0	10	14.25	23.2	0.7	0.58	0.41	3428	4.9	3	19.3	3663	4.6	7	19.7	4017	4.1	26	20.2	6.2	25.6	5.4	22.3	3.9	16.1	1.2	5	0.3	1.2	20.2	19	16.9	1	8
2010-08-29	2161084-290810	2161084	23.74	23.74	82.41	87.422	203	1071	3460	2.8	16.3	40.8	7.67	16.08	578	25	8.17	15.58	6.9	0.7	0.32	0.34	679	6.4	27	17.3	1257	2.8	65	21	1861	1.4	98	22.3	2.4	10.1	2.2	9.3	0.3	1.3	0	0	0	0	27	11.8	5.9	1	8
2010-08-29	2161081-290810	2161081	24.09	24.09	81.9	84.918	711	4743	20116	7.4	20.3	192.3	13.33	10.83	1288	1	2.92	21.25	48	1.8	0.55	0.12	8856	1.9	10	22.2	9250	1.8	10	22.3	9659	1.8	13	22.4	1.9	7.9	1.8	7.5	1.1	4.6	0.8	3.3	0.8	3.3	7.9	7.5	7.5	3	8
2010-08-29	2161068-290810	2161068	24.08	24.08	68.8	88.67	694	3768	21092	11.1	56.6	89.9	7.17	16.92	2203	55	13.92	10.17	18.7	0.8	0.3	0.58	1830	8.8	36	15.2	3340	4.6	72	19.5	4529	3.2	114	20.9	9.2	38.2	6.7	27.8	3.9	16.2	1.5	6.2	0.1	0.4	36.5	19.1	13.3	1	8
2010-08-29	2161080-290810	2161080	23.85	NA	82.52	85.912	1001	1755	41572	NA	NA	NA	12.33	11.58	1939	2	NA	NA	NA	NA	0.52	NA	12325	1.9	14	22	16616	1.4	18	22.5	17621	1.3	20	22.6	NA	NA	NA	NA	NA	NA	NA	NA	NA	NA	8	5.9	5.5	4	8
2010-08-29	2161049-290810	2161049	24.22	NA	78.35	86.145	248	1412	4198	NA	NA	NA	16	8.25	375	1	NA	NA	NA	NA	0.66	NA	912	6.4	9	17.8	1430	3.6	43	20.7	2013	1.9	96	22.3	NA	NA	NA	NA	NA	NA	NA	NA	NA	NA	26.4	14.9	7.8	1	8
2010-08-29	2161108-290810	2161108	23.27	NA	81.45	85.771	160	1003	7079	NA	NA	NA	14.75	8.58	253	0	NA	NA	NA	NA	0.63	NA	864	4.1	11	19.2	1365	2.3	26	21	1915	1.2	61	22.1	NA	NA	NA	NA	NA	NA	NA	NA	NA	NA	17.6	9.9	5.2	1	8
2010-08-29	2161044-290810	2161044	24.23	24.23	77.7	86.69	424	1998	9058	14.7	62.9	153.3	3.17	21.08	2262	148	10.92	13.33	27.9	4	0.13	0.45	501	19.8	78	4.4	2237	3.2	143	21	2899	2.2	171	22	11.4	47	8.4	34.7	4.5	18.6	1.9	7.8	0.4	1.7	81.7	13.2	9.1	1	8
2010-08-29	2161067-290810	2161067	24.31	24.31	78.29	87.747	896	5556	21325	29.7	159.1	331.3	13.92	10.42	1554	18	13.75	10.58	50.2	3.1	0.57	0.57	5684	3.8	1	20.5	5803	3.8	3	20.6	6577	3.2	21	21.1	13.6	55.9	12	49.4	5.1	21	4	16.5	2.8	11.5	15.6	15.6	13.2	3	8
2010-08-29	2161109-290810	2161109	23.81	23.81	67.24	91.127	1291	7728	35434	27.2	150	283.2	13.42	10.42	2290	5	6	17.83	88.4	6.6	0.56	0.25	4064	7.5	18	16.3	6285	4.8	48	19.1	7627	3.8	77	20	18.8	79	11.5	48.3	4.2	17.6	3.8	16	2.8	11.8	31.5	20.2	16	3	8
2010-08-30	2921016-300810	2921016	21.14	21.14	70.58	87.717	703	4279	10586	18.6	73.8	116.3	10.33	10.83	1439	1	13.25	7.92	29.3	0.5	0.49	0.63	1708	8.7	7	12.5	2719	5.1	66	16.1	3852	3.2	132	17.9	8.9	42.1	8.2	38.8	6.2	29.3	3.1	14.7	0.3	1.4	41.2	24.1	15.1	1	8
2010-08-30	2921019-300810	2921019	21.48	NA	78.82	85.547	987	5272	18908	NA	NA	NA	13.67	7.83	1551	3	NA	NA	NA	NA	0.64	NA	2045	10.3	8	11.2	2533	8.1	56	13.4	3676	5	172	16.5	NA	NA	NA	NA	NA	NA	NA	NA	NA	NA	48	37.7	23.3	2	8
2010-08-30	2921004-300810	2921004	21.34	21.34	72.09	86.477	247	1219	6581	3.4	12.6	19.1	11.08	10.33	474	5	12	9.42	5.5	0.6	0.52	0.56	767	6.7	12	14.8	1661	2.4	68	19	2572	1.2	103	20.2	4.1	19.2	2.4	11.2	0	0	0	0	0	0	31.4	11.2	5.6	2	8
2010-08-30	2921011-300810	2921011	21.41	21.41	74.9	86.129	554	3114	13971	12	39.6	113	13.25	8.17	895	1	6.92	14.5	25.3	5.6	0.62	0.32	1245	9.4	12	12	3088	3.3	87	18.1	3782	2.6	111	18.8	14.6	68.2	7.8	36.4	2.4	11.2	0.5	2.3	0.1	0.5	43.9	15.4	12.1	2	8
2010-08-30	2921018-300810	2921018	21.12	NA	70.17	85.893	1051	4010	26381	NA	NA	NA	12.5	8.67	1775	6	NA	NA	NA	NA	0.59	NA	2521	8.8	15	12.4	3933	5.4	59	15.8	4921	4.2	102	17	NA	NA	NA	NA	NA	NA	NA	NA	NA	NA	41.7	25.6	19.9	2	8
2010-08-30	2921002-300810	2921002	21.42	21.42	76.23	86.7	283	1517	7554	2.5	11.9	29.3	9.08	12.33	643	18	6.75	14.67	6.8	0.5	0.42	0.32	727	7.9	23	13.5	1712	2.7	80	18.8	2412	1.6	113	19.8	3.2	14.9	2	9.3	0.2	0.9	0	0	0	0	36.9	12.6	7.5	2	8
2010-08-30	2921001-300810	2921001	21.56	21.56	71.87	86.969	579	3574	12923	10.5	41.2	63.3	7.67	13.92	1628	1	6	15.58	27.3	4.1	0.36	0.28	2039	6.1	6	15.5	3161	3.8	36	17.8	3761	3	65	18.6	6.8	31.5	5.5	25.5	3	13.9	0.5	2.3	0	0	28.3	17.6	13.9	2	8
2010-08-30	2921015-300810	2921015	21.17	21.17	75.96	87.351	970	4253	22214	25.2	124.1	275.4	5	16.17	3341	237	8.92	12.25	56.4	2.5	0.24	0.42	970	21.2	NA	0	3040	5.7	214	15.5	4247	3.8	265	17.4	8.3	39.2	7.7	36.4	5.2	24.6	3.5	16.5	1.8	8.5	100.1	26.9	17.9	1	8
2010-08-30	2921027-300810	2921027	21.23	21.23	72.11	87.733	882	4851	15773	11.8	55.6	81.8	10.92	10.33	1705	12	9.08	12.17	24.9	2	0.51	0.43	2787	6.7	11	14.6	3769	4.8	32	16.4	4844	3.6	78	17.7	7	33	5.8	27.3	4	18.8	1.3	6.1	0	0	31.6	22.6	17	3	8
2010-08-30	2921014-300810	2921014	21.47	21.47	78.88	85.898	762	4539	20906	19.4	81.9	210.4	12.08	9.42	1356	1	5.67	15.83	60.5	4.7	0.56	0.26	2866	5.7	9	15.8	4130	3.8	32	17.7	4648	3.3	49	18.2	6.8	31.7	5.8	27	4.5	21	2.7	12.6	1	4.7	26.5	17.7	15.4	1	8
2010-08-30	2921025-300810	2921025	21.33	NA	74.69	87.399	567	2249	15452	NA	NA	NA	14.08	7.25	859	1	NA	NA	NA	NA	0.66	NA	1379	8.7	12	12.7	2212	5	64	16.3	3192	3	138	18.3	NA	NA	NA	NA	NA	NA	NA	NA	NA	NA	40.8	23.4	14.1	3	8
2010-08-30	2921023-300810	2921023	21.47	21.47	70.22	88.499	2874	16291	25191	24.2	78.2	123.6	12.83	8.67	4811	5	14.5	7	34.8	2.1	0.6	0.68	5735	10.8	12	10.8	6460	9.5	34	12	6781	9	60	12.5	14.1	65.7	11.4	53.1	8.2	38.2	2.7	12.6	1	4.7	50.3	44.2	41.9	3	8
2010-08-30	2921028-300810	2921028	20.96	20.96	85.05	85.283	393	2227	8207	1.6	5.7	14.6	7.67	13.33	1027	28	7.5	13.5	3.5	0.6	0.37	0.36	1115	7.1	26	13.9	1814	4	59	17	2276	2.8	99	18.2	0.9	4.3	0.4	1.9	0	0	0	0	0	0	33.9	19.1	13.4	1	8
2010-08-30	2921013-300810	2921013	21.47	21.47	80.68	85.599	834	3780	18264	10.1	38.1	100.5	12.92	8.58	1387	1	9.33	12.17	20.1	2.4	0.6	0.43	2710	6.6	6	14.9	3787	4.6	34	16.9	4154	4.1	55	17.4	6.9	32.1	5.8	27	3.2	14.9	0.5	2.3	0.1	0.5	30.7	21.4	19.1	2	8
2010-08-31	2921106-310810	2921106	22.08	NA	76.83	86.069	1338	7392	14948	NA	NA	NA	12.58	9.5	2346	2	NA	NA	NA	NA	0.57	NA	3205	9.2	12	12.9	3995	7.2	38	14.8	4605	6.1	95	16	NA	NA	NA	NA	NA	NA	NA	NA	NA	NA	41.7	32.6	27.6	3	8
2010-08-31	2921034-310810	2921034	21.91	21.91	77.55	86.485	922	5593	14996	16.2	55.4	78.3	14.58	7.33	1385	0	9.92	12	30	4.8	0.67	0.45	2912	6.9	4	15	3759	5.2	28	16.7	4779	3.9	82	18	12.8	58.4	9.1	41.5	5.2	23.7	1.5	6.8	0	0	31.5	23.7	17.8	1	8
2010-08-31	2921109-310810	2921109	21.29	21.29	76.02	87.166	668	2368	10649	15.5	59.7	79.7	12.25	9.08	1139	33	15.25	6.08	20.8	2.3	0.58	0.72	1094	12.8	25	8.5	1841	6.7	135	14.7	2834	3.5	243	17.8	13.8	64.8	10.2	47.9	3.9	18.3	1.4	6.6	0	0	60.1	31.5	16.4	3	8
2010-08-31	2921173-310810	2921173	21.83	21.83	77.14	85.483	324	2154	4811	3.7	14.1	41.8	13.5	8.33	524	0	8.92	12.92	7.5	1	0.62	0.41	1101	6.3	6	15.5	1611	3.9	42	17.9	2270	2.2	100	19.6	4.2	19.2	2.8	12.8	0.1	0.5	0	0	0	0	28.9	17.9	10.1	2	8
2010-08-31	2921108-310810	2921108	21.8	NA	73.89	87.519	1427	5160	15854	NA	NA	NA	13.17	8.67	2346	30	NA	NA	NA	NA	0.6	NA	2252	13.8	22	8.1	2524	12.1	66	9.8	2907	9.9	194	11.9	NA	NA	NA	NA	NA	NA	NA	NA	NA	NA	63.3	55.5	45.4	3	8
2010-08-31	2921096-310810	2921096	21.65	21.65	87.61	84.205	120	346	3810	4.4	11.8	18.8	2.92	18.75	473	66	11.5	10.17	6.7	1.8	0.13	0.53	326	5.6	49	16.1	1564	0.5	86	21.2	2019	0.3	91	21.3	5.4	24.9	2.1	9.7	0	0	0	0	0	0	25.9	2.3	1.4	2	8
2010-08-31	2921134-310810	2921134	21.72	21.72	81.45	84.647	523	2118	16052	4.2	15.9	48.3	13.83	7.92	822	0	10.67	11.08	7.9	0.6	0.64	0.49	2020	5.6	6	16.2	2811	3.8	33	17.9	3699	2.7	79	19.1	4.8	22.1	3.7	17	0.6	2.8	0	0	0	0	25.8	17.5	12.4	2	8
2010-08-31	2921168-310810	2921168	21.54	21.54	84.97	85.53	1281	8274	19451	9.9	50.8	84.6	7.42	14.17	3615	59	13.5	8.08	15.5	0.6	0.34	0.63	2761	9.8	43	11.8	5429	4.8	84	16.8	7071	3.6	128	18	6.8	31.6	6.1	28.3	3.1	14.4	0.9	4.2	0	0	45.5	22.3	16.7	3	8
2010-08-31	2921110-310810	2921110	21.27	21.27	69.43	89.46	3012	13474	25923	30.1	115.1	178.4	13.17	8.17	4872	14	13.83	7.5	44.7	3	0.62	0.65	5098	12.6	13	8.8	5794	11	51	10.3	6807	9.2	153	12.2	13.7	64.4	12.5	58.8	7.9	37.1	4.2	19.7	2.1	9.9	59.2	51.7	43.3	3	8
2010-08-31	2921050-310810	2921050	21.73	21.73	80.39	86.874	538	2757	7652	9.3	24.6	34.8	13.42	8.33	872	0	6	15.75	18.8	5.7	0.62	0.28	1662	7	4	14.8	1988	5.7	27	16.1	2466	4.1	92	17.7	13	59.8	6.2	28.5	0.8	3.7	0	0	0	0	32.2	26.2	18.9	2	8
2010-08-31	2921179-310810	2921179	20.94	20.94	60.23	90.478	2671	16814	55313	33.9	124.8	167.4	13.92	7.08	4029	4	15.5	5.5	45.6	0.9	0.66	0.74	5839	9.6	12	11.4	8578	6.4	72	14.6	10470	5.2	127	15.8	13.6	64.9	10.9	52.1	7.3	34.9	5.6	26.7	3.8	18.1	45.8	30.6	24.8	2	8
2010-08-31	2921035-310810	2921035	21.97	21.97	81.31	86.571	338	1858	5747	11.3	47.5	110.8	13.42	8.58	554	0	9.67	12.33	25.1	0.5	0.61	0.44	1044	7	9	15	1624	4.1	45	17.9	2217	2.4	106	19.6	7.5	34.1	7.1	32.3	3.9	17.8	0.8	3.6	0.2	0.9	31.9	18.7	10.9	1	8
2010-08-31	2921036-310810	2921036	21.9	21.9	78.49	85.987	312	1600	10773	4.6	15.6	21.9	14.42	7.5	474	0	15	6.92	6.5	0.6	0.66	0.68	997	6.8	7	15.2	1695	3.4	57	18.5	2540	1.8	109	20.1	5.9	26.9	4.2	19.2	0	0	0	0	0	0	31.1	15.5	8.2	1	8
2010-08-31	2921172-310810	2921172	21.94	21.94	85.4	85.042	251	1381	4242	6.8	30.7	86.3	8.25	13.75	669	0	10	12	13.1	1.6	0.38	0.46	876	6.2	3	15.8	1457	3.2	48	18.8	2350	1.5	98	20.5	5	22.8	3.7	16.9	1.2	5.5	0.6	2.7	0	0	28.3	14.6	6.8	2	8
2010-08-31	2921037-310810	2921037	21.75	NA	79	85.904	521	2934	19137	NA	NA	NA	14.17	7.58	800	0	NA	NA	NA	NA	0.65	NA	1790	6.2	9	15.5	2860	3.7	47	18.1	4793	1.9	108	19.8	NA	NA	NA	NA	NA	NA	NA	NA	NA	NA	28.5	17	8.7	2	8
2010-09-01	2921057-010910	2921057	21.66	21.66	75.27	89.841	802	4232	10816	13.4	49.6	79.1	12.17	9.5	1427	3	11.92	9.75	23.9	0.5	0.56	0.55	1675	10.3	7	11.3	2418	6.8	71	14.9	3269	4.5	156	17.2	9.8	45.2	9.2	42.5	4.4	20.3	1	4.6	0	0	47.6	31.4	20.8	2	9
2010-09-01	2921031-010910	2921031	21.59	21.59	72.11	88.98	458	1720	10509	5.2	13.9	28.5	8.83	12.75	1048	50	10.17	11.42	9.1	1.6	0.41	0.47	899	10.6	35	11	1325	6.4	92	15.2	2118	2.8	208	18.8	7.8	36.1	4.8	22.2	0.1	0.5	0	0	0	0	49.1	29.6	13	1	9
2010-09-01	2921183-010910	2921183	21.39	NA	76.05	86.939	696	3137	21905	NA	NA	NA	14.75	6.67	1010	1	NA	NA	NA	NA	0.69	NA	2815	5.2	8	16.2	5169	2.8	37	18.7	6866	2	60	19.4	NA	NA	NA	NA	NA	NA	NA	NA	NA	NA	24.3	13.1	9.4	2	9
2010-09-01	2921030-010910	2921030	21.83	NA	69.04	89.179	709	3756	21610	NA	NA	NA	8.58	13.25	1750	35	NA	NA	NA	NA	0.39	NA	1668	9.1	26	12.8	3512	4	81	17.8	4152	3.2	107	18.6	NA	NA	NA	NA	NA	NA	NA	NA	NA	NA	41.7	18.3	14.7	3	9
2010-09-01	2921056-010910	2921056	21.66	NA	73.75	87.36	217	848	2576	NA	NA	NA	14.67	7	320	1	NA	NA	NA	NA	0.68	NA	454	10	14	11.7	901	3	107	18.7	1527	0.8	165	20.8	NA	NA	NA	NA	NA	NA	NA	NA	NA	NA	46.2	13.9	3.7	2	9
2010-09-01	2921184-010910	2921184	21.37	21.37	72.74	87.377	387	1118	24174	8.9	39.7	166.5	6.42	15	1063	98	6.5	14.92	25.9	1.5	0.3	0.3	651	12.2	34	9.2	2512	2.3	127	19.1	4057	1.2	159	20.2	5.1	23.9	4.4	20.6	2	9.4	0.9	4.2	0.3	1.4	57.1	10.8	5.6	2	9
2010-09-01	2921045-010910	2921045	21.17	21.17	82.63	85.881	1175	5293	36851	6.2	16.8	120.4	10.08	11.08	2465	2	8.58	12.58	12	2.3	0.48	0.41	3200	7.8	6	13.4	4163	5.8	39	15.3	5184	4.5	93	16.7	7	33.1	3.9	18.4	0.2	0.9	0.2	0.9	0.1	0.5	36.8	27.4	21.3	2	9
2010-09-01	2921054-010910	2921054	21.72	21.72	66.75	89.795	1963	9720	25262	19.6	73.5	112.7	9.08	12.67	4418	203	12	9.75	34.5	1.4	0.42	0.55	2000	21.3	95	0.4	4302	9.4	178	12.3	5360	7.2	265	14.5	9	41.4	7.2	33.1	6.4	29.5	4.1	18.9	0.5	2.3	98.1	43.3	33.1	2	9
2010-09-01	2921044-010910	2921044	21.15	21.15	82.15	87.834	616	3014	18320	4.6	14.5	63.1	8.42	12.75	1469	53	14.33	6.83	6.5	0.6	0.4	0.68	1296	9.8	35	11.4	2099	5.4	106	15.8	3519	2.7	198	18.5	5.4	25.5	3.1	14.7	0.4	1.9	0.1	0.5	0	0	46.3	25.5	12.8	3	9
2010-09-01	2921136-010910	2921136	21.4	21.4	76.14	87.4	955	5917	15567	13.4	69.3	104.8	10.42	11	1960	3	12.75	8.67	21.3	1.6	0.49	0.6	2491	8.2	8	13.2	4319	4.5	60	16.9	5579	3.3	103	18.1	8	37.4	5.8	27.1	3.4	15.9	1.9	8.9	0.3	1.4	38.3	21	15.4	2	9
2010-09-01	2921029-010910	2921029	21.9	NA	77.53	87.524	235	1379	6931	NA	NA	NA	10.75	11.17	477	3	NA	NA	NA	NA	0.49	NA	805	6.2	12	15.8	1714	2.3	59	19.6	2298	1.5	84	20.4	NA	NA	NA	NA	NA	NA	NA	NA	NA	NA	28.3	10.5	6.8	1	9
2010-09-01	2921041-010910	2921041	20.98	20.98	76.72	86.787	324	1301	6218	3.5	7.5	43.6	11.58	9.42	550	46	8.67	12.33	5.7	2	0.55	0.41	656	10.1	18	10.9	1226	3.9	117	17.1	2115	1.5	186	19.5	2.1	10	0.8	3.8	0.2	1	0	0	0	0	48.1	18.6	7.1	1	9
2010-09-01	2921047-010910	2921047	21.95	21.95	84.63	85.722	158	784	2767	5.3	13.1	20	14	8	248	0	7	15	9	3.5	0.64	0.32	433	7.8	8	14.2	1030	1.7	87	20.3	1603	0.6	119	21.4	6.2	28.2	2.8	12.8	0	0	0	0	0	0	35.5	7.7	2.7	4	9
2010-09-02	2921158-020910	2921158	21.95	NA	81.61	85.047	246	1483	2717	NA	NA	NA	10.17	11.83	530	2	NA	NA	NA	NA	0.46	NA	763	6.9	10	15.1	1303	3.4	52	18.6	1701	2	101	20	NA	NA	NA	NA	NA	NA	NA	NA	NA	NA	31.4	15.5	9.1	2	9
2010-09-02	2921132-020910	2921132	21.98	21.98	78.9	87.513	612	3861	7966	6.5	35.1	48.8	11.17	10.83	1204	3	7.33	14.67	18.4	0.5	0.51	0.33	1833	7.2	12	14.8	2508	5.1	43	16.9	2957	4.1	78	17.9	5.1	23.2	4.3	19.6	2.6	11.8	0	0	0	0	32.8	23.2	18.7	2	9
2010-09-02	2921101-020910	2921101	22.2	22.2	74.42	87.597	276	1404	4674	5.9	18.7	32.6	10.08	12.17	603	4	9.5	12.75	10.4	2.6	0.45	0.43	921	6.5	10	15.8	1379	3.8	46	18.4	1973	1.9	116	20.3	7.2	32.4	4.2	18.9	0.2	0.9	0	0	0	0	29.3	17.1	8.6	1	9
2010-09-02	2921178-020910	2921178	21.88	21.88	90.66	83.611	183	801	1992	4.9	13.1	31.4	11.67	10.25	330	16	14.08	7.83	7	1	0.53	0.64	468	7.9	22	14	917	2.6	85	19.3	1521	0.7	141	21.2	6.5	29.7	2.3	10.5	0.2	0.9	0	0	0	0	36.1	11.9	3.2	2	9
2010-09-02	2921185-020910	2921185	22.17	22.17	82.78	84.981	317	1223	10740	6	16.6	39.2	5.67	16.5	1063	61	12.5	9.67	9.1	2	0.26	0.56	965	6.5	48	15.7	1870	3	74	19.2	3081	1.5	117	20.7	7.2	32.5	4.7	21.2	0.3	1.4	0	0	0	0	29.3	13.5	6.8	2	9
2010-09-02	2921062-020910	2921062	21.74	21.74	80.21	85.443	640	2497	4857	5.6	11.2	19	9.25	12.5	1334	127	12.5	9.25	7.3	3.3	0.43	0.57	905	15.2	30	6.6	1427	8.6	127	13.2	1995	4.8	253	16.9	9.2	42.3	2.5	11.5	0	0	0	0	0	0	69.9	39.6	22.1	2	9
2010-09-02	2921135-020910	2921135	21.95	21.95	81.39	85.391	524	3359	13883	11.9	50.5	86.3	8.92	13.08	1289	3	10.5	11.5	23.4	1.5	0.41	0.48	1651	6.9	8	15.1	2310	4.7	43	17.3	3316	2.8	112	19.2	9	41	7.1	32.3	3.8	17.3	1.1	5	0	0	31.4	21.4	12.8	2	9
2010-09-02	2921069-020910	2921069	21.88	21.88	77.66	86.373	1073	5824	31545	18.9	93.1	186.9	12.5	9.42	1882	0	10.58	11.33	38.6	0.5	0.57	0.48	4756	4.9	8	17	6028	3.8	23	18.1	6812	3.3	44	18.6	8	36.6	7.4	33.8	5.3	24.2	3.6	16.5	1.4	6.4	22.4	17.4	15.1	2	9
2010-09-02	2921081-020910	2921081	21.73	21.73	78.46	85.249	158	1115	3586	6	18.2	30.9	10.75	11	318	1	5.42	16.33	12.9	3.8	0.49	0.25	833	4	5	17.8	1328	2.2	28	19.6	1930	1.2	57	20.6	5.9	27.2	3.2	14.7	0.2	0.9	0	0	0	0	18.4	10.1	5.5	2	9
2010-09-02	2921066-020910	2921066	22.17	22.17	80.83	87.599	767	3319	21879	7.6	27.3	55.2	14.17	8	1196	8	14	8.17	11.4	1	0.64	0.63	1695	9.9	16	12.2	2504	6.3	72	15.8	3176	4.6	139	17.6	8.1	36.5	6.5	29.3	1.2	5.4	0.1	0.5	0	0	44.7	28.4	20.7	2	9
2010-09-02	2921073-020910	2921073	22.04	22.04	71.89	86.801	516	3152	13622	7.1	34.2	60.2	10.83	11.25	1042	9	12.58	9.5	11.5	1.3	0.49	0.57	1392	8.1	10	14	2246	4.6	63	17.5	2975	3.1	117	19	5.4	24.5	3.8	17.2	2.1	9.5	0.2	0.9	0	0	36.8	20.9	14.1	4	9
2010-09-02	2921063-020910	2921063	22	22	83.38	84.488	772	3484	11489	6.3	18.3	31.7	7	15	2094	155	8.92	13.08	11.9	2.5	0.32	0.41	1073	15.6	40	6.4	2103	7.1	140	14.9	2717	4.9	212	17.1	7.7	35	5.2	23.6	0.3	1.4	0	0	0	0	70.9	32.3	22.3	2	9
2010-09-02	2921067-020910	2921067	21.76	21.76	67.43	86.253	1193	7728	28872	12.4	68.7	157.7	5.58	16.17	4627	7	13.67	8.08	19.4	0.5	0.26	0.63	5448	4.8	4	17	6978	3.7	20	18.1	7427	3.4	31	18.3	5.2	23.9	4.9	22.5	3.7	17	2.2	10.1	0.5	2.3	22.1	17	15.6	2	9
2010-09-02	2921060-020910	2921060	22.01	NA	83.37	85.122	188	488	9957	NA	NA	NA	11.33	10.67	363	2	NA	NA	NA	NA	0.51	NA	869	4.6	9	17.4	2930	1.1	46	20.9	4286	0.7	60	21.3	NA	NA	NA	NA	NA	NA	NA	NA	NA	NA	20.9	5	3.2	2	9
2010-09-02	2921061-020910	2921061	21.84	NA	78.05	85.973	354	1554	5531	NA	NA	NA	12.25	9.58	629	2	NA	NA	NA	NA	0.56	NA	804	9.5	7	12.3	1675	3.5	101	18.3	2591	1.8	149	20	NA	NA	NA	NA	NA	NA	NA	NA	NA	NA	43.5	16	8.2	2	9
2010-09-05	2921161-050910	2921161	23.73	23.73	72.2	88.381	479	2943	11121	6.2	20.3	62.4	13.33	10.42	850	5	11.67	12.08	10.1	2.5	0.56	0.49	1593	7	13	16.8	2769	3.8	50	20	3368	2.9	75	20.8	5	21.1	3.9	16.4	0.8	3.4	0.1	0.4	0	0	29.5	16	12.2	2	9
2010-09-05	2921163-050910	2921163	23.68	23.68	82.49	88.236	180	1327	3110	4.5	12.1	61.3	12.33	11.42	343	3	16.42	7.33	6.3	0.5	0.52	0.69	786	5.1	14	18.7	1829	1.7	55	22.1	2035	1.4	62	22.3	5.3	22.4	1.9	8	0.4	1.7	0.1	0.4	0	0	21.5	7.2	5.9	2	9
2010-09-05	2921125-050910	2921125	23.21	23.21	61.38	89.126	611	1614	47174	2.3	4.7	98.5	7.5	15.75	1889	2	9.08	14.17	5.1	0.6	0.32	0.39	2567	5.5	5	17.8	4894	2.8	36	20.5	7633	1.7	68	21.6	1	4.3	0.8	3.4	0.2	0.9	0.2	0.9	0.1	0.4	23.7	12.1	7.3	1	9
2010-09-05	2921126-050910	2921126	23.28	NA	63.63	90.585	430	3128	7115	NA	NA	NA	9.08	14.25	1097	5	NA	NA	NA	NA	0.39	NA	1482	6.7	9	16.7	2501	3.7	44	19.7	2841	3.1	63	20.2	NA	NA	NA	NA	NA	NA	NA	NA	NA	NA	28.8	15.9	13.3	1	9
2010-09-05	2921102-050910	2921102	24.46	NA	65.91	90.961	955	4698	28382	NA	NA	NA	8.92	15.58	2525	56	NA	NA	NA	NA	0.36	NA	2413	9.5	31	15	3591	6.2	68	18.3	4511	4.7	118	19.8	NA	NA	NA	NA	NA	NA	NA	NA	NA	NA	38.8	25.3	19.2	1	9
2010-09-05	2921090-050910	2921090	24.95	NA	71.94	89.971	844	4742	17146	NA	NA	NA	11.83	13.17	1773	9	NA	NA	NA	NA	0.47	NA	2410	8.7	12	16.3	3474	5.8	43	19.2	4403	4.3	97	20.7	NA	NA	NA	NA	NA	NA	NA	NA	NA	NA	34.9	23.2	17.2	1	9
2010-09-05	2921171-050910	2921171	23.01	23.01	72.62	88.936	312	1027	19141	11.6	70.3	215.8	8.17	14.92	856	15	11.25	11.83	21.7	2	0.36	0.49	1272	5.4	18	17.7	2731	2.2	51	20.8	4374	1.2	80	21.8	5.6	24.3	3.5	15.2	2.3	10	1.6	7	0.7	3	23.5	9.6	5.2	1	9
2010-09-05	2921091-050910	2921091	24.76	24.76	67.45	89.936	407	2571	6390	11	53.5	115.7	11.5	13.33	873	5	15.33	9.5	16.7	1.8	0.46	0.62	1404	7	15	17.8	1911	4.8	43	20	2445	3.3	91	21.5	8.8	35.5	5.7	23	3.4	13.7	1.3	5.3	0.2	0.8	28.3	19.4	13.3	1	9
2010-09-05	2921130-050910	2921130	23.08	23.08	68.26	89.673	234	778	2453	2.9	6.8	14.7	3.67	19.42	711	144	13.92	9.17	3.9	1.3	0.16	0.6	326	15.4	50	7.7	906	2.6	150	20.5	1497	0.7	197	22.4	1.8	7.8	0.5	2.2	0	0	0	0	0	0	66.7	11.3	3	1	9
2010-09-05	2921103-050910	2921103	24.37	24.37	67.97	89.445	387	1758	14775	4.3	12.8	47.3	9.5	14.92	987	6	7	17.42	9	2.5	0.39	0.29	1333	7	7	17.4	2057	4.2	44	20.2	2924	2.5	98	21.9	4	16.4	2	8.2	0.2	0.8	0	0	0	0	28.7	17.2	10.3	1	9
2010-09-05	2921165-050910	2921165	24.88	24.88	70.14	88.582	633	3751	7463	8.5	32.1	61.5	10.17	14.75	1490	41	6.25	18.67	19.8	4.8	0.41	0.25	1417	10.8	37	14.2	2779	5	94	19.9	3187	4.2	120	20.8	8.9	35.8	5	20.1	1.5	6	0.4	1.6	0	0	43.4	20.1	16.9	2	9
2010-09-05	2921117-050910	2921117	23.42	23.42	70.69	87.603	358	1909	7170	1.5	4.9	10.7	6.58	16.83	1073	79	10.5	12.92	2.5	0.6	0.28	0.45	852	9.1	45	14.3	1943	3.2	103	20.2	2900	1.8	142	21.6	0.6	2.6	0.2	0.9	0	0	0	0	0	0	38.9	13.7	7.7	1	9
2010-09-05	2921112-050910	2921112	23.54	23.54	69.45	89.898	437	2245	11221	17.8	49.2	121.4	13.25	10.33	777	2	7.58	16	35.6	9.4	0.56	0.32	1132	9	9	14.6	1829	5.1	55	18.5	2378	3.4	109	20.2	23.6	100.3	15.2	64.6	5.1	21.7	1	4.2	0.2	0.8	38.2	21.7	14.4	2	9
2010-09-06	2921097-060910	2921097	19.97	19.97	73.23	86.535	1036	6840	17226	6.1	20.1	67.6	8.42	11.58	2455	5	10.5	9.5	10.4	1.3	0.42	0.53	3298	6.2	8	13.8	4919	4.1	40	15.9	5386	3.7	59	16.3	6.2	31	4.8	24	0.6	3	0.1	0.5	0	0	31	20.5	18.5	2	9
2010-09-06	2921080-060910	2921080	21.01	21.01	77.64	84.976	386	2020	7582	4.9	9.6	23.7	11.58	9.5	701	2	2.75	18.33	9.6	4.2	0.55	0.13	977	8.2	13	12.9	1828	3.8	74	17.3	2565	2.2	126	18.8	4.2	20	1.2	5.7	0	0	0	0	0	0	39	18.1	10.5	1	9
2010-09-06	2921072-060910	2921072	20.33	NA	80	85.164	392	2560	6550	NA	NA	NA	12.17	8.17	655	1	NA	NA	NA	NA	0.6	NA	1429	5.5	8	14.8	2221	3.2	45	17.1	3032	2.1	91	18.2	NA	NA	NA	NA	NA	NA	NA	NA	NA	NA	27.1	15.7	10.3	2	9
2010-09-06	2921077-060910	2921077	20.89	20.89	84.96	84.62	793	4549	18314	13.2	76.5	145.5	12.92	8	1284	0	9.17	11.75	29.4	0.6	0.62	0.44	3092	5.3	6	15.6	3547	4.6	20	16.3	4344	3.6	59	17.3	5.6	26.8	4.8	23	3.6	17.2	2.1	10.1	0.8	3.8	25.4	22	17.2	2	9
2010-09-06	2921189-060910	2921189	20.53	20.53	70.88	83.689	140	502	5739	3.9	15.6	48.6	5.25	15.33	540	3	7.67	12.92	9.5	0.6	0.26	0.37	940	2.9	8	17.7	2174	1.1	27	19.5	2624	0.8	35	19.8	4.1	20	3.2	15.6	0.4	1.9	0	0	0	0	14.1	5.4	3.9	1	9
2010-09-06	2921085-060910	2921085	20.82	NA	76.15	86.531	2031	10512	20972	NA	NA	NA	10.67	10.17	3955	12	NA	NA	NA	NA	0.51	NA	4438	9.5	13	11.3	5811	7.2	48	13.7	6402	6.4	85	14.4	NA	NA	NA	NA	NA	NA	NA	NA	NA	NA	45.6	34.6	30.7	2	9
2010-09-06	2921083-060910	2921083	20.88	20.88	81.17	84.3	411	2759	12834	4.2	20	60.4	9.5	11.42	903	1	9.5	11.42	8.1	0.9	0.45	0.45	1866	4.6	2	16.3	2364	3.5	18	17.4	3095	2.4	60	18.5	4.1	19.6	3.1	14.8	0.3	1.4	0.1	0.5	0	0	22	16.8	11.5	2	9
2010-09-06	2921079-060910	2921079	20.84	20.84	80.61	85.266	163	886	4281	11.8	49.8	91.1	13.75	7.17	248	0	9.92	11	24.2	0.5	0.66	0.48	645	5.2	5	15.8	1084	2.4	43	18.5	1815	0.8	95	20.1	7.2	34.5	6.4	30.7	3.9	18.7	0.9	4.3	0.1	0.5	25	11.5	3.8	2	9
2010-09-06	2921133-060910	2921133	20.37	20.37	74.21	84.832	363	1199	11315	3	9.4	15.6	12.83	7.58	576	1	11.83	8.58	4.7	0.7	0.63	0.58	778	9.3	13	11.1	1639	3.5	98	16.9	3201	1.3	164	19.1	3.4	16.7	1.2	5.9	0	0	0	0	0	0	45.7	17.2	6.4	2	9
2010-09-06	2921114-060910	2921114	20.6	20.6	76.13	86.207	260	961	2542	1.7	3.2	4.6	9.92	10.75	533	8	3.5	17.17	2.9	1.4	0.48	0.17	670	7.8	9	12.8	882	5.2	48	15.4	1273	1	208	19.7	0	0	0	0	0	0	0	0	0	0	37.9	25.2	4.9	1	9
2010-09-06	2921190-060910	2921190	20.65	20.65	74.15	86.017	1685	8681	33366	7.6	30	98.4	11.67	9	2983	2	11.5	9.17	13.3	0.5	0.57	0.56	4208	8.2	8	12.4	5396	6.3	45	14.3	6102	5.5	83	15.2	6.9	33.4	5.3	25.7	1.9	9.2	0.2	1	0.1	0.5	39.7	30.5	26.6	1	9
2010-09-06	2921188-060910	2921188	20.6	20.6	77.57	85.41	677	2838	15653	4.5	13.5	22.2	7.17	13.5	1931	11	12.92	7.75	6.5	1.2	0.35	0.63	2149	6.4	14	14.2	3243	4.1	45	16.6	4601	2.7	95	18	5.3	25.7	2.7	13.1	0	0	0	0	0	0	31.1	19.9	13.1	1	9
2010-09-06	2921076-060910	2921076	20.86	20.86	76.58	84.997	794	4061	15031	5.2	20.5	36.4	10.92	10	1514	8	9.92	11	8.8	2	0.52	0.48	1997	8.2	10	12.7	3066	5.1	64	15.8	3897	3.8	116	17.2	4.3	20.6	2.6	12.5	0.5	2.4	0	0	0	0	39.3	24.4	18.2	2	9
2010-09-06	2921095-060910	2921095	19.79	NA	70.41	86.983	1012	3725	11376	NA	NA	NA	9.5	10.33	1993	110	NA	NA	NA	NA	0.48	NA	1500	13.1	66	6.8	2053	9.2	117	10.7	2402	7.2	211	12.6	NA	NA	NA	NA	NA	NA	NA	NA	NA	NA	66.2	46.5	36.4	2	9
2010-09-07	2921010-070910	2921010	21.3	21.3	83.14	84.372	843	6865	11142	7.1	24.2	46.2	9	12.33	1979	14	4.25	17.08	21.3	3.5	0.42	0.2	2713	6.5	23	14.8	4862	3.5	54	17.8	5304	3.2	65	18.2	4.4	20.7	3.9	18.3	0.8	3.8	0	0	0	0	30.5	16.4	15	2	9
2010-09-07	2861004-070910	2861004	21.19	21.19	85.25	84.103	303	1709	5508	6.2	33.1	54.9	2.33	18.92	1968	98	9.08	12.17	12.7	1.4	0.11	0.43	995	5.4	66	15.8	2076	2.3	84	18.9	2615	1.7	106	19.6	4.7	22.2	3.5	16.5	1.8	8.5	0.2	0.9	0	0	25.5	10.9	8	1	9
2010-09-07	2921105-070910	2921105	20.98	20.98	73.84	86.611	753	5105	14671	14.5	78.7	100.8	10	11	1564	16	11.75	9.25	24.3	2	0.48	0.56	2209	7	25	14	3693	4	61	17	4373	3.2	90	17.8	7.7	36.7	5.6	26.7	3.2	15.3	2.5	11.9	0.8	3.8	33.4	19.1	15.3	1	9
2010-09-07	2861011-070910	2861011	21.45	21.45	70.14	85.135	376	2016	7935	2.8	13	36.8	8.5	13	947	3	6.25	15.25	8.1	0.6	0.4	0.29	1647	4.8	8	16.7	1977	3.9	20	17.6	2463	2.8	60	18.7	3	14	1.8	8.4	0.2	0.9	0	0	0	0	22.4	18.2	13.1	1	9
2010-09-07	2861022-070910	2861022	20.94	20.94	73.62	91.353	1064	7593	16861	18.1	87.1	132.7	8.58	12.42	2548	39	12.75	8.25	29.5	0.5	0.41	0.61	2443	9	31	12	3686	5.8	76	15.2	4822	4.2	134	16.8	9.2	43.9	7.5	35.8	4.7	22.4	2.9	13.8	1.1	5.3	43	27.7	20.1	1	9
2010-09-07	2921131-070910	2921131	20.91	NA	66.41	90.839	835	4605	11190	NA	NA	NA	11.92	9	1464	1	NA	NA	NA	NA	0.57	NA	2281	7.6	12	13.3	3274	5.1	51	15.8	3710	4.3	83	16.6	NA	NA	NA	NA	NA	NA	NA	NA	NA	NA	36.3	24.4	20.6	1	9
2010-09-07	2861005-070910	2861005	21.01	21.01	65.56	88.633	345	2183	8786	8.7	48.1	133.4	9	12.08	792	13	9.67	11.42	18.3	0.6	0.43	0.46	1527	4.6	17	16.5	2495	2.6	45	18.5	3023	2	65	19.1	4.2	20	3.6	17.1	2.5	11.9	1	4.8	0.5	2.4	21.9	12.4	9.5	1	9
2010-09-07	2861058-070910	2861058	21.36	21.36	70.21	88.378	394	2442	6445	14.3	67.9	195.7	10.75	10.67	779	7	9	12.42	31.6	1.8	0.5	0.42	1445	5.7	16	15.8	2363	3.2	42	18.2	2713	2.7	64	18.8	6.1	28.6	5.4	25.3	3.5	16.4	2.2	10.3	0.8	3.7	26.7	15	12.6	3	9
2010-09-07	2861057-070910	2861057	21.22	21.22	83.14	85.03	287	1724	6675	7.8	16.4	31.7	13.42	7.83	453	2	4.92	16.33	14.6	5.7	0.63	0.23	1094	5.4	11	15.8	1525	3.6	36	17.7	2028	2.2	80	19	10.9	51.4	5	23.6	0.4	1.9	0	0	0	0	25.4	17	10.4	1	9
2010-09-07	2861020-070910	2861020	21.04	21.04	71.42	88.289	736	4845	11487	13.8	75.4	115.7	12	9.08	1285	11	9.58	11.5	28.7	1.3	0.57	0.46	2240	6.8	28	14.3	4110	3.5	64	17.6	4684	3	81	18.1	5.9	28	5.4	25.7	3.6	17.1	2.4	11.4	0.6	2.9	32.3	16.6	14.3	3	9
2010-09-07	2921074-070910	2921074	21.36	21.36	82.21	86.64	829	4400	20084	8.8	37.1	126.1	13.67	7.75	1297	5	9.92	11.5	18.3	0.6	0.64	0.46	2786	6.3	8	15.1	3473	5	24	16.4	3901	4.3	50	17.1	6	28.1	5.1	23.9	2.2	10.3	0.7	3.3	0.3	1.4	29.5	23.4	20.1	2	9
2010-09-07	2861018-070910	2861018	21.27	NA	73.82	87.345	580	4030	8738	NA	NA	NA	8	13.33	1540	4	NA	NA	NA	NA	0.38	NA	2163	5.7	7	15.7	2607	4.6	25	16.8	3126	3.6	66	17.8	NA	NA	NA	NA	NA	NA	NA	NA	NA	NA	26.8	21.6	16.9	1	9
2010-09-08	2861029-080910	2861029	21.38	21.38	74.81	86.07	2304	3694	4910	4.9	18.2	24.9	0	21.42	NA	2304	12.67	8.75	7.4	1.2	0	0.59	2304	21.4	NA	0	2304	21.4	NA	0	2304	21.4	NA	0	5.3	24.8	3.6	16.8	0	0	0	0	0	0	100.1	100.1	100.1	1	9
2010-09-08	2861028-080910	2861028	20.99	NA	68.66	88.571	1216	5882	24560	NA	NA	NA	12.08	8.92	2110	4	NA	NA	NA	NA	0.58	NA	2423	10.5	9	10.5	2915	8.5	60	12.5	3823	6	173	15	NA	NA	NA	NA	NA	NA	NA	NA	NA	NA	50	40.5	28.6	2	9
2010-09-08	2861037-080910	2861037	20.82	NA	63.81	90.424	918	4969	20131	NA	NA	NA	9.58	11.25	1916	68	NA	NA	NA	NA	0.46	NA	1813	10.3	37	10.5	3281	5.3	105	15.5	4141	4	152	16.8	NA	NA	NA	NA	NA	NA	NA	NA	NA	NA	49.5	25.5	19.2	1	9
2010-09-08	2861040-080910	2861040	21	21	73.02	87.103	307	1568	6278	24	105	149.9	13.67	7.33	472	1	8.92	12.08	54.1	1.8	0.65	0.42	1108	5.8	5	15.2	1721	3.3	41	17.7	3146	1.4	102	19.6	7.4	35.2	6.8	32.4	5.2	24.8	4.6	21.9	2.7	12.9	27.6	15.7	6.7	1	9
2010-09-08	2861039-080910	2861039	21.18	21.18	66.82	91.247	978	6502	37506	27.6	149.9	285.2	7.92	13.33	2623	2	8.17	13.08	62.1	6.1	0.37	0.39	4136	5	7	16.2	7521	2.7	40	18.6	8502	2.3	50	18.9	13.8	65.2	9.1	43	3.9	18.4	2.8	13.2	2.2	10.4	23.6	12.7	10.9	1	9
2010-09-08	2861016-080910	2861016	21.21	21.21	71.51	87.276	435	1991	16603	7.5	24.8	49	14.67	6.58	630	0	5.17	16.08	18.5	3.9	0.69	0.24	1513	6	11	15.2	2754	3	53	18.2	3561	2.2	80	19.1	5.4	25.5	4.3	20.3	1.1	5.2	0	0	0	0	28.3	14.1	10.4	1	9
2010-09-08	2861034-080910	2861034	20.99	20.99	61.62	90.831	652	3556	10013	9.8	38.4	116.3	7.58	13.42	1708	56	13.92	7.08	14.5	0.6	0.36	0.66	1509	8.8	40	12.2	2708	4.5	92	16.5	3046	3.8	118	17.2	8	38.1	6.3	30	2.9	13.8	0.3	1.4	0.1	0.5	41.9	21.4	18.1	1	9
2010-09-08	2861026-080910	2861026	21.16	21.16	73.87	87.339	461	2893	5414	10.9	42.4	70.3	10.67	10.5	898	17	14.92	6.25	15.3	0.5	0.5	0.71	1128	8.4	21	12.8	1981	4.2	79	16.9	2509	3	123	18.2	8.2	38.8	7.3	34.5	3.7	17.5	0.6	2.8	0	0	39.7	19.8	14.2	1	9
2010-09-08	2861027-080910	2861027	21.18	21.18	67.77	87.341	757	5618	9725	6.3	16.6	27.5	10.75	10.5	1492	3	11.17	10.08	10.9	1.1	0.51	0.53	1960	8.2	6	13.1	3052	4.9	66	16.3	3753	3.8	115	17.5	8.8	41.5	7.2	34	0.1	0.5	0	0	0	0	38.7	23.1	17.9	2	9
2010-09-08	2861041-080910	2861041	20.95	20.95	78.54	85.016	173	751	3131	2.2	10.1	20.6	8.5	12.5	392	24	7.58	13.42	5.1	0.6	0.41	0.36	455	7.2	24	13.8	903	2.1	92	18.9	2142	0.2	149	20.8	2.8	13.4	1.5	7.2	0	0	0	0	0	0	34.4	10	1	1	9
2010-09-08	2861036-080910	2861036	21.18	NA	71.17	86.695	528	1621	5586	NA	NA	NA	3.42	17.83	1686	306	NA	NA	NA	NA	0.16	NA	597	18.3	95	2.9	1415	5.3	231	15.9	2436	2.2	302	19	NA	NA	NA	NA	NA	NA	NA	NA	NA	NA	86.4	25	10.4	1	9
2010-09-08	2861035-080910	2861035	21.54	21.54	67.56	85.537	687	3109	13058	8.4	26	104.3	12.58	9	1177	3	14.75	6.83	11.9	0.8	0.58	0.68	1598	9.2	15	12.4	2175	6.4	57	15.2	2721	4.7	126	16.9	9.8	45.5	6.8	31.6	1.1	5.1	0.3	1.4	0.1	0.5	42.7	29.7	21.8	1	9
2010-09-09	2861069-090910	2861069	21.49	21.49	69.86	88.981	724	3424	13591	19.7	84.5	193.8	10.25	11.25	1466	48	10.75	10.75	37.2	2.2	0.48	0.5	1382	11	35	10.5	2260	6.2	106	15.3	3191	3.8	189	17.7	8.7	40.5	7.3	34	5.7	26.5	3	14	1.1	5.1	51.2	28.9	17.7	1	9
2010-09-09	2861014-090910	2861014	21.55	21.55	71.84	87.433	269	1123	6021	2.9	7.7	21.7	12.83	8.75	451	2	8.17	13.42	5.1	1.6	0.6	0.38	689	8.2	13	13.4	1214	3.6	81	18	1813	1.6	146	20	2.2	10.2	0.9	4.2	0	0	0	0	0	0	38.1	16.7	7.4	1	9
2010-09-09	2861068-090910	2861068	21.42	21.42	75.49	87.19	758	4091	10013	4.8	11.3	20.4	13.83	7.58	1172	3	13.08	8.33	6.6	1.9	0.65	0.61	1454	11.1	12	10.3	2340	6.3	94	15.1	3128	4.2	172	17.2	6.4	29.9	2.4	11.2	0	0	0	0	0	0	51.8	29.4	19.6	1	9
2010-09-09	2861002-090910	2861002	21.66	NA	68.53	89.077	1026	5070	13617	NA	NA	NA	8.08	13.58	2742	5	NA	NA	NA	NA	0.37	NA	3168	7	4	14.7	3564	6.2	16	15.5	3861	5.6	42	16.1	NA	NA	NA	NA	NA	NA	NA	NA	NA	NA	32.3	28.6	25.9	2	9
2010-09-09	2861064-090910	2861064	21.54	21.54	65.73	89.39	1472	9404	19062	16.8	110.7	190.3	6.75	14.83	4704	2	11.17	10.42	32	0.5	0.31	0.52	5854	5.4	4	16.2	6883	4.6	13	17	7375	4.2	25	17.3	6.4	29.7	5.2	24.1	3.5	16.2	2.7	12.5	1.5	7	25.1	21.4	19.5	3	9
2010-09-09	2861065-090910	2861065	21.5	21.5	64.56	87.496	370	2524	5830	6.7	34.3	75.7	9.67	11.83	809	11	11.67	9.83	11.6	0.8	0.45	0.54	1081	7.2	8	14.2	1998	3.4	62	18.1	2885	2	112	19.5	4.5	20.9	3.8	17.7	1.8	8.4	0.4	1.9	0	0	33.5	15.8	9.3	1	9
2010-09-09	2861067-090910	2861067	21.39	NA	72.56	87.82	505	3062	16211	NA	NA	NA	9.5	11.92	1124	12	NA	NA	NA	NA	0.44	NA	1548	6.9	8	14.5	2933	3.3	58	18.1	3771	2.4	90	19	NA	NA	NA	NA	NA	NA	NA	NA	NA	NA	32.3	15.4	11.2	1	9
2010-09-09	2861063-090910	2861063	21.55	21.55	72.83	89.2	742	5787	13725	26.3	133.1	418.8	9.75	11.83	1638	5	10.25	11.33	52.8	2.4	0.45	0.48	2384	6.7	9	14.9	3904	3.9	41	17.7	4452	3.3	65	18.2	8.9	41.3	7.5	34.8	4.7	21.8	3.9	18.1	2.4	11.1	31.1	18.1	15.3	1	9
2010-09-12	1931071-120910	1931071	23.65	23.65	79.48	84.202	432	1739	5588	5.7	10.2	16	15.83	7.83	643	7	2	21.67	11.2	5.2	0.67	0.08	930	10.7	24	13	1292	6.8	83	16.8	2080	2.8	208	20.8	7	29.6	1.8	7.6	0	0	0	0	0	0	45.2	28.8	11.8	1	9
2010-09-12	1931211-120910	1931211	22.77	22.77	79.13	86.21	732	3850	13600	13.4	33.9	62.9	10	12.83	1601	54	9.58	13.25	23	6.5	0.44	0.42	1354	12.1	32	10.8	2379	6.2	111	16.6	3420	3.8	189	19	16.8	73.8	10.2	44.8	2.8	12.3	0.1	0.4	0	0	53.1	27.2	16.7	3	9
2010-09-12	1931082-120910	1931082	23.22	23.22	81.42	84.131	823	3412	22081	9.5	50.4	133.9	6.08	17.17	2570	204	6.67	16.58	26.2	2.8	0.26	0.29	1000	18.8	69	4.4	2441	6.6	184	16.7	3677	3.8	260	19.4	5.5	23.7	4.6	19.8	1.9	8.2	1.2	5.2	0.2	0.9	81	28.4	16.4	1	9
2010-09-12	1931189-120910	1931189	22.95	22.95	83.79	85.068	833	2279	26039	12.5	74	175.6	8.58	14.42	2047	110	10.92	12.08	25.8	0.6	0.37	0.48	1399	13.4	40	9.6	2571	6.7	124	16.3	4446	3.3	221	19.7	5.2	22.7	4.8	20.9	2.9	12.6	2.1	9.2	1	4.4	58.4	29.2	14.4	3	9
2010-09-12	1931180-120910	1931180	23.86	23.86	73.51	86.436	647	2893	8080	5.2	17	78.9	11.92	12	1257	41	12.33	11.58	8.7	1.4	0.5	0.52	1204	12.6	28	11.3	1707	8.2	98	15.8	2295	5	212	18.9	5.6	23.5	3.8	15.9	0.5	2.1	0.1	0.4	0	0	52.8	34.4	21	2	9
2010-09-12	1931085-120910	1931085	23.17	23.17	85.61	84.828	756	2432	9860	9.2	41.6	72.1	5.08	18.08	2192	353	9.42	13.75	19	2.4	0.22	0.41	900	19.2	65	4	1573	9.2	214	13.9	2292	5	334	18.2	7.3	31.5	5.4	23.3	2.3	9.9	0.8	3.5	0	0	82.9	39.7	21.6	2	9
2010-09-12	1931077-120910	1931077	23.55	NA	80.09	85.8	1683	6496	14722	NA	NA	NA	12.42	11.17	3094	115	NA	NA	NA	NA	0.53	NA	2360	16.8	25	6.8	3231	11.8	125	11.8	3772	9.8	211	13.8	NA	NA	NA	NA	NA	NA	NA	NA	NA	NA	71.3	50.1	41.6	2	9
2010-09-12	1931073-120910	1931073	23.56	23.56	82.17	84.745	710	3330	8402	5.4	11.2	28.4	14.17	9.42	1163	30	9.83	13.75	8.4	3.3	0.6	0.42	1275	13	16	10.6	1888	8.1	96	15.5	2711	4.8	206	18.8	8.3	35.2	2	8.5	0.2	0.8	0	0	0	0	55.2	34.4	20.4	2	9
2010-09-12	1931072-120910	1931072	23.83	23.83	69.98	84.633	2258	11109	62408	12.6	65.5	271.7	10.33	13.5	5045	124	13.67	10.17	21.1	1.1	0.43	0.57	4454	12	30	11.8	7917	6.6	98	17.2	9608	5.3	139	18.5	7.8	32.7	6.7	28.1	3.2	13.4	1.8	7.6	0.6	2.5	50.4	27.7	22.2	2	9
2010-09-12	1931079-120910	1931079	23.68	23.68	79.7	84.345	421	1803	4123	4.1	10.6	20.2	10.5	13.25	898	42	12.08	11.67	6.5	1.6	0.44	0.51	867	11.2	25	12.6	1251	6.9	80	16.8	1805	3.2	201	20.5	5.5	23.2	2.4	10.1	0	0	0	0	0	0	47.3	29.1	13.5	2	9
2010-09-12	1931080-120910	1931080	23.07	23.07	78.39	85.773	1286	2923	7476	9.9	39.6	69.3	0.75	22.33	3709	1204	7.25	15.83	21.8	4.4	0.03	0.31	1286	23.1	NA	0	1494	18.7	405	4.4	1989	11.2	617	11.8	9.6	41.6	6.1	26.4	1.9	8.2	0.3	1.3	0	0	100.1	81.1	48.5	2	9
2010-09-13	1931084-130910	1931084	20.78	20.78	72.19	86.641	765	3725	7116	13	37.4	61	10.92	9.92	1421	43	5.83	15	28.5	6.9	0.53	0.28	1303	12.1	22	8.8	1985	7.2	114	13.6	2742	4.5	220	16.3	16.6	79.9	7.3	35.1	3.1	14.9	0.3	1.4	0	0	58.2	34.6	21.7	2	9
2010-09-13	1931094-130910	1931094	20.6	NA	70.07	88.603	4097	19474	108895	NA	NA	NA	11	9.67	7671	30	NA	NA	NA	NA	0.53	NA	8172	10.3	23	10.3	11556	7.2	67	13.4	16710	4.9	160	15.8	NA	NA	NA	NA	NA	NA	NA	NA	NA	NA	50	35	23.8	3	9
2010-09-13	1931036-130910	1931036	20.81	20.81	80.38	83.988	1533	4991	18324	13.9	39.8	79.5	11.5	9.33	2749	34	10.92	9.92	22.7	4.3	0.55	0.52	2461	12.9	17	7.9	3256	9.5	88	11.3	3523	8.6	138	12.2	11.7	56.2	9.2	44.2	4.6	22.1	0.1	0.5	0	0	62	45.7	41.3	2	9
2010-09-13	1931095-130910	1931095	20.58	20.58	87.81	83.413	113	383	2338	1.9	10.1	24.9	6.17	14.42	295	35	5	15.58	5.8	0.6	0.3	0.24	287	6.6	31	14	928	0.7	85	19.9	2338	0.1	104	20.5	1.4	6.8	1.2	5.8	0	0	0	0	0	0	32.1	3.4	0.5	1	9
2010-09-13	1931088-130910	1931088	20.72	20.72	68.09	87.291	1855	9030	29440	32	119.5	164.8	12.08	8.67	3174	17	13.25	7.5	48.3	3.2	0.58	0.64	3430	11.2	21	9.6	5150	7.2	86	13.5	6229	5.8	145	14.9	13.2	63.7	10	48.3	6.4	30.9	5.2	25.1	3.6	17.4	54.1	34.7	28	1	9
2010-09-13	1931087-130910	1931087	20.7	20.7	70.09	88.234	831	4192	9899	10.3	36.6	90.4	10	10.75	1683	38	12.42	8.33	15.9	1.9	0.48	0.6	1600	10.6	30	10.2	2533	6.2	97	14.5	3502	4.1	176	16.7	8.8	42.5	6.8	32.9	2.3	11.1	0.5	2.4	0.1	0.5	51.2	30	19.8	3	9
2010-09-13	1931049-130910	1931049	20.69	20.69	80.7	85.479	536	2006	6378	2.6	11.1	31.3	9.25	11.5	1092	88	8.5	12.25	5.5	0.5	0.45	0.41	820	13.3	25	7.4	1209	8	114	12.8	2069	3	277	17.8	2.2	10.6	1.5	7.2	0.1	0.5	0	0	0	0	64.3	38.7	14.5	1	9
2010-09-13	1931066-130910	1931066	20.81	NA	61.86	89.989	2010	10703	22956	NA	NA	NA	12	8.83	3460	39	NA	NA	NA	NA	0.58	NA	3791	11	17	9.8	5574	7.3	73	13.5	6333	6.3	121	14.5	NA	NA	NA	NA	NA	NA	NA	NA	NA	NA	52.9	35.1	30.3	2	9
2010-09-13	1931091-130910	1931091	20.77	20.77	70.09	84.638	1652	7546	17327	7.8	27.4	44.2	13.5	7.33	2544	10	13.42	7.42	11.5	1.1	0.65	0.65	2761	12.4	16	8.4	3468	9.7	80	11.2	4189	7.7	175	13.2	7.3	35.1	6.1	29.4	1.5	7.2	0	0	0	0	59.7	46.7	37.1	3	9
2010-09-13	1931033-130910	1931033	21.07	21.07	78.76	85.149	285	1247	5987	5.7	23	52.9	5.17	15.92	916	80	6.67	14.42	14.1	1.9	0.25	0.32	533	10.3	46	10.8	1494	2.7	110	18.4	1785	1.9	135	19.2	4.8	22.8	3.6	17.1	0.9	4.3	0.1	0.5	0	0	48.9	12.8	9	1	9
2010-09-13	1931061-130910	1931061	20.68	NA	75.45	86.271	1212	5845	16049	NA	NA	NA	12.42	8.33	2023	3	NA	NA	NA	NA	0.6	NA	2423	10.3	11	10.4	2964	8.2	56	12.5	3640	6.3	145	14.4	NA	NA	NA	NA	NA	NA	NA	NA	NA	NA	49.8	39.7	30.5	2	9
2010-09-14	2161055-140910	2161055	21.84	21.84	75.26	84.896	268	1046	14773	7.8	41.5	121.8	8.42	13.42	693	1	9.17	12.67	16.5	1.5	0.39	0.42	1194	4.8	10	17.1	2431	2.1	40	19.8	3504	1.2	71	20.6	4.4	20.1	3.5	16	2	9.2	0.6	2.7	0.2	0.9	22	9.6	5.5	1	9
2010-09-14	2921169-140910	2921169	22.9	22.9	76.3	85.201	299	1439	7440	6.1	13.9	20.7	7.75	15.17	880	2	3.17	19.75	12.7	5.1	0.34	0.14	1097	6.2	5	16.8	1849	3.2	43	19.7	2516	2	87	20.9	8.2	35.8	3.1	13.5	0	0	0	0	0	0	27.1	14	8.7	2	9
2010-09-14	2921177-140910	2921177	23.12	23.12	75.76	86.064	528	3185	7821	15.2	51	108.5	7.17	16	1556	67	9.75	13.42	32.1	3	0.31	0.42	1360	8.5	46	14.7	2398	4.4	87	18.8	3121	3.1	130	20.1	9.7	42	8.9	38.5	5.9	25.5	1	4.3	0.2	0.9	36.8	19	13.4	1	9
2010-09-14	2161057-140910	2161057	21.98	21.98	72.03	85.998	344	2339	4580	5.9	20.8	28.6	6.83	15.17	1102	2	9.17	12.83	11.7	1.7	0.31	0.42	1251	6	4	16	1720	4	38	18	2318	2.5	91	19.5	6.2	28.2	5.1	23.2	0.2	0.9	0	0	0	0	27.3	18.2	11.4	2	9
2010-09-14	2161093-140910	2161093	22.31	22.31	74.35	86.283	513	3305	14360	10.3	76.6	126.8	13.67	8.67	838	1	6.17	16.17	36.2	0.5	0.61	0.28	2474	4.6	7	17.8	3308	3.3	23	19	4047	2.6	51	19.8	4.9	22	4.3	19.3	2.8	12.6	1.8	8.1	0.7	3.1	20.6	14.8	11.7	4	9
2010-09-14	2861017-140910	2861017	21.94	NA	65.05	87.02	488	2509	9803	NA	NA	NA	12.33	9.67	867	5	NA	NA	NA	NA	0.56	NA	1400	7.5	17	14.5	2270	4.2	62	17.8	2855	3.1	103	18.9	NA	NA	NA	NA	NA	NA	NA	NA	NA	NA	34.2	19.1	14.1	1	9
2010-09-14	2161106-140910	2161106	22.56	22.56	68.01	87.442	1075	5286	30059	25.2	119.9	184.2	9.17	13.42	2641	5	8.58	14	58.1	5	0.41	0.38	4749	5.1	8	17.5	5853	4.1	20	18.5	5960	4	23	18.6	10.4	46.1	8.6	38.1	5.2	23	4	17.7	2.2	9.8	22.6	18.2	17.7	2	9
2010-09-19	2141065-190910	2141065	23.5	23.5	62.67	87.873	1752	11565	30284	33.5	130.8	191	9.17	14.33	4470	14	13.83	9.67	52.9	5.6	0.39	0.59	5924	6.9	12	16.6	7078	5.8	27	17.8	7474	5.4	38	18.1	18.2	77.4	15	63.8	6.2	26.4	4.9	20.9	3.8	16.2	29.4	24.7	23	1	9
2010-09-19	2141200-190910	2141200	23.59	23.59	69.01	84.565	344	2935	9245	4.5	24.2	49.8	9.17	14.42	881	2	12.58	11	7.9	0.6	0.39	0.53	2494	3.2	11	20.4	3118	2.5	15	21.1	3494	2.2	25	21.4	3.7	15.7	2.9	12.3	1.1	4.7	0	0	0	0	13.6	10.6	9.3	1	9
2010-09-19	2141007-190910	2141007	24.18	24.18	69.82	84.454	1453	9928	47949	12.5	60.3	189.3	7.92	16.33	4283	81	5	19.25	40.2	5.2	0.33	0.21	2656	13.1	42	11.2	6625	5	109	19.2	8429	3.8	143	20.4	9.2	38	5	20.7	2.7	11.2	1.4	5.8	0.3	1.2	54.2	20.7	15.7	3	9
2010-09-19	2141042-190910	2141042	23.52	NA	63.82	89.106	697	5839	14386	NA	NA	NA	10.83	12.75	1483	30	NA	NA	NA	NA	0.46	NA	3201	5.1	10	18.5	4156	3.8	26	19.8	5137	3	50	20.6	NA	NA	NA	NA	NA	NA	NA	NA	NA	NA	21.7	16.2	12.8	2	9
2010-09-19	2141025-190910	2141025	23.52	23.52	74.02	84.733	376	1604	16274	11.6	77.1	228.5	13.33	10.25	665	0	6.17	17.42	37.9	2.3	0.57	0.26	3109	2.8	3	20.8	4889	1.8	14	21.8	6173	1.3	29	22.2	3.8	16.2	3.2	13.6	2.1	8.9	1.7	7.2	1	4.3	11.9	7.7	5.5	1	9
2010-09-19	2141008-190910	2141008	24.19	24.19	73.15	85.526	318	1990	4655	3.8	22.7	47.6	12.17	12.08	630	4	6.58	17.67	12.6	0.5	0.5	0.27	973	7.8	11	16.5	1645	4	56	20.2	2093	2.7	99	21.6	4.1	16.9	3.7	15.3	1	4.1	0	0	0	0	32.2	16.5	11.2	1	9
2010-09-19	2141198-190910	2141198	23.73	NA	72.48	83.331	11604	29104	35568	NA	NA	NA	12.75	11	20407	1401	NA	NA	NA	NA	0.54	NA	11604	23.8	NA	0	11685	23.6	254	0.2	15052	18	811	5.8	NA	NA	NA	NA	NA	NA	NA	NA	NA	NA	100.3	99.5	75.9	1	9
2010-09-19	2141023-190910	2141023	23.71	23.71	74.2	84.064	464	3275	11236	8	33.5	83.8	12.33	11.42	891	1	15.5	8.25	12	0.5	0.52	0.65	2662	4.1	7	19.7	3145	3.4	13	20.3	4415	2.2	50	21.5	5.8	24.5	5	21.1	2.2	9.3	0.4	1.7	0	0	17.3	14.3	9.3	4	9
2010-09-19	2141011-190910	2141011	24.15	NA	60.52	87.895	1385	5942	20788	NA	NA	NA	12.33	11.83	2660	56	NA	NA	NA	NA	0.51	NA	2438	13.6	34	10.6	3104	10.4	83	13.8	3600	8.6	165	15.6	NA	NA	NA	NA	NA	NA	NA	NA	NA	NA	56.3	43.1	35.6	1	9
2010-09-19	2141033-190910	2141033	23.59	23.59	61.92	85.632	1536	9699	41350	12.3	76.2	205.2	13	10.58	2783	4	14.92	8.67	19	0.8	0.55	0.63	6863	5.2	11	18.3	8431	4.2	20	19.3	9266	3.8	36	19.8	5.1	21.6	4.5	19.1	3.2	13.6	1.9	8.1	0.8	3.4	22	17.8	16.1	1	9
2010-09-19	2141183-190910	2141183	24.11	24.11	70.84	84.841	257	979	20678	6.1	21.2	28.5	16.33	7.83	380	1	6.58	17.58	14.7	2.9	0.68	0.27	1641	3.8	3	20.4	2627	2.2	24	22	4039	1.2	51	22.9	5.9	24.5	5	20.7	0.2	0.8	0	0	0	0	15.8	9.1	5	1	9
2010-09-19	2141024-190910	2141024	23.63	NA	74.17	84.521	768	3567	22325	NA	NA	NA	16.42	7.25	1106	1	NA	NA	NA	NA	0.69	NA	2120	8.5	10	15.2	3002	5.8	51	17.9	3916	4.1	111	19.6	NA	NA	NA	NA	NA	NA	NA	NA	NA	NA	36	24.5	17.4	1	9
2010-09-20	2141206-200910	2141206	20.81	20.81	67.44	83.633	727	4636	10417	3.2	13.3	32.6	10	10.83	1504	10	9.08	11.75	6.4	0.7	0.48	0.44	2292	6.5	17	14.3	3325	4.3	45	16.5	3541	4	58	16.8	3.4	16.3	2.1	10.1	0.2	1	0	0	0	0	31.2	20.7	19.2	2	9
2010-09-20	2141039-200910	2141039	20.94	20.94	79.04	82.912	912	3809	25482	7.3	28.1	57	12.92	8.08	1481	4	4	17	21	4.1	0.62	0.19	3521	5.4	5	15.6	4874	3.8	28	17.2	6653	2.7	77	18.3	5	23.9	2.9	13.8	1.1	5.3	0.4	1.9	0	0	25.8	18.1	12.9	1	9
2010-09-20	2141045-200910	2141045	20.83	20.83	66.12	87.251	1009	4611	15353	24.7	97	172.8	10.92	9.92	1913	14	10.17	10.67	46.9	3.5	0.52	0.49	2120	9.8	16	11	3067	6.5	76	14.3	3662	5.2	134	15.7	10.1	48.5	8.2	39.4	6.6	31.7	3.8	18.2	1.2	5.8	47	31.2	25	1	9
2010-09-20	2141207-200910	2141207	21.01	21.01	68.42	86.928	531	2410	15412	8.1	28.2	45.8	11.92	9.17	934	9	11.08	10	13.6	2	0.57	0.53	1273	8.6	23	12.5	1903	5.3	67	15.8	2711	3.2	146	17.9	8.4	40	6.2	29.5	1.6	7.6	0	0	0	0	40.9	25.2	15.2	1	9
2010-09-20	2141041-200910	2141041	20.85	20.85	77.34	84.599	267	1299	3292	2.3	8.4	52.2	11.58	9.33	476	8	7	13.92	5.7	0.5	0.56	0.34	641	8.3	20	12.6	1135	3.8	73	17.1	1524	1.8	153	19.2	2	9.6	0.9	4.3	0.2	1	0.1	0.5	0	0	39.8	18.2	8.6	1	9
2010-09-20	2141034-200910	2141034	20.82	20.82	75.02	84.498	144	861	2777	3.1	7.4	26.5	11	9.83	270	2	5.92	14.92	5.8	2	0.53	0.28	669	4.2	12	16.7	1258	1.8	41	19.1	1954	0.8	76	20.1	1.9	9.1	0.8	3.8	0.1	0.5	0	0	0	0	20.2	8.6	3.8	4	9
2010-09-20	2141035-200910	2141035	20.95	20.95	73.68	85.588	2014	13022	34705	37.3	142.8	242.8	13.75	7.25	3076	1	10.08	10.92	71.4	5.8	0.66	0.48	5266	8	13	13	7039	5.9	43	15.1	8068	5.1	81	15.9	16.5	78.8	11.4	54.4	6.7	32	5.5	26.3	3.7	17.7	38.2	28.2	24.3	1	9
2010-09-20	2141037-200910	2141037	20.91	NA	76.42	83.907	248	1789	4833	NA	NA	NA	12.58	8.33	409	5	NA	NA	NA	NA	0.6	NA	1116	4.6	5	16.3	1710	2.8	27	18.2	2128	1.9	58	19	NA	NA	NA	NA	NA	NA	NA	NA	NA	NA	22	13.4	9.1	3	9
2010-09-20	2141044-200910	2141044	20.81	NA	72.48	84.451	394	1906	8687	NA	NA	NA	13.08	7.75	626	3	NA	NA	NA	NA	0.63	NA	1007	7.9	18	12.9	1543	4.7	62	16.2	1947	3.1	124	17.8	NA	NA	NA	NA	NA	NA	NA	NA	NA	NA	38	22.6	14.9	3	9
2010-09-20	2141210-200910	2141210	20.58	20.58	70.95	84.111	347	1665	12928	6	37.6	79.8	12.33	8.25	577	3	8.92	11.67	13.2	0.5	0.6	0.43	1182	5.8	17	14.8	1985	3.2	49	17.4	2835	1.9	92	18.7	3.2	15.5	3.1	15.1	2	9.7	0.4	1.9	0	0	28.2	15.5	9.2	1	9
2010-09-21	2141049-210910	2141049	21.38	21.38	72.88	84.408	294	1275	4085	9.5	28.6	65.6	11.83	9.58	531	2	5.83	15.58	22.3	4.7	0.55	0.27	777	7.9	11	13.5	1167	4.6	56	16.8	1744	2	145	19.4	7.8	36.5	5.6	26.2	1.8	8.4	0.1	0.5	0	0	37	21.5	9.4	1	9
2010-09-21	2141051-210910	2141051	21.39	NA	71.73	85.333	1087	4527	22694	NA	NA	NA	12.08	9.33	1926	1	NA	NA	NA	NA	0.56	NA	2618	8.8	12	12.6	3267	6.9	47	14.5	3571	6.2	83	15.2	NA	NA	NA	NA	NA	NA	NA	NA	NA	NA	41.1	32.3	29	1	9
2010-09-21	2141031-210910	2141031	21.11	21.11	67.09	85.469	10844	19591	28141	7.9	35	65.9	0	21.17	NA	10844	14.42	6.75	11.2	0.8	0	0.68	10844	21.2	NA	0	10844	21.2	NA	0	11128	20.6	801	0.6	6.6	31.3	4	18.9	1.8	8.5	0.4	1.9	0	0	100.4	100.4	97.6	1	9
2010-09-21	2141068-210910	2141068	21.46	21.46	80.1	82.955	787	5446	19236	5.4	27.1	111.8	14	7.5	1208	0	8.42	13.08	11.6	1.4	0.65	0.39	2259	7.4	11	14.1	3998	4	53	17.5	4647	3.3	79	18.2	3	14	2.3	10.7	1.2	5.6	0.3	1.4	0.1	0.5	34.5	18.6	15.4	4	9
2010-09-21	2141061-210910	2141061	21.43	NA	74.68	85.307	910	4975	13553	NA	NA	NA	14.33	7.08	1359	0	NA	NA	NA	NA	0.67	NA	2537	7.6	17	13.8	3661	5.1	53	16.3	4387	4.1	90	17.3	NA	NA	NA	NA	NA	NA	NA	NA	NA	NA	35.5	23.8	19.1	4	9
2010-09-21	2141028-210910	2141028	21.24	21.24	79.29	83.276	184	1031	5496	8.8	50.5	107.7	12.92	8.33	302	1	7.17	14.08	22.5	1.9	0.61	0.34	870	4.2	13	17	1518	2	46	19.2	2109	1.2	72	20.1	5.4	25.4	3.7	17.4	2.5	11.8	0.9	4.2	0.1	0.5	19.8	9.4	5.6	1	9
2010-09-21	2141050-210910	2141050	21.44	NA	76.91	85.221	1649	6208	49442	NA	NA	NA	13.67	7.83	2591	4	NA	NA	NA	NA	0.64	NA	4225	8.3	18	13.2	6460	5.3	61	16.2	8366	4	113	17.5	NA	NA	NA	NA	NA	NA	NA	NA	NA	NA	38.7	24.7	18.7	1	9
2010-09-21	2141058-210910	2141058	21.51	21.51	78.5	82.806	346	2600	8466	4.5	32.8	56.7	7.92	13.67	925	10	5.67	15.92	15.7	0.5	0.37	0.26	1624	4.4	17	17.2	2796	2.4	37	19.2	2946	2.2	43	19.3	2.8	13	2.7	12.6	1.8	8.4	0.1	0.5	0	0	20.5	11.2	10.2	1	9
2010-09-21	2141054-210910	2141054	21.41	21.41	78.45	82.699	289	1774	16508	2.6	9.6	22.2	11.5	9.92	538	0	11.08	10.33	4.3	0.8	0.54	0.52	1455	4.2	7	17.2	2462	2.2	34	19.2	2770	1.9	45	19.5	2.8	13.1	1.2	5.6	0	0	0	0	0	0	19.6	10.3	8.9	1	9
2010-09-21	2141059-210910	2141059	21.4	21.4	68.36	83.392	193	1377	3622	3.4	17.4	35.4	9.83	11.58	414	4	11.08	10.33	6.1	0.6	0.46	0.52	817	4.8	11	16.6	1739	1.8	48	19.6	2198	1.2	68	20.2	3.4	15.9	2.7	12.6	0.3	1.4	0	0	0	0	22.4	8.4	5.6	1	9
2010-09-21	2141055-210910	2141055	21.39	21.39	70.08	86.749	797	4116	11894	29.8	113.8	233	13.42	8	1272	0	11.5	9.92	54.4	1.2	0.63	0.54	2172	7.8	4	13.6	2720	6.1	34	15.3	3258	4.8	96	16.7	9.6	44.9	8.8	41.1	7.1	33.2	5.6	26.2	2.6	12.2	36.5	28.5	22.4	1	9
2010-09-21	2141057-210910	2141057	21.56	21.56	76.35	83.973	997	4820	15450	15.2	49.8	124.2	15	6.58	1435	0	15.33	6.25	21	1.1	0.7	0.71	1874	11.4	13	10.2	2677	7.7	72	13.9	3246	5.9	148	15.7	12	55.7	9.4	43.6	4.6	21.3	1	4.6	0.2	0.9	52.9	35.7	27.4	1	9
2010-09-22	2141075-220910	2141075	21.39	21.39	71.16	86.415	745	2993	9372	7.7	21.7	28.3	13.17	8.25	1183	46	9.25	12.17	12.4	4.2	0.62	0.43	1218	13	15	8.4	1639	9	97	12.4	2286	5.2	245	16.2	9.9	46.3	5.8	27.1	0.1	0.5	0	0	0	0	60.8	42.1	24.3	1	9
2010-09-22	2141063-220910	2141063	21.29	21.29	85.02	82.136	146	632	10080	20.8	116.4	261.1	12.83	8.5	242	1	7.33	14	59.5	0.5	0.6	0.34	695	4.2	9	17.1	1443	1.7	36	19.7	3252	0.5	71	20.8	5.9	27.7	5.1	24	4.6	21.6	3.7	17.4	1.5	7	19.7	8	2.3	1	9
2010-09-22	2141081-220910	2141081	21.54	21.54	84.2	80.875	74	393	1697	0.5	0.6	1.5	10.75	10.83	146	4	0	21.58	NA	0.5	0.5	0	683	1.8	21	19.8	1054	0.9	31	20.7	1388	0.4	49	21.2	0	0	0	0	0	0	0	0	0	0	8.4	4.2	1.9	2	9
2010-09-22	2141080-220910	2141080	21.49	21.49	74.27	83.578	2180	7485	19260	6	20.7	48.9	9	12.5	4833	270	10.33	11.17	11.4	1	0.42	0.48	2266	20.7	46	0.8	4315	10.2	235	11.2	4833	9	270	12.5	7.8	36.3	6.2	28.9	0.4	1.9	0	0	0	0	96.3	47.5	41.9	1	9
2010-09-22	2141148-220910	2141148	21.49	21.49	69.56	82.684	1008	5857	16021	10.9	56.8	125.1	13.17	8.33	1640	8	15.25	6.25	15.1	0.7	0.61	0.71	2343	9.2	15	12.3	3378	6.2	54	15.3	3937	5.1	101	16.4	8.3	38.6	5.8	27	2.2	10.2	1.4	6.5	0.3	1.4	42.8	28.9	23.7	1	9
2010-09-22	2141100-220910	2141100	21.18	21.18	86.72	80.899	81	502	4558	2.1	5	15.5	7.17	14	238	0	6.5	14.67	4	1.3	0.34	0.31	671	2.2	10	18.9	1098	1.2	21	20	2226	0.3	46	20.8	0.8	3.8	0.5	2.4	0	0	0	0	0	0	10.4	5.7	1.4	1	9
2010-09-22	2141076-220910	2141076	21.5	21.5	71.85	86.829	1637	8251	23594	31.3	106.8	326	12.75	8.75	2751	13	11.5	10	56.5	2.2	0.59	0.53	3582	9.8	23	11.8	4971	6.9	56	14.6	5189	6.6	69	14.9	10.8	50.2	9.3	43.3	7.1	33	6	27.9	2.5	11.6	45.6	32.1	30.7	1	9
2010-09-22	2141082-220910	2141082	21.46	NA	79.48	83.142	440	2484	8025	NA	NA	NA	13	8.5	726	3	NA	NA	NA	NA	0.61	NA	1511	6.1	18	15.4	2087	4.1	54	17.4	2772	2.8	98	18.8	NA	NA	NA	NA	NA	NA	NA	NA	NA	NA	28.4	19.1	13	1	9
2010-09-22	2141086-220910	2141086	21.44	21.44	79.09	82.614	246	1399	13996	4.2	15.2	54.4	10.58	10.92	494	5	11.58	9.92	6.5	1.5	0.49	0.54	1271	3.9	17	17.6	3846	1.2	39	20.3	3846	1.2	39	20.3	2.8	13.1	2.3	10.7	0.2	0.9	0.1	0.5	0	0	18.2	5.6	5.6	1	9
2010-09-22	2141071-220910	2141071	21.38	21.38	77.92	83.536	445	2615	11142	11.4	49.6	75.3	13.5	7.92	699	14	4.67	16.75	34	5.1	0.63	0.22	1747	5.2	23	16.2	2749	3.2	46	18.2	3126	2.7	64	18.8	7.6	35.5	4.7	22	2.7	12.6	0.8	3.7	0	0	24.3	15	12.6	1	9
2010-09-22	2141067-220910	2141067	21.31	NA	74.95	83.939	2217	12972	46131	NA	NA	NA	12.67	8.67	3732	3	NA	NA	NA	NA	0.59	NA	7431	6.3	16	15	10011	4.7	34	16.7	10349	4.5	43	16.8	NA	NA	NA	NA	NA	NA	NA	NA	NA	NA	29.6	22.1	21.1	2	9
2010-09-22	2141026-220910	2141026	21.27	21.27	75.67	83.444	685	3843	6395	9.5	26.8	48.4	14.33	7	1018	2	8.83	12.5	16.3	4.7	0.67	0.42	1428	10.2	9	11.2	2162	6.2	73	15.1	2768	4.4	141	16.9	11	51.7	7.3	34.3	1.2	5.6	0	0	0	0	48	29.1	20.7	1	9
2010-09-23	1991004-230910	1991004	21.76	NA	81.8	85.268	257	910	2250	NA	NA	NA	10.42	11.33	481	52	NA	NA	NA	NA	0.48	NA	462	11.5	28	10.2	891	3.6	132	18.2	1558	0.9	200	20.8	NA	NA	NA	NA	NA	NA	NA	NA	NA	NA	52.8	16.5	4.1	1	9
2010-09-23	1991019-230910	1991019	21.74	NA	72.51	85.801	1265	4494	56112	NA	NA	NA	10.17	11.58	2685	19	NA	NA	NA	NA	0.47	NA	2902	9.4	16	12.3	3729	7.2	55	14.6	4511	5.7	122	16.1	NA	NA	NA	NA	NA	NA	NA	NA	NA	NA	43.2	33.1	26.2	3	9
2010-09-23	1991024-230910	1991024	21.91	21.91	73.22	85.443	718	4292	20043	2	5.7	15.1	13.75	8.17	1143	1	11.08	10.83	3.2	0.6	0.63	0.51	2044	7.6	16	14.3	3843	3.8	55	18.1	4512	3.2	77	18.8	1	4.6	0.2	0.9	0	0	0	0	0	0	34.7	17.3	14.6	3	9
2010-09-23	1991027-230910	1991027	21.75	21.75	76.58	85.651	918	5096	9669	6.9	27.2	76.2	13	8.75	1534	2	8.5	13.25	15.2	1.5	0.6	0.39	2328	8.5	13	13.2	3799	5	58	16.8	4209	4.4	79	17.3	5.7	26.2	5	23	1.2	5.5	0.2	0.9	0	0	39.1	23	20.2	1	9
2010-09-23	1991002-230910	1991002	21.56	21.56	68.9	88.347	4156	14136	38581	34.5	105.6	144.6	9.42	12.17	7900	1259	12	9.58	55.8	7.8	0.44	0.56	5003	17.9	17	3.7	5513	16.2	108	5.4	6254	14	284	7.6	18.6	86.3	14.5	67.3	10.2	47.3	5.3	24.6	2.5	11.6	83	75.1	64.9	2	9
2010-09-23	1991521-230910	1991521	21.84	NA	80.56	84.61	579	4463	9115	NA	NA	NA	9.58	12.33	1298	21	NA	NA	NA	NA	0.44	NA	1355	9.2	21	12.8	2486	4.5	86	17.4	3207	3.2	135	18.8	NA	NA	NA	NA	NA	NA	NA	NA	NA	NA	42.1	20.6	14.7	1	9
2010-09-23	1991023-230910	1991023	21.8	21.8	78.44	85.188	446	2158	10630	13.4	36.6	61.2	8.67	13.17	1080	28	13.75	8.08	19.8	2.5	0.4	0.63	1112	8.4	27	13.4	1650	5.2	64	16.6	2148	3.3	139	18.5	12.4	56.9	10.7	49.1	3.9	17.9	0.3	1.4	0	0	38.5	23.9	15.1	1	9
2010-09-23	1991005-230910	1991005	21.72	21.72	73.45	85.267	336	1480	8652	2.9	13.2	50.8	9.92	11.83	692	39	6	15.75	9	0.5	0.46	0.28	642	10.9	28	10.8	1540	3.3	118	18.4	2345	1.8	161	20	2.8	12.9	1.8	8.3	0.5	2.3	0	0	0	0	50.2	15.2	8.3	1	9
2010-09-23	1991017-230910	1991017	21.51	NA	76.02	86.703	761	4599	13969	NA	NA	NA	11.75	9.83	1398	1	NA	NA	NA	NA	0.55	NA	1997	8.2	9	13.4	3080	5	62	16.6	3863	3.8	109	17.8	NA	NA	NA	NA	NA	NA	NA	NA	NA	NA	38.1	23.2	17.7	1	9
2010-09-23	1991016-230910	1991016	21.61	21.61	66.62	89.715	2698	15253	28413	29.7	164.8	230.4	12.83	8.83	4545	15	10.33	11.33	59.5	2.6	0.59	0.48	4665	12.5	17	9.2	6860	8.3	97	13.3	8804	6.3	177	15.3	8.2	37.9	5.7	26.4	4.2	19.4	3.8	17.6	3.5	16.2	57.8	38.4	29.2	1	9
2010-09-23	1991022-230910	1991022	21.65	21.65	81.29	84.785	821	4268	24019	11	42.3	75.9	11	10.67	1613	5	16.67	5	14.2	0.5	0.51	0.77	2209	8	9	13.7	3300	5.2	45	16.5	3630	4.6	68	17.1	11.3	52.2	6.8	31.4	2.5	11.5	0.2	0.9	0	0	37	24	21.2	3	9
2010-09-23	1991494-230910	1991494	21.91	21.91	68.14	84.897	658	4860	9817	4.5	14.5	33.5	9.75	12.17	1418	50	11.17	10.75	7.2	1.8	0.45	0.51	1321	10.6	39	11.3	2303	5.5	107	16.4	3541	3.1	186	18.8	4.8	21.9	2.2	10	0.2	0.9	0	0	0	0	48.4	25.1	14.1	1	9
2010-09-26	1991045-260910	1991045	23.9	23.9	72.24	86.959	150	830	3279	16.3	23	25.3	12.5	11.42	281	8	0.17	23.75	23.9	16.2	0.52	0.01	505	6.7	13	17.2	970	2.3	62	21.6	1418	0.8	104	23.1	23.9	100	23.9	100	0	0	0	0	0	0	28	9.6	3.3	1	9
2010-09-26	1991036-260910	1991036	24.16	24.16	63.14	89.091	2663	15669	55374	17.6	114.5	230.5	10.92	13.25	5853	35	16.17	8	26.1	0.5	0.45	0.67	5861	10.9	28	13.2	11248	5.6	84	18.6	12665	4.9	108	19.2	15.7	65	14.8	61.3	1.7	7	1.3	5.4	1.3	5.4	45.1	23.2	20.3	1	9
2010-09-26	1991039-260910	1991039	24.35	24.35	71.24	85.959	248	1031	5561	14.4	23.2	43.4	13.58	10.83	439	10	7	17.42	21.5	11.6	0.56	0.29	786	7.4	14	17	1146	4.4	50	20	2098	1.4	135	23	24.4	100.2	19.5	80.1	0.2	0.8	0	0	0	0	30.4	18.1	5.7	1	9
2010-09-26	1991030-260910	1991030	24.32	24.32	73.85	85.307	391	2178	12002	20	51.9	80.2	4.67	19.67	1656	91	2.42	21.92	51.6	16.5	0.19	0.1	598	15.3	39	9	2051	3.6	104	20.8	3264	1.9	145	22.4	24.3	99.9	24.3	99.9	2.2	9	1.2	4.9	0	0	62.9	14.8	7.8	2	9
2010-09-26	1991042-260910	1991042	24.25	24.25	76.1	86.258	1130	6443	28398	33.3	128.3	283.3	9.17	15.08	2923	40	9.58	14.67	63.8	13.4	0.38	0.4	2914	9.2	30	15	4587	5.7	76	18.6	6110	4.1	122	20.2	24.2	99.8	24.2	99.8	8.2	33.8	3.3	13.6	2	8.2	37.9	23.5	16.9	1	9
2010-09-26	1991033-260910	1991033	24.27	24.27	59.67	92.253	1293	6311	12011	40	157.7	271.5	13.08	11.25	2380	29	7.08	17.25	103.7	13.9	0.54	0.29	2745	11.3	27	13	3986	7.6	74	16.8	4340	6.8	103	17.5	24.3	100.1	22.8	93.9	6.2	25.5	5	20.6	3.9	16.1	46.6	31.3	28	1	9
2010-09-26	1991044-260910	1991044	24.09	NA	73.31	87.054	5223	8045	11924	NA	NA	NA	0	24.08	NA	5223	NA	NA	NA	NA	0	NA	5223	24.1	NA	0	5223	24.1	NA	0	5223	24.1	NA	0	NA	NA	NA	NA	NA	NA	NA	NA	NA	NA	100	100	100	1	9
2010-09-26	1991032-260910	1991032	24.43	NA	67.57	87.876	1225	5914	14229	NA	NA	NA	10.5	14	2760	74	NA	NA	NA	NA	0.43	NA	2146	13.8	49	10.8	3457	8.2	110	16.3	3910	7	152	17.5	NA	NA	NA	NA	NA	NA	NA	NA	NA	NA	56.5	33.6	28.7	1	9
2010-09-26	1991040-260910	1991040	24.27	24.27	63.97	86.297	336	1788	10121	16.4	37.8	58.2	13	11.33	623	7	8.08	16.25	27.1	11.1	0.54	0.33	1099	7.2	12	17.1	1773	4	53	20.3	2762	2.1	109	22.2	24.3	100.1	20.6	84.9	2.9	11.9	0.2	0.8	0	0	29.7	16.5	8.7	1	9
2010-09-26	1991038-260910	1991038	24.59	24.59	66.94	89.063	1682	9637	32601	41.1	170.3	251.9	13.67	10.92	3019	8	7.92	16.67	93.6	16.1	0.56	0.32	3830	10.8	12	13.8	5069	8	48	16.6	6211	6.3	110	18.2	24.6	100	24.6	100	7.6	30.9	4.7	19.1	3.7	15	43.9	32.5	25.6	1	9
2010-09-26	1991034-260910	1991034	24.14	24.14	68.92	87.667	1052	3381	47807	20.7	64.2	103.1	13.17	11	1927	6	10.42	13.75	35.3	9.7	0.55	0.43	2756	9.2	11	15	4089	6	49	18.2	6237	3.7	125	20.5	24.2	100.2	17.2	71.3	4.8	19.9	2.7	11.2	0.2	0.8	38.1	24.9	15.3	1	9
2010-09-26	1991041-260910	1991041	24.17	NA	71.28	87.01	1000	4663	14298	NA	NA	NA	10.25	13.92	2233	93	NA	NA	NA	NA	0.42	NA	1759	13.5	40	10.7	2626	8.6	105	15.6	2978	7.2	153	16.9	NA	NA	NA	NA	NA	NA	NA	NA	NA	NA	55.9	35.6	29.8	1	9
2010-09-27	1991055-270910	1991055	21.34	21.34	70.81	87.067	724	4033	8085	29.2	109.4	150.1	12.58	8.83	1206	38	6.92	14.5	68.7	10.4	0.59	0.32	1286	11.9	19	9.5	1895	7.5	93	13.9	2714	4.4	207	17	21.4	100.3	17	79.7	6.2	29.1	4.3	20.1	2.1	9.8	55.8	35.1	20.6	3	9
2010-09-27	1991061-270910	1991061	21.43	21.43	77.48	83.825	335	1148	3068	8.8	14.5	21.9	6.5	15	751	154	1.83	19.67	15.4	8.2	0.3	0.09	490	13.7	64	7.8	992	4.4	165	17.1	1535	1.5	245	20	19.1	89.1	8.4	39.2	0	0	0	0	0	0	63.9	20.5	7	1	9
2010-09-27	1991525-270910	1991525	21.34	21.34	61.47	89.906	1919	11946	27302	43.3	165.1	304.7	6.25	15.17	6258	130	7.75	13.67	101.4	10.4	0.29	0.36	2993	13.6	56	7.8	6703	5.8	128	15.6	7830	4.9	157	16.5	20.5	96.1	17.5	82	6.7	31.4	5.7	26.7	4.2	19.7	63.7	27.2	23	1	9
2010-09-27	1991048-270910	1991048	21.48	21.48	63.36	88.106	457	1962	5839	7.1	28.7	56.9	2.92	18.58	1789	247	9.92	11.58	12.4	2.5	0.14	0.46	548	17.4	65	4.1	1685	4	176	17.5	2218	2.6	216	18.9	7.3	34	3.5	16.3	1.2	5.6	0.2	0.9	0	0	81	18.6	12.1	1	9
2010-09-27	1991047-270910	1991047	21.52	NA	61.07	92.931	2226	10038	32451	NA	NA	NA	9.58	12	4950	50	NA	NA	NA	NA	0.45	NA	4411	10.8	24	10.8	7136	6.6	71	15	8284	5.6	112	16	NA	NA	NA	NA	NA	NA	NA	NA	NA	NA	50.2	30.7	26	1	9
2010-09-27	1991056-270910	1991056	21.39	21.39	70.41	84.703	565	2445	11323	9.6	26	84.7	10.42	11	1123	36	6.75	14.67	17.2	6.1	0.49	0.32	1098	10.8	27	10.7	1900	5.5	103	15.9	2903	3	184	18.4	12.8	59.8	8	37.4	1.1	5.1	0.2	0.9	0	0	50.5	25.7	14	1	9
2010-09-27	1991058-270910	1991058	21.57	NA	73.35	85.735	2500	11737	34526	NA	NA	NA	10.08	11.5	5214	120	NA	NA	NA	NA	0.47	NA	3932	13.7	28	7.9	5425	9.8	89	11.8	5966	8.8	136	12.8	NA	NA	NA	NA	NA	NA	NA	NA	NA	NA	63.5	45.4	40.8	1	9
2010-09-27	1991046-270910	1991046	21.23	21.23	69.01	86.214	789	3888	10891	18.8	60.9	86.2	12.83	8.42	1298	12	4.5	16.75	47	11.2	0.6	0.21	1579	10.5	17	10.8	2270	6.9	74	14.3	2890	4.9	156	16.3	21.2	99.9	17.5	82.4	3.9	18.4	1.8	8.5	0	0	49.5	32.5	23.1	1	9
2010-09-27	1991054-270910	1991054	21.36	21.36	77.3	84.254	1117	4468	16735	18.2	64	91.3	11	10.42	2079	100	4.5	16.92	47.6	10.4	0.51	0.21	1728	13.6	57	7.8	2354	9.5	130	11.9	2880	7.2	230	14.2	21.4	100.2	15.8	74	3.6	16.9	1.9	8.9	0.2	0.9	63.7	44.5	33.7	1	9
2010-09-27	1991049-270910	1991049	21.64	21.64	67.64	86.546	1107	5239	10656	11.1	23.8	47.5	10.83	10.83	2149	66	5.83	15.83	18.7	8.2	0.5	0.27	1754	13.6	22	8.1	2575	8.8	113	12.9	3183	6.6	201	15.1	19.6	90.6	10.8	49.9	0.8	3.7	0	0	0	0	62.8	40.7	30.5	4	9
2010-09-27	1991057-270910	1991057	21.3	21.3	61.88	86.89	2685	9316	22626	26.9	84.2	128.2	12.83	8.5	4387	115	10.67	10.67	47.4	6.4	0.6	0.5	3704	15.4	31	5.9	4679	12	121	9.3	5071	10.9	185	10.4	15.4	72.3	12.3	57.7	7.6	35.7	4.8	22.5	0.9	4.2	72.3	56.3	51.2	1	9
2010-09-27	1991491-270910	1991491	21.18	21.18	78.11	86.416	899	3198	11157	12.6	45.3	173.8	7.25	14	2109	272	9.5	11.75	22.1	5	0.34	0.45	985	19.2	73	2	1888	8.7	218	12.6	2456	5.8	310	15.4	13.6	64.2	8.1	38.2	1.7	8	0.8	3.8	0.3	1.4	90.7	41.1	27.4	1	9
2010-09-27	1991050-270910	1991050	21.56	NA	63.83	87.499	1375	5637	12032	NA	NA	NA	10.08	11.5	2811	116	NA	NA	NA	NA	0.47	NA	1974	14.9	36	6.7	3005	9.3	133	12.2	3698	7.2	220	14.4	NA	NA	NA	NA	NA	NA	NA	NA	NA	NA	69.1	43.1	33.4	3	9
2010-09-28	1991097-280910	1991097	20.67	20.67	77.22	86.662	1847	6550	37617	7.9	21	29.8	8.5	12.17	4093	278	10.58	10.08	12.3	3.4	0.41	0.51	2105	18.1	37	2.6	3477	10.4	190	10.2	4320	8	285	12.7	9.8	47.4	6.5	31.4	0.2	1	0	0	0	0	87.6	50.3	38.7	4	9
2010-09-28	1991067-280910	1991067	21.32	21.32	70.24	85.863	1035	3566	6706	13.7	38.7	50.1	6.83	14.5	2324	428	7.75	13.58	26.7	6.3	0.32	0.36	1207	18.2	48	3.2	1802	11.1	206	10.2	2407	7.1	353	14.2	15.6	73.2	9.1	42.7	3.5	16.4	0	0	0	0	85.4	52.1	33.3	2	9
2010-09-28	1991077-280910	1991077	20.65	NA	73.91	85.401	1069	3735	29842	NA	NA	NA	4.58	16.08	3533	367	NA	NA	NA	NA	0.22	NA	1200	18.3	39	2.3	2480	7.7	237	13	3382	5.1	314	15.6	NA	NA	NA	NA	NA	NA	NA	NA	NA	NA	88.6	37.3	24.7	1	9
2010-09-28	1991068-280910	1991068	21.15	NA	57.16	90.586	5162	22074	68138	NA	NA	NA	9.67	11.5	10760	456	NA	NA	NA	NA	0.46	NA	5771	18.9	38	2.2	7557	14.2	227	6.9	9659	10.9	372	10.2	NA	NA	NA	NA	NA	NA	NA	NA	NA	NA	89.4	67.1	51.5	2	9
2010-09-28	1991582-280910	1991582	21.09	21.09	74.9	85.121	495	2259	6382	11	35.2	98.7	8.67	12.42	1092	78	5.17	15.92	25.3	6.4	0.41	0.25	776	13.2	29	7.9	1544	5.5	125	15.6	2348	2.8	217	18.3	14.5	68.8	6.4	30.3	2.1	10	0.2	0.9	0.1	0.5	62.6	26.1	13.3	2	9
2010-09-28	1991069-280910	1991069	21.14	21.14	72.97	85.621	1077	4483	11333	11.5	21.9	36.2	7.08	14.08	2779	222	3.17	18	21.4	9.8	0.33	0.15	1375	16.4	49	4.8	2515	8.1	189	13.1	3291	5.7	268	15.5	21.2	100.3	14.2	67.2	0.8	3.8	0	0	0	0	77.6	38.3	27	2	9
2010-09-28	1991063-280910	1991063	21.07	NA	73.25	86.346	674	2822	5139	NA	NA	NA	5.08	16	1991	256	NA	NA	NA	NA	0.24	NA	833	16.8	46	4.2	1654	6.8	204	14.2	2193	4.4	272	16.7	NA	NA	NA	NA	NA	NA	NA	NA	NA	NA	79.7	32.3	20.9	4	9
2010-09-28	1991064-280910	1991064	20.95	20.95	69.07	85.567	902	3441	9921	5.1	19.6	62.5	5.42	15.58	2425	373	12.75	8.25	7.9	0.7	0.26	0.61	1063	17.8	23	3.2	1791	9.1	224	11.9	2347	6	324	15	6	28.6	3	14.3	0.6	2.9	0.2	1	0	0	85	43.4	28.6	1	9
2010-09-28	1991096-280910	1991096	20.74	20.74	62.35	86.178	1519	6005	12247	10.2	34.9	59	7.58	13.17	3488	385	10.75	10	15.8	4.2	0.37	0.52	1801	17.4	45	3.3	2581	11.4	219	9.3	3354	8.1	348	12.7	12.6	60.8	6.6	31.8	1.9	9.2	0.2	1	0	0	83.9	55	39.1	1	9
2010-09-28	1991072-280910	1991072	21.05	21.05	65.29	87.003	2134	6647	17252	11.1	33.4	69.3	9.08	12	4369	443	11.92	9.17	16.5	4.1	0.43	0.57	2485	18.1	24	3	3708	11.6	216	9.5	4285	9.8	284	11.3	12.6	59.9	8.8	41.8	2	9.5	0.4	1.9	0	0	86	55.1	46.6	3	9
2010-09-28	1991066-280910	1991066	20.89	20.89	60.96	89.707	6220	27791	75476	46.6	162.5	290.7	11	9.92	11306	580	12.33	8.58	74.8	6	0.53	0.59	6345	20.5	80	0.4	8950	14.3	277	6.6	10092	12.6	374	8.3	15.9	76.1	12.9	61.8	11.5	55.1	7.5	35.9	3.3	15.8	98.1	68.5	60.3	2	9
2010-09-29	1991561-290910	1991561	20.9	20.9	67.05	88.108	612	2783	13737	9.6	37.1	149.4	12.17	8.75	1049	5	7.58	13.33	20.4	3.5	0.58	0.36	1561	8.1	14	12.8	2255	5.2	62	15.7	3000	3.5	132	17.4	6.4	30.6	3.2	15.3	1.2	5.7	0.9	4.3	0.5	2.4	38.8	24.9	16.7	1	9
2010-09-29	1991078-290910	1991078	21.01	NA	68.03	86.608	1409	5396	19383	NA	NA	NA	10.42	10.58	2738	102	NA	NA	NA	NA	0.5	NA	2146	13.6	60	7.4	3066	9.2	126	11.8	3407	8	180	13	NA	NA	NA	NA	NA	NA	NA	NA	NA	NA	64.7	43.8	38.1	1	9
2010-09-29	1991089-290910	1991089	20.86	20.86	64.05	88.31	1086	6045	20264	14.6	79.7	162.5	12.08	8.83	1873	10	10.42	10.5	26.7	2.6	0.58	0.5	2360	9.6	9	11.3	3307	6.6	66	14.3	4923	4.1	155	16.8	8.3	39.8	5.2	24.9	3	14.4	2.2	10.5	0.8	3.8	46	31.6	19.7	1	9
2010-09-29	1991091-290910	1991091	20.93	NA	64.02	89.16	2403	9612	43212	NA	NA	NA	8.17	12.83	5708	300	NA	NA	NA	NA	0.39	NA	2489	20.2	95	0.8	4584	10.5	223	10.5	5916	7.8	313	13.2	NA	NA	NA	NA	NA	NA	NA	NA	NA	NA	96.5	50.2	37.3	1	9
2010-09-29	1991080-290910	1991080	20.77	20.77	69.14	86.707	465	2877	6600	2.8	9.8	14.2	11.83	9	816	4	10.33	10.5	4.8	0.8	0.57	0.5	1011	9.5	7	11.3	2022	4.1	85	16.8	2807	2.6	134	18.2	3.6	17.3	1.2	5.8	0	0	0	0	0	0	45.7	19.7	12.5	1	9
2010-09-29	1991373-290910	1991373	20.97	NA	64.03	87.174	2436	21187	47875	NA	NA	NA	11	10	4633	18	NA	NA	NA	NA	0.52	NA	4815	10.6	18	10.4	7747	6.4	99	14.6	10761	4.5	165	16.5	NA	NA	NA	NA	NA	NA	NA	NA	NA	NA	50.5	30.5	21.5	4	9
2010-09-29	1991079-290910	1991079	20.98	NA	73.22	86.518	522	2461	4678	NA	NA	NA	8.67	12.33	1129	96	NA	NA	NA	NA	0.41	NA	892	11.8	53	9.2	1429	6.4	124	14.6	2299	2.8	245	18.2	NA	NA	NA	NA	NA	NA	NA	NA	NA	NA	56.2	30.5	13.3	1	9
2010-09-29	1991081-290910	1991081	20.94	20.94	67	87.392	1734	7522	26678	9.9	30.1	41.4	10.33	10.67	3429	91	8.25	12.75	18.2	4.5	0.49	0.39	3024	11.9	40	9.1	4501	7.8	115	13.2	5817	5.8	194	15.2	10.3	49.2	6.8	32.5	2	9.6	0	0	0	0	56.8	37.2	27.7	1	9
2010-09-29	1991090-290910	1991090	20.82	20.82	59.57	87.287	589	3289	8741	5.6	9.9	80.6	10.75	10.08	1116	27	7.75	13.08	10.8	2.4	0.52	0.37	1180	10.2	26	10.7	1898	5.8	90	15.1	2497	3.8	170	17.1	3.4	16.3	1.2	5.8	0.8	3.8	0.4	1.9	0	0	49	27.9	18.3	1	9
2010-09-29	1991088-290910	1991088	20.95	20.95	67.22	88.446	1289	4864	8292	17	75.4	139.2	3.08	17.92	4468	742	6.75	14.25	40.1	6	0.15	0.32	1289	21	NA	0	1427	18	464	3	3224	5.2	644	15.8	13.8	65.9	7.2	34.4	3.3	15.8	2.2	10.5	0.7	3.3	100.2	85.9	24.8	3	9
2010-09-29	1991087-290910	1991087	20.97	20.97	64.31	89.156	2149	12366	25198	29.9	133.1	366.5	8.5	12.5	5107	138	5.25	15.75	95.8	8	0.41	0.25	3263	13.7	74	7.3	5985	7.2	162	13.8	8276	5	235	16	21	100.1	8.5	40.5	4.2	20	3.2	15.3	2.8	13.4	65.3	34.3	23.8	4	9
2010-09-29	1991092-290910	1991092	20.91	20.91	77.82	85.851	485	2810	8752	4	11.3	33.4	10.42	10.5	958	15	7.83	13.08	7.1	2.1	0.5	0.37	1150	8.6	22	12.3	1813	4.9	76	16	2614	2.8	151	18.1	3.2	15.3	1.2	5.7	0.2	1	0	0	0	0	41.1	23.4	13.4	1	9
2010-09-29	1991086-290910	1991086	20.99	20.99	63.97	88.658	1764	9448	30441	18.9	81.2	279.8	13.5	7.5	2741	5	8.58	12.42	39.9	4.3	0.64	0.41	3213	11.5	10	9.5	4646	7.8	78	13.2	5170	6.8	121	14.2	9.2	43.8	8	38.1	3.9	18.6	2.2	10.5	1	4.8	54.8	37.2	32.4	4	9
2010-09-30	1991115-300910	1991115	21.62	21.62	80.16	84.873	396	1785	5899	13.4	62.4	169.3	7.83	13.83	977	67	14.25	7.42	20	0.6	0.36	0.66	784	10.2	48	11.4	1421	4.7	115	17	2490	1.9	193	19.8	7.2	33.3	6.8	31.5	4.2	19.4	1.5	6.9	0.5	2.3	47.2	21.7	8.8	1	9
2010-09-30	1991113-300910	1991113	21.53	21.53	62.55	87.757	2048	10694	34233	28.6	116.7	186	7.08	14.5	6047	94	13.58	8	44.2	2.3	0.33	0.63	3774	11.6	49	10	6492	6.6	98	15	8050	5.2	159	16.4	12.2	56.7	10.2	47.4	6.5	30.2	4.7	21.8	2.2	10.2	53.9	30.7	24.2	2	9
2010-09-30	1991106-300910	1991106	21.75	21.75	65.6	87.192	658	3367	7001	8.2	24.5	61.1	12	9.75	1169	27	7.33	14.42	15.8	4.3	0.55	0.34	1188	11.8	24	9.9	1832	7	100	14.8	2517	4.2	206	17.5	9.7	44.6	5.2	23.9	1.1	5.1	0.1	0.5	0	0	54.3	32.2	19.3	2	9
2010-09-30	1991588-300910	1991588	21.57	NA	77.5	84.772	242	900	3550	NA	NA	NA	6.25	15.33	672	67	NA	NA	NA	NA	0.29	NA	506	9.3	41	12.2	1215	2.4	119	19.2	1944	1	159	20.6	NA	NA	NA	NA	NA	NA	NA	NA	NA	NA	43.1	11.1	4.6	2	9
2010-09-30	1991101-300910	1991101	21.61	21.61	71.48	84.958	527	2596	12520	15.2	70.7	127.8	12.33	9.33	916	13	9.58	12.08	27.4	5.5	0.57	0.44	1244	9	18	12.7	2084	4.8	80	16.8	3572	2.3	160	19.3	12.3	56.9	9.7	44.9	2.2	10.2	1.4	6.5	0.9	4.2	41.6	22.2	10.6	2	9
2010-09-30	1991562-300910	1991562	21.5	21.5	67.33	87.741	916	3556	26316	7.4	31.9	163.8	8.42	13.08	2230	70	11.25	10.25	12.9	1.4	0.39	0.52	1653	11.7	42	9.8	3261	5.5	110	16	4790	3.4	184	18.1	5.2	24.2	2.6	12.1	1.4	6.5	0.7	3.3	0.2	0.9	54.4	25.6	15.8	3	9
2010-09-30	1991108-300910	1991108	21.73	NA	63.24	86.73	608	2167	9013	NA	NA	NA	7.92	13.83	1484	106	NA	NA	NA	NA	0.36	NA	988	12.9	52	8.8	1791	6.2	131	15.5	2591	3.5	227	18.2	NA	NA	NA	NA	NA	NA	NA	NA	NA	NA	59.4	28.5	16.1	4	9
2010-09-30	1991114-300910	1991114	21.53	21.53	55.14	89.394	1467	6918	18964	18.2	66.5	112.5	9.25	12.33	3283	105	15.33	6.25	24.9	1.8	0.43	0.71	2164	14.5	40	7.1	3483	8.7	115	12.9	4178	6.9	189	14.7	11.8	54.8	8.4	39	5.4	25.1	2.2	10.2	0.7	3.3	67.3	40.4	32	2	9
2010-09-30	1991565-300910	1991565	21.63	21.63	63.87	88.36	3634	9511	43137	19.6	100.5	169.2	11.83	9.83	6192	555	6.25	15.42	51.9	6.5	0.55	0.29	4321	18.2	68	3.5	5573	13.9	152	7.8	6314	12.1	255	9.6	14.3	66.1	7.8	36.1	3.5	16.2	2.6	12	1.5	6.9	84.1	64.3	55.9	3	9
2010-09-30	1991110-300910	1991110	21.72	21.72	71.72	86.421	983	5170	23654	10.5	36.2	160	15	6.75	1426	0	8.75	13	21.4	3.2	0.69	0.4	2532	8.4	6	13.3	3628	5.7	51	16.1	4323	4.6	92	17.2	7.3	33.6	4.8	22.1	1.8	8.3	0.8	3.7	0.5	2.3	38.7	26.2	21.2	3	9
2010-09-30	1991105-300910	1991105	21.48	21.48	66.55	86.217	1115	6555	33886	1.7	8.1	13	9.58	11.92	2440	49	5.33	16.17	5	0.6	0.45	0.25	2842	8.3	21	13.2	3657	6.3	53	15.2	5042	4.3	123	17.2	1.7	7.9	0.7	3.3	0	0	0	0	0	0	38.6	29.3	20	2	9
2010-09-30	1991376-300910	1991376	21.52	21.52	65.47	87.194	1874	10656	26669	13.7	56.2	106.1	7.42	14.17	5188	139	8.42	13.17	30.2	3.1	0.34	0.39	2659	15.1	52	6.5	5375	7.2	134	14.4	6440	5.8	183	15.8	7.2	33.5	6.1	28.3	4.1	19.1	1.8	8.4	0.2	0.9	70.2	33.5	27	2	9
2010-09-30	1991093-300910	1991093	21.48	NA	60.92	89.597	1373	5978	27530	NA	NA	NA	7.42	14.08	3720	138	NA	NA	NA	NA	0.35	NA	1972	14.8	42	6.7	3787	7.3	124	14.2	5086	5.2	199	16.3	NA	NA	NA	NA	NA	NA	NA	NA	NA	NA	68.9	34	24.2	3	9
2010-10-03	2872253-031010	2872253	24.17	24.17	60.82	86.567	389	2379	9650	7.1	29.2	72.8	12.75	11.42	728	11	10.17	14	14	2.1	0.53	0.42	1138	8	19	16.2	1991	4.1	64	20.1	2564	2.8	101	21.3	7.3	30.2	5.3	21.9	1.6	6.6	0.2	0.8	0	0	33.1	17	11.6	1	10
2010-10-03	2872244-031010	2872244	24.26	24.26	62.47	86.501	406	1549	10808	4.2	12.8	27.6	14.17	10.17	695	4	12.92	11.42	6.4	1.6	0.58	0.53	1128	8.6	13	15.8	1738	5.1	55	19.2	2758	2.6	127	21.8	5.5	22.7	2.6	10.7	0.2	0.8	0	0	0	0	35.4	21	10.7	1	10
2010-10-03	2872352-031010	2872352	24.09	24.09	63.65	86.449	669	3431	13564	7.9	40.6	101.3	10.92	13.17	1440	29	12.17	11.92	14.5	1.2	0.45	0.51	1517	10.3	31	13.8	2679	5.4	86	18.7	3524	3.8	142	20.3	7	29.1	4.7	19.5	2.2	9.1	0.6	2.5	0.1	0.4	42.8	22.4	15.8	1	10
2010-10-03	2872247-031010	2872247	24.43	24.43	60	86.894	870	2602	45046	8.2	23.7	40.3	7.08	17.42	2073	381	6.08	18.42	17.1	5.3	0.29	0.25	1250	16.7	62	7.8	2902	6.4	149	18.1	3960	4.3	206	20.2	9.6	39.3	6.2	25.4	0.9	3.7	0	0	0	0	68.4	26.2	17.6	1	10
2010-10-03	2872254-031010	2872254	24.38	NA	72.97	83.568	488	1861	19168	NA	NA	NA	8.25	16.17	1293	77	NA	NA	NA	NA	0.34	NA	991	11.4	46	13	2362	4.1	112	20.3	3418	2.5	154	21.9	NA	NA	NA	NA	NA	NA	NA	NA	NA	NA	46.8	16.8	10.3	1	10
2010-10-03	2872264-031010	2872264	24.11	NA	61.24	85.087	440	2247	12411	NA	NA	NA	6.67	17.5	1443	59	NA	NA	NA	NA	0.28	NA	1159	8.7	39	15.5	2486	3.6	84	20.6	3159	2.6	115	21.6	NA	NA	NA	NA	NA	NA	NA	NA	NA	NA	36.1	14.9	10.8	1	10
2010-10-03	2872251-031010	2872251	24.11	24.11	61.62	86.3	455	2367	9678	7.6	47.5	103	10.58	13.58	1034	4	13.33	10.83	13.2	0.6	0.44	0.55	1295	8.4	6	15.8	1944	5.2	50	19	2268	4	96	20.2	5.1	21.2	4.2	17.4	2.3	9.5	1	4.1	0.2	0.8	34.8	21.6	16.6	1	10
2010-10-03	2872243-031010	2872243	24.17	NA	64.14	85.277	462	1249	11007	NA	NA	NA	9.33	14.83	1055	89	NA	NA	NA	NA	0.39	NA	827	12.8	49	11.3	1626	5.3	133	18.8	2603	2.6	206	21.6	NA	NA	NA	NA	NA	NA	NA	NA	NA	NA	53	21.9	10.8	1	10
2010-10-03	2872242-031010	2872242	24.15	24.15	70.14	86.611	451	1762	6832	5.6	22.7	36.4	7.33	16.83	1147	148	15.5	8.67	8.3	0.7	0.3	0.64	625	16.6	69	7.6	1450	5.4	162	18.8	1914	3.2	223	20.9	6.1	25.3	4.7	19.5	0.8	3.3	0	0	0	0	68.7	22.4	13.3	1	10
2010-10-03	2872252-031010	2872252	24.17	24.17	68.12	83.936	634	3429	16501	3.6	15.3	66.9	14.75	9.42	1035	6	8.42	15.75	9.2	0.6	0.61	0.35	1589	9.5	15	14.7	2900	4.8	67	19.3	3980	3.2	114	20.9	4.5	18.6	3	12.4	0.5	2.1	0.1	0.4	0	0	39.3	19.9	13.2	1	10
2010-10-03	2872246-031010	2872246	24.24	NA	52.65	87.15	571	2574	10322	NA	NA	NA	12.5	11.75	1072	38	NA	NA	NA	NA	0.52	NA	1156	11.7	29	12.6	1944	6.2	95	18	2515	4.2	158	20	NA	NA	NA	NA	NA	NA	NA	NA	NA	NA	48.3	25.6	17.3	1	10
2010-10-03	2872077-031010	2872077	24.31	24.31	60.95	86.64	412	1469	14592	8.8	33.2	111	10.33	14	904	49	4	20.33	26.9	5.3	0.42	0.16	890	10.8	34	13.6	1735	4.8	91	19.6	2495	2.8	147	21.6	8.9	36.6	4.2	17.3	1.5	6.2	0.5	2.1	0.1	0.4	44.4	19.7	11.5	1	10
2010-10-03	2872245-031010	2872245	24.18	24.18	56.46	86.815	1245	6639	41368	9.1	39.6	67	13.08	11.17	2290	20	13.92	10.33	14.9	1.2	0.54	0.58	2717	11	23	13.2	4224	6.8	76	17.4	5129	5.4	128	18.8	6.8	28.1	5.9	24.4	3.6	14.9	0.6	2.5	0	0	45.5	28.1	22.3	1	10
2010-10-04	2872259-041010	2872259	21.5	21.5	62.2	86.152	480	2836	6529	2.9	8.5	24.7	7.25	14.25	1272	77	8.58	12.92	5.3	1.3	0.34	0.4	992	9.8	48	11.7	1867	4.5	112	17	2933	2.3	181	19.2	2.6	12.1	1.1	5.1	0	0	0	0	0	0	45.6	20.9	10.7	1	10
2010-10-04	2872227-041010	2872227	21.23	NA	57.08	87.772	1493	6982	18372	NA	NA	NA	7.67	13.58	3916	125	NA	NA	NA	NA	0.36	NA	2273	13.8	63	7.5	4121	7.2	132	14	4509	6.5	164	14.8	NA	NA	NA	NA	NA	NA	NA	NA	NA	NA	65	33.9	30.6	1	10
2010-10-04	2872349-041010	2872349	21.41	21.41	69.92	83.131	396	2422	8764	6.2	16.2	21.4	11.25	10.17	749	6	5.42	16	11.8	4.3	0.53	0.25	1198	6.8	20	14.6	2222	3.3	59	18.1	3131	2.1	101	19.3	7.6	35.5	3.6	16.8	0	0	0	0	0	0	31.8	15.4	9.8	1	10
2010-10-04	2872255-041010	2872255	21.27	21.27	75.97	81.845	123	854	3175	2.3	6.6	17.3	9.17	12.17	275	9	12.67	8.67	3.4	0.7	0.43	0.6	545	4.4	13	16.9	1346	1.3	42	20	1599	0.9	57	20.4	1.7	8	0.6	2.8	0	0	0	0	0	0	20.7	6.1	4.2	1	10
2010-10-04	2872258-041010	2872258	21.49	21.49	71.3	85.537	824	4480	23974	27.9	115.8	320.5	5	16.5	3203	103	10.67	10.83	51.1	5.1	0.23	0.5	1700	10	62	11.5	4248	3.7	120	17.8	5163	2.9	143	18.6	15	69.8	10.9	50.7	5.7	26.5	3.6	16.8	2	9.3	46.5	17.2	13.5	1	10
2010-10-04	2872334-041010	2872334	21.7	21.7	60.05	85.282	448	3032	5513	1.4	5.9	13.9	11.17	10.58	846	27	6.42	15.33	3.5	0.6	0.51	0.3	979	9.7	23	12.1	2121	3.8	90	17.9	3035	2.3	137	19.4	1	4.6	0.2	0.9	0	0	0	0	0	0	44.7	17.5	10.6	1	10
2010-10-04	2872229-041010	2872229	21.27	21.27	59.97	86.114	398	2057	4518	8.4	35.3	85.4	7.58	13.75	1013	60	15.08	6.25	11.4	1.2	0.36	0.71	856	9.3	43	12	1671	4	105	17.3	2116	2.8	144	18.6	7.2	33.9	4.7	22.1	1.5	7.1	0.6	2.8	0	0	43.7	18.8	13.2	1	10
2010-10-04	2872231-041010	2872231	21.59	NA	68.05	84.766	489	2862	5039	NA	NA	NA	6.58	15	1346	113	NA	NA	NA	NA	0.3	NA	909	11	53	10.6	2143	3.9	123	17.7	3202	2.2	173	19.3	NA	NA	NA	NA	NA	NA	NA	NA	NA	NA	50.9	18.1	10.2	1	10
2010-10-04	2872256-041010	2872256	21.29	21.29	66.26	83.236	344	1709	10736	1.6	5.3	19.4	11.08	10.25	650	13	9.25	12.08	2.9	0.7	0.52	0.43	991	7.1	23	14.2	2163	2.8	75	18.6	3111	1.7	110	19.7	0.9	4.2	0.5	2.3	0	0	0	0	0	0	33.3	13.2	8	1	10
2010-10-04	2872235-041010	2872235	21.6	21.6	62.48	85.017	571	2825	13441	8.9	34.9	64.1	8.25	13.42	1410	56	4.67	17	23.4	4.9	0.38	0.22	1236	9.7	36	12	2075	5.2	100	16.5	3301	2.8	174	18.9	7.6	35.2	4.2	19.4	1.6	7.4	0.1	0.5	0	0	44.9	24.1	13	1	10
2010-10-04	2872226-041010	2872226	21.3	NA	55.22	85.466	660	2781	45653	NA	NA	NA	9.58	11.75	1413	47	NA	NA	NA	NA	0.45	NA	1370	10	35	11.3	3024	4.1	101	17.2	3639	3.2	125	18.1	NA	NA	NA	NA	NA	NA	NA	NA	NA	NA	46.9	19.2	15	1	10
2010-10-04	2872257-041010	2872257	21.57	NA	61.71	84.394	511	2923	16313	NA	NA	NA	9.92	11.67	1107	5	NA	NA	NA	NA	0.46	NA	1619	6.7	16	14.9	2698	3.8	52	17.8	3604	2.6	91	19	NA	NA	NA	NA	NA	NA	NA	NA	NA	NA	31.1	17.6	12.1	1	10
2010-10-05	2872223-051010	2872223	20.98	20.98	71.43	85.24	482	1894	8588	7.5	29.3	73.6	10.08	10.92	963	36	13.17	7.83	11.2	1.1	0.48	0.63	1024	9.7	19	11.3	1851	4.6	99	16.4	2652	2.8	154	18.2	6.4	30.5	5.4	25.7	1.2	5.7	0.3	1.4	0	0	46.2	21.9	13.3	1	10
2010-10-05	2872275-051010	2872275	21.38	21.38	68.73	85.416	426	1776	7498	9.9	31.7	73.2	10.17	11.25	776	110	7.17	14.25	19.7	4.9	0.48	0.34	837	10.5	31	10.9	1529	4.8	112	16.7	2259	2.5	184	18.9	9.3	43.5	6.7	31.3	1.7	8	0.3	1.4	0	0	49.1	22.5	11.7	1	10
2010-10-05	2872353-051010	2872353	21.04	21.04	54.87	89.678	3272	15373	72563	23.9	112.6	195.1	13.08	8	5261	18	13.08	8	37.3	2.1	0.62	0.62	5329	12.9	18	8.2	7042	9.7	79	11.4	8288	8.1	153	13	9.1	43.3	7.8	37.1	5.2	24.7	3.6	17.1	2.3	10.9	61.3	46.1	38.5	1	10
2010-10-05	2872348-051010	2872348	21.36	NA	58.16	86.903	741	4467	35402	NA	NA	NA	10.33	11.08	1514	20	NA	NA	NA	NA	0.48	NA	2130	7.3	18	14.1	3998	3.7	68	17.8	5115	2.8	96	18.7	NA	NA	NA	NA	NA	NA	NA	NA	NA	NA	34.2	17.3	13.1	1	10
2010-10-05	2872239-051010	2872239	21.43	21.43	75.03	85.241	571	2406	9918	3.1	11.5	39.6	5.83	15.67	1670	161	11.42	10.08	5.2	0.6	0.27	0.53	983	11.9	59	9.6	2015	5.1	124	16.4	2552	3.6	174	17.9	2.8	13.1	1.8	8.4	0.2	0.9	0	0	0	0	55.5	23.8	16.8	1	10
2010-10-05	2872261-051010	2872261	21.14	21.14	67.49	85.346	307	1008	10324	5.7	22.9	49.8	12	9.17	531	14	10.08	11.08	10.4	1.5	0.57	0.48	727	8.5	26	12.7	1570	3.1	92	18.1	2973	1.2	152	20	5	23.7	4.2	19.9	0.8	3.8	0	0	0	0	40.2	14.7	5.7	1	10
2010-10-05	2872350-051010	2872350	21.18	NA	61.1	86.386	505	2074	5486	NA	NA	NA	12.25	9	872	5	NA	NA	NA	NA	0.58	NA	1040	10.2	15	11.1	1653	5.6	96	15.7	2248	3.3	181	17.9	NA	NA	NA	NA	NA	NA	NA	NA	NA	NA	48.2	26.4	15.6	1	10
2010-10-05	2872224-051010	2872224	21.07	NA	69.74	85.23	511	2478	8913	NA	NA	NA	9.58	11.5	1057	56	NA	NA	NA	NA	0.45	NA	1013	10.3	28	10.8	1708	5.3	106	15.8	2354	3.2	185	17.9	NA	NA	NA	NA	NA	NA	NA	NA	NA	NA	48.9	25.2	15.2	1	10
2010-10-05	2872347-051010	2872347	21.4	NA	69.31	85.939	473	2164	10925	NA	NA	NA	9.58	11.83	1003	44	NA	NA	NA	NA	0.45	NA	957	10.2	36	11.2	1839	4.3	126	17.1	3028	2.1	198	19.3	NA	NA	NA	NA	NA	NA	NA	NA	NA	NA	47.7	20.1	9.8	1	10
2010-10-05	2872304-051010	2872304	21.38	21.38	69.55	84.974	284	1092	7801	6.5	30.9	53.2	6.75	14.67	769	61	7.58	13.83	14.6	2	0.32	0.35	699	7.9	40	13.5	1510	2.8	103	18.7	2486	1.2	147	20.2	4.3	20.1	3.2	15	1.9	8.9	0.1	0.5	0	0	37	13.1	5.6	4	10
2010-10-05	2872276-051010	2872276	20.89	20.89	68.77	86.029	1281	5980	34900	8.1	39.2	84.1	11.17	9.75	2367	38	9.25	11.67	17.5	0.6	0.53	0.44	2291	11.6	27	9.3	4451	5.6	127	15.3	6502	3.6	202	17.3	4.7	22.5	4.4	21.1	2.8	13.4	0.8	3.8	0	0	55.5	26.8	17.2	1	10
2010-10-05	2872132-051010	2872132	21.18	21.18	69.77	84.246	189	752	8025	0.7	1.8	7.8	11.42	9.83	350	2	2.83	18.42	1.6	0.6	0.54	0.13	594	6.4	14	14.8	1258	2.2	68	19.1	3147	0.5	118	20.8	0.2	0.9	0	0	0	0	0	0	0	0	30.2	10.4	2.4	1	10
2010-10-05	2872262-051010	2872262	21.44	21.44	62.76	86.685	677	3739	17555	13	53.7	131.7	12.17	9.33	1185	16	6.58	14.92	30.8	5.2	0.57	0.31	1396	10.2	22	11.2	2395	5.4	99	16.1	3557	3.2	165	18.2	10.1	47.1	5.9	27.5	3.1	14.5	1.2	5.6	0.2	0.9	47.6	25.2	14.9	1	10
2010-10-06	2872333-061010	2872333	21.59	NA	75.5	82.397	295	1329	8559	NA	NA	NA	14.08	7.5	451	1	NA	NA	NA	NA	0.65	NA	1138	5.4	12	16.2	1714	3.2	43	18.3	2654	1.7	97	19.9	NA	NA	NA	NA	NA	NA	NA	NA	NA	NA	25	14.8	7.9	1	10
2010-10-06	2872354-061010	2872354	21.38	21.38	66.91	82.704	544	3282	8262	6.5	30.4	88.7	13.75	7.67	841	13	12.17	9.25	11	0.5	0.64	0.57	964	12	10	9.4	2308	4	140	17.4	3318	2.5	178	18.9	5.8	27.1	4.5	21	1.6	7.5	0.2	0.9	0.1	0.5	56.1	18.7	11.7	1	10
2010-10-06	2872237-061010	2872237	21.25	NA	73.9	81.92	155	681	9128	NA	NA	NA	14.42	6.83	228	1	NA	NA	NA	NA	0.68	NA	747	4.1	14	17.2	1365	1.8	46	19.5	2310	0.8	76	20.5	NA	NA	NA	NA	NA	NA	NA	NA	NA	NA	19.3	8.5	3.8	1	10
2010-10-06	2872207-061010	2872207	19	19	70.38	82.885	594	4011	13646	3.9	15.6	42.2	9.42	9.58	1196	1	6.5	12.5	10.3	0.6	0.5	0.34	1780	6.2	12	12.8	2369	4.5	43	14.5	3331	2.8	114	16.2	4.6	24.2	3.2	16.8	0.3	1.6	0	0	0	0	32.6	23.7	14.7	1	10
2010-10-06	2872269-061010	2872269	21.74	21.74	74.03	80.916	217	1075	6435	0.5	0.5	0.8	11.83	9.92	397	1	0	21.75	NA	0.5	0.54	0	799	5.6	16	16.2	1438	2.7	46	19.1	2406	1.2	93	20.6	0	0	0	0	0	0	0	0	0	0	25.8	12.4	5.5	1	10
2010-10-06	2872195-061010	2872195	21.87	21.87	66.62	83.892	1290	8152	21264	19.3	80.2	118.1	12.08	9.83	2334	7	7.83	14.08	45.6	4.7	0.55	0.36	3210	8.8	14	13.2	4264	6.4	59	15.5	5758	4.5	136	17.4	9.4	43	7.7	35.2	5.1	23.3	3.4	15.5	0.8	3.7	40.2	29.3	20.6	1	10
2010-10-06	2872202-061010	2872202	21.71	NA	65.47	83.015	256	1398	3778	NA	NA	NA	12.17	9.58	456	3	NA	NA	NA	NA	0.56	NA	712	7.5	17	14.2	1326	3.2	69	18.5	1796	1.8	115	19.9	NA	NA	NA	NA	NA	NA	NA	NA	NA	NA	34.5	14.7	8.3	1	10
2010-10-06	2872363-061010	2872363	21.81	21.81	65.45	84.347	854	5359	21324	16.4	74.1	130.2	12.67	9.17	1471	2	12.5	9.33	27.7	1.3	0.58	0.57	3020	6.1	17	15.8	4305	4.2	40	17.7	5556	3.1	81	18.8	9.1	41.7	7.8	35.8	4.8	22	2.9	13.3	0.7	3.2	28	19.3	14.2	1	10
2010-10-06	2872198-061010	2872198	21.55	NA	79.6	81.803	426	1918	13216	NA	NA	NA	11.25	10.33	815	3	NA	NA	NA	NA	0.52	NA	1315	6.8	14	14.8	2616	3.1	61	18.5	3521	2.1	95	19.5	NA	NA	NA	NA	NA	NA	NA	NA	NA	NA	31.6	14.4	9.7	1	10
2010-10-06	2872365-061010	2872365	21.48	NA	66.13	81.582	256	1386	8161	NA	NA	NA	8.17	13.33	671	2	NA	NA	NA	NA	0.38	NA	1150	4.7	8	16.8	1777	2.7	41	18.8	2350	1.8	71	19.8	NA	NA	NA	NA	NA	NA	NA	NA	NA	NA	21.9	12.6	8.4	1	10
2010-10-06	2872201-061010	2872201	21.68	21.68	63.98	85.802	729	3489	11876	26.3	93.8	151.6	11.25	10.5	1409	1	10.33	11.42	51.1	3.9	0.52	0.48	1819	8.7	7	13.1	2514	6	49	15.8	3019	4.7	104	17.1	10.8	49.8	10.2	47	6.8	31.4	4.5	20.8	2.2	10.1	40.1	27.7	21.7	1	10
2010-10-06	2872364-061010	2872364	21.64	21.64	80.44	81.764	102	556	1339	1.1	3.6	11.1	10.92	10.75	198	4	5.08	16.58	2.8	0.6	0.5	0.23	365	5.4	14	16.2	788	1.4	54	20.2	1244	0.3	84	21.3	0.4	1.8	0.2	0.9	0	0	0	0	0	0	25	6.5	1.4	1	10
2010-10-07	2872221-071010	2872221	20.05	20.05	70.5	83.2	668	3718	19938	18.6	112.7	207.7	8.17	11.92	1619	16	8.75	11.33	42	0.5	0.41	0.44	2412	5.4	23	14.7	3794	3.3	45	16.8	4981	2.4	78	17.7	5.5	27.4	4.8	23.9	3.4	17	2.8	14	2.2	11	26.9	16.5	12	1	10
2010-10-07	2872209-071010	2872209	20.49	20.49	75.43	81.344	255	1332	4114	4.2	11.9	22.6	9.83	10.67	513	17	6.75	13.75	8	2.3	0.48	0.33	658	7.4	27	13.1	1419	2.7	81	17.8	1746	1.8	108	18.7	4	19.5	2.3	11.2	0	0	0	0	0	0	36.1	13.2	8.8	2	10
2010-10-07	2872265-071010	2872265	20.77	NA	77.91	80.856	335	1744	7306	NA	NA	NA	12.83	8	543	2	NA	NA	NA	NA	0.62	NA	1176	5.7	21	15.2	2472	2.3	66	18.5	4294	1.2	100	19.7	NA	NA	NA	NA	NA	NA	NA	NA	NA	NA	27.4	11.1	5.8	1	10
2010-10-07	2872366-071010	2872366	20.08	20.08	72.25	81.595	173	684	3617	2.6	7.8	15.5	12.83	7.25	268	3	8	12.08	5	1	0.64	0.4	476	6.7	22	13.4	959	2.3	69	17.8	1915	0.6	120	19.5	2.9	14.4	0.6	3	0	0	0	0	0	0	33.4	11.5	3	1	10
2010-10-07	2872346-071010	2872346	20.73	NA	64.18	83.131	467	1903	18300	NA	NA	NA	12.33	8.42	770	23	NA	NA	NA	NA	0.59	NA	808	11.8	22	9	1788	4.2	135	16.6	2401	2.7	182	18.1	NA	NA	NA	NA	NA	NA	NA	NA	NA	NA	56.9	20.3	13	1	10
2010-10-07	2872335-071010	2872335	20.41	NA	79.71	82.222	167	755	1839	NA	NA	NA	3.83	16.58	575	72	NA	NA	NA	NA	0.19	NA	362	7.8	45	12.6	890	1.8	95	18.6	1365	0.5	136	19.9	NA	NA	NA	NA	NA	NA	NA	NA	NA	NA	38.2	8.8	2.4	1	10
2010-10-07	2872216-071010	2872216	20.27	NA	67.17	81.48	259	1474	6673	NA	NA	NA	11.42	8.92	458	4	NA	NA	NA	NA	0.56	NA	1060	4.8	14	15.6	1993	2.2	43	18.1	2748	1.4	72	18.9	NA	NA	NA	NA	NA	NA	NA	NA	NA	NA	23.7	10.9	6.9	1	10
2010-10-07	2872206-071010	2872206	20.66	20.66	77.09	80.515	199	742	3284	2	9.9	17.2	11.5	9.17	356	2	5.75	14.92	5.9	0.5	0.56	0.28	588	6.7	14	14	1138	2.4	74	18.2	2080	0.8	120	19.8	2.5	12.1	1.2	5.8	0	0	0	0	0	0	32.4	11.6	3.9	1	10
2010-10-07	2872215-071010	2872215	20.52	NA	72.48	81.194	309	1476	12401	NA	NA	NA	11.17	9.42	566	4	NA	NA	NA	NA	0.54	NA	1105	5.6	13	15	2539	2.1	58	18.5	3269	1.5	76	19.1	NA	NA	NA	NA	NA	NA	NA	NA	NA	NA	27.3	10.2	7.3	1	10
2010-10-07	2872208-071010	2872208	20.78	NA	75.95	82.833	465	2018	4479	NA	NA	NA	5.83	15	1283	146	NA	NA	NA	NA	0.28	NA	820	11.3	40	9.5	1541	5.1	117	15.8	1973	3.3	177	17.5	NA	NA	NA	NA	NA	NA	NA	NA	NA	NA	54.4	24.5	15.9	1	10
2010-10-07	2872287-071010	2872287	20.57	20.57	78.79	81.208	112	587	2511	5.4	14.3	32.7	8.67	11.92	262	3	4.83	15.75	11	3.6	0.42	0.23	488	4.4	9	16.2	989	1.4	47	19.2	1787	0.4	77	20.2	4.4	21.4	3	14.6	0.1	0.5	0	0	0	0	21.4	6.8	1.9	1	10
2010-10-07	2872222-071010	2872222	20.24	20.24	79.38	81.874	342	1807	8414	4.2	19.9	87.1	8.5	11.75	759	41	8.5	11.75	9.4	0.5	0.42	0.42	878	7.4	33	12.8	1848	3	81	17.2	2612	1.8	117	18.4	3.2	15.8	2.8	13.8	0.8	4	0.2	1	0.1	0.5	36.6	14.8	8.9	1	10
2010-10-07	2872214-071010	2872214	20.7	NA	66.26	84.587	772	3326	26315	NA	NA	NA	9.92	10.83	1600	14	NA	NA	NA	NA	0.48	NA	1840	8.6	18	12.2	2711	5.5	72	15.2	3449	4	132	16.8	NA	NA	NA	NA	NA	NA	NA	NA	NA	NA	41.5	26.6	19.3	1	10
2010-10-07	2872192-071010	2872192	20.34	20.34	74.39	81.071	268	1222	4595	5.6	11.6	15.8	9.25	11.08	558	27	3.33	17	10.1	4.7	0.45	0.16	813	6.3	22	14	1598	2.7	68	17.7	2325	1.5	105	18.8	5.2	25.6	1.8	8.8	0	0	0	0	0	0	31	13.3	7.4	1	10
2010-10-07	2872212-071010	2872212	20.51	20.51	76.23	81.495	154	618	5850	4.6	17.9	32.6	7.25	13.33	408	15	8.17	12.42	9.7	1.3	0.35	0.4	531	5.4	19	15.2	1168	1.7	64	18.9	2131	0.6	96	20	4.9	23.9	3.3	16.1	0.2	1	0	0	0	0	26.3	8.3	2.9	2	10
2010-10-08	2872217-081010	2872217	22.37	NA	75.12	81.019	370	1790	17407	NA	NA	NA	10.25	12.17	805	3	NA	NA	NA	NA	0.46	NA	1431	5.7	11	16.8	2607	2.8	46	19.6	3374	2	75	20.4	NA	NA	NA	NA	NA	NA	NA	NA	NA	NA	25.5	12.5	8.9	1	10
2010-10-08	2872188-081010	2872188	21.89	NA	66.29	80.011	837	5281	18225	NA	NA	NA	10.42	11.5	1756	5	NA	NA	NA	NA	0.48	NA	2990	6.1	10	15.8	4251	4.2	36	17.8	5017	3.4	65	18.5	NA	NA	NA	NA	NA	NA	NA	NA	NA	NA	27.9	19.2	15.5	1	10
2010-10-08	2872228-081010	2872228	22.03	22.03	85.32	78.389	390	2017	7084	2.2	9	18.1	11.08	11	775	2	6.83	15.25	6	0.5	0.5	0.31	1554	5.4	11	16.7	2432	3.2	37	18.8	3644	1.9	80	20.2	3.2	14.5	1.2	5.4	0	0	0	0	0	0	24.5	14.5	8.6	1	10
2010-10-08	2872181-081010	2872181	22.27	22.27	74.8	81.277	702	3878	37703	19.1	94.5	138.9	11.58	10.75	1352	0	9.75	12.58	40.8	2.3	0.52	0.44	3176	4.9	3	17.4	3702	4.2	13	18.2	4450	3.3	44	19	9	40.4	7	31.4	4.8	21.6	3.8	17.1	1.5	6.7	22	18.9	14.8	1	10
2010-10-08	2872196-081010	2872196	22.06	22.06	75.34	79.706	175	719	6363	4.1	18.1	39.1	15.42	6.67	250	1	14.83	7.25	5.9	0.6	0.7	0.67	737	5	10	17.1	1396	2.1	48	20	3182	0.6	93	21.5	3.8	17.2	2.6	11.8	0.4	1.8	0	0	0	0	22.7	9.5	2.7	1	10
2010-10-08	2872182-081010	2872182	21.67	NA	67.37	81.927	1411	7459	26433	NA	NA	NA	10.92	10.75	2795	5	NA	NA	NA	NA	0.5	NA	3355	9.1	7	12.6	4049	7.4	37	14.2	4817	6	106	15.7	NA	NA	NA	NA	NA	NA	NA	NA	NA	NA	42	34.1	27.7	1	10
2010-10-08	2872184-081010	2872184	21.57	21.57	77.41	80.061	303	2182	4536	8.7	26.8	44.7	13	8.58	494	14	13.33	8.25	12.9	1.8	0.6	0.62	1251	5.1	11	16.5	2070	2.8	36	18.8	2303	2.4	51	19.2	9.2	42.7	8	37.1	1.3	6	0	0	0	0	23.6	13	11.1	1	10
2010-10-08	2872144-081010	2872144	22.51	NA	79.01	81.086	388	2139	15955	NA	NA	NA	9.83	12.75	875	12	NA	NA	NA	NA	0.44	NA	1329	6.3	21	16.2	2039	3.8	50	18.8	2922	2.2	107	20.3	NA	NA	NA	NA	NA	NA	NA	NA	NA	NA	28	16.9	9.8	1	10
2010-10-08	2872191-081010	2872191	22.29	22.29	62.27	83.968	1533	9772	31081	8.5	52.6	83.8	13.17	9.17	2592	13	7.58	14.75	24	0.5	0.59	0.34	4259	8	12	14.3	5667	5.9	43	16.4	6787	4.8	82	17.5	5.4	24.2	4.8	21.5	2.8	12.6	1.2	5.4	0	0	35.9	26.5	21.5	1	10
2010-10-08	2872143-081010	2872143	22.38	NA	79.78	78.891	182	985	7189	NA	NA	NA	12.25	10.17	332	1	NA	NA	NA	NA	0.55	NA	986	4	7	18.4	1753	2	28	20.4	2610	1.1	59	21.3	NA	NA	NA	NA	NA	NA	NA	NA	NA	NA	17.9	8.9	4.9	1	10
2010-10-08	2872362-081010	2872362	22.24	22.24	80.03	78.201	145	749	5033	0.9	3.9	7.1	8.33	13.92	386	0	2.5	19.75	3.4	0.5	0.37	0.11	1037	3	6	19.2	2066	1.3	22	20.9	2506	1	34	21.2	0.3	1.3	0	0	0	0	0	0	0	0	13.5	5.8	4.5	1	10
2010-10-08	2872190-081010	2872190	22.4	NA	84.61	78.447	379	2120	16428	NA	NA	NA	14.75	7.67	576	1	NA	NA	NA	NA	0.66	NA	1776	4.7	12	17.8	2977	2.6	41	19.8	4261	1.7	68	20.8	NA	NA	NA	NA	NA	NA	NA	NA	NA	NA	21	11.6	7.6	2	10
2010-10-08	2872185-081010	2872185	22.35	22.35	73.71	80.822	103	745	2375	1.9	6.1	11.2	6.83	15.58	321	7	10.75	11.67	3.3	0.7	0.31	0.48	617	3.5	8	18.9	1063	1.7	26	20.8	1485	0.8	55	21.7	1.3	5.8	0.2	0.9	0	0	0	0	0	0	15.7	7.6	3.6	1	10
2010-10-08	2872272-081010	2872272	22.1	22.1	70.91	79.767	81	477	2775	1.4	4.3	19.4	6.92	15.25	252	3	7	15.17	3.3	0.6	0.31	0.32	504	3.2	8	18.9	1046	1	35	21.2	2712	0.2	61	22	0.6	2.7	0.1	0.5	0	0	0	0	0	0	14.5	4.5	0.9	1	10
2010-10-08	2872145-081010	2872145	22.55	22.55	74.09	79.972	368	2506	7678	11.7	44.1	65.2	10.25	12.33	803	7	7.83	14.75	24.8	4.8	0.45	0.35	1545	5.2	12	17.3	2347	3.2	36	19.3	3073	2.2	69	20.3	11.6	51.4	6	26.6	3.2	14.2	0.6	2.7	0	0	23.1	14.2	9.8	1	10
2010-10-09	2872177-091010	2872177	21.85	NA	69.41	81.121	1061	5598	14801	NA	NA	NA	6.92	15	2741	286	NA	NA	NA	NA	0.32	NA	1463	15.7	52	6.2	2954	7.2	141	14.8	3356	6.1	179	15.8	NA	NA	NA	NA	NA	NA	NA	NA	NA	NA	71.9	33	27.9	1	10
2010-10-09	2872301-091010	2872301	21.62	NA	83.89	78.902	321	1599	5002	NA	NA	NA	6	15.67	968	73	NA	NA	NA	NA	0.28	NA	643	10	44	11.7	1501	3.4	100	18.2	1955	2.2	139	19.5	NA	NA	NA	NA	NA	NA	NA	NA	NA	NA	46.3	15.7	10.2	1	10
2010-10-09	2872149-091010	2872149	21.89	21.89	72.52	82.564	1318	6681	57394	17.3	77.1	202.7	9.92	12	2888	21	14.25	7.67	25.3	2.3	0.45	0.65	3454	8.2	29	13.7	4433	6.3	52	15.6	5506	4.9	107	17	10.3	47.1	8.9	40.7	4.2	19.2	1.9	8.7	0.7	3.2	37.5	28.8	22.4	1	10
2010-10-09	2872133-091010	2872133	21.34	NA	71.54	78.749	560	1690	24354	NA	NA	NA	5.75	15.58	1806	100	NA	NA	NA	NA	0.27	NA	998	11.4	55	9.9	2227	4.5	114	16.8	3190	2.8	170	18.6	NA	NA	NA	NA	NA	NA	NA	NA	NA	NA	53.4	21.1	13.1	1	10
2010-10-09	2872302-091010	2872302	21.81	NA	78.61	80.311	283	1272	2499	NA	NA	NA	6.92	14.92	751	66	NA	NA	NA	NA	0.32	NA	653	8.3	54	13.5	1097	3.9	105	17.9	1474	1.8	174	20	NA	NA	NA	NA	NA	NA	NA	NA	NA	NA	38.1	17.9	8.3	1	10
2010-10-09	2872134-091010	2872134	21.41	21.41	80.23	79.552	311	1560	5639	16.5	83.1	169.3	9.5	11.92	667	28	11	10.42	31.2	1.1	0.44	0.51	739	8.6	26	12.8	1463	3.5	86	17.9	2132	1.8	141	19.6	7.2	33.6	6.3	29.4	4.6	21.5	2.6	12.1	0.9	4.2	40.2	16.3	8.4	1	10
2010-10-09	2872135-091010	2872135	21.35	21.35	72.45	80.67	444	1378	17893	9.3	41.2	62.5	12.58	8.83	750	8	13.42	8	14.5	0.5	0.59	0.63	961	9.6	25	11.8	1808	4.4	89	17	2977	2.1	171	19.3	8.2	38.4	6.8	31.9	2.5	11.7	0.6	2.8	0	0	45	20.6	9.8	1	10
2010-10-09	2872089-091010	2872089	21.87	21.87	78.12	80.093	350	1736	3225	7.5	29	49.5	5.08	16.83	1139	112	12	9.92	13.2	0.6	0.23	0.55	587	12.2	51	9.7	1421	3.8	123	18.1	1722	2.7	161	19.2	9.2	42.1	6.9	31.6	1.5	6.9	0	0	0	0	55.8	17.4	12.3	1	10
2010-10-09	2872139-091010	2872139	21.58	21.58	76.46	79.558	1044	6022	9289	7.1	15.1	24.9	10.92	10.67	1986	80	8.42	13.17	11.1	4.6	0.51	0.39	1748	12.7	44	8.9	2413	8.8	110	12.8	3022	6.4	207	15.2	10.9	50.5	5.8	26.9	0	0	0	0	0	0	58.9	40.8	29.7	1	10
2010-10-09	2872282-091010	2872282	21.81	21.81	83.74	79.573	356	1096	5317	2.2	7.3	26	5.67	16.17	990	133	8.33	13.5	4.7	0.6	0.26	0.38	518	14	66	7.8	1268	3.9	156	17.9	2121	1.6	218	20.2	1.6	7.3	0.9	4.1	0.1	0.5	0	0	0	0	64.2	17.9	7.3	1	10
2010-10-09	2872138-091010	2872138	21.5	NA	81.82	80.376	1267	5958	23739	NA	NA	NA	7.92	13.58	3325	67	NA	NA	NA	NA	0.37	NA	2665	10	51	11.5	3981	6.5	91	15	4892	5.1	144	16.4	NA	NA	NA	NA	NA	NA	NA	NA	NA	NA	46.5	30.2	23.7	1	10
2010-10-09	2872197-091010	2872197	21.24	21.24	78.46	80.06	356	1305	8007	15.2	63.5	98.8	7.17	14.08	932	62	9.83	11.42	30.6	2	0.34	0.46	833	8.2	53	13	1241	4.8	101	16.5	2150	1.8	195	19.5	8.2	38.6	7.2	33.9	5.7	26.8	1.5	7.1	0.2	0.9	38.6	22.6	8.5	1	10
2010-10-09	2872141-091010	2872141	21.45	NA	82.19	80.673	891	4604	22135	NA	NA	NA	5.83	15.67	2959	121	NA	NA	NA	NA	0.27	NA	1402	13.2	70	8.2	3452	4.9	132	16.6	4136	3.9	168	17.6	NA	NA	NA	NA	NA	NA	NA	NA	NA	NA	61.5	22.8	18.2	4	10
2010-10-09	2872137-091010	2872137	21.45	21.45	82.59	78.295	619	3556	14245	3.8	20.5	70.7	9.25	12.25	1402	28	7	14.5	10.4	0.5	0.43	0.33	1438	9	29	12.5	2414	4.9	87	16.6	3598	2.9	151	18.6	3.2	14.9	2.9	13.5	0.7	3.3	0.1	0.5	0	0	42	22.8	13.5	1	10
2010-10-09	2872136-091010	2872136	21.34	NA	79.33	79.379	1596	7975	13164	NA	NA	NA	13.92	7.42	2444	4	NA	NA	NA	NA	0.65	NA	3424	9.9	8	11.4	4792	6.9	62	14.4	5635	5.8	105	15.6	NA	NA	NA	NA	NA	NA	NA	NA	NA	NA	46.4	32.3	27.2	1	10
2010-10-10	2872162-101010	2872162	21.32	NA	78.66	80.025	436	2699	7085	NA	NA	NA	9.92	11.42	904	30	NA	NA	NA	NA	0.47	NA	955	9.3	33	12	1805	4.3	88	17	2290	3	133	18.3	NA	NA	NA	NA	NA	NA	NA	NA	NA	NA	43.6	20.2	14.1	1	10
2010-10-10	2872163-101010	2872163	21.44	21.44	77.33	83.654	1658	8294	25295	21.1	135.1	277.2	10.25	11.25	3379	90	14.83	6.67	29.8	1.6	0.48	0.69	2537	13.9	44	7.6	3835	8.9	115	12.6	5101	6.3	220	15.2	8.8	41	4	18.7	2.9	13.5	2.6	12.1	2.2	10.3	64.8	41.5	29.4	1	10
2010-10-10	2872154-101010	2872154	21.2	NA	75.29	82.868	1096	5486	12971	NA	NA	NA	10	11.25	2281	43	NA	NA	NA	NA	0.47	NA	2057	11.2	31	10.1	3076	7.2	88	14.1	3489	6.1	136	15.2	NA	NA	NA	NA	NA	NA	NA	NA	NA	NA	52.8	34	28.8	1	10
2010-10-10	2872157-101010	2872157	21.73	NA	73.79	80.653	3176	13379	40894	NA	NA	NA	13.42	8.33	5138	18	NA	NA	NA	NA	0.62	NA	5111	13.5	9	8.2	5638	12.2	50	9.6	6200	10.9	129	10.8	NA	NA	NA	NA	NA	NA	NA	NA	NA	NA	62.1	56.1	50.2	1	10
2010-10-10	2872310-101010	2872310	21.69	21.69	79.2	80.893	634	3222	8079	8.6	33.1	73.2	13.5	8.25	1019	4	9.75	12	16.8	1.8	0.62	0.45	1429	9.5	18	12.2	2217	5.7	76	16.1	2604	4.5	120	17.2	7.8	36	6.2	28.6	1.7	7.8	0.2	0.9	0	0	43.8	26.3	20.7	1	10
2010-10-10	2872194-101010	2872194	21.15	NA	74.75	80.597	3077	12935	28122	NA	NA	NA	13.92	7.25	4661	35	NA	NA	NA	NA	0.66	NA	4612	14.1	23	7.1	5225	12.3	77	8.8	5843	10.8	176	10.3	NA	NA	NA	NA	NA	NA	NA	NA	NA	NA	66.7	58.2	51.1	1	10
2010-10-10	2872156-101010	2872156	21.63	NA	77.7	80.69	649	3116	7205	NA	NA	NA	14.33	7.33	980	4	NA	NA	NA	NA	0.66	NA	1530	9	24	12.7	2311	5.6	73	16.1	2734	4.4	116	17.2	NA	NA	NA	NA	NA	NA	NA	NA	NA	NA	41.6	25.9	20.3	1	10
2010-10-10	2872164-101010	2872164	21.2	21.2	73.85	81.987	1501	7838	30375	11.2	60.9	99.9	13.67	7.58	2333	0	9.83	11.42	23.6	0.5	0.64	0.46	3600	8.8	7	12.4	4477	7	39	14.2	5280	5.8	99	15.5	5.8	27.4	4.9	23.1	3.6	17	1.8	8.5	0.1	0.5	41.5	33	27.4	1	10
2010-10-10	2872160-101010	2872160	21.58	NA	70.39	80.508	1010	4353	8053	NA	NA	NA	10.5	11.08	2009	63	NA	NA	NA	NA	0.49	NA	1694	12.7	38	8.9	2461	8.2	112	13.3	3082	6.1	197	15.5	NA	NA	NA	NA	NA	NA	NA	NA	NA	NA	58.9	38	28.3	1	10
2010-10-10	2872328-101010	2872328	21.34	21.34	76.34	79.433	319	1813	2942	2.4	9.2	14.9	14	7.42	486	3	8.42	13	5	0.7	0.66	0.39	747	8.8	23	12.7	1335	4.1	80	17.3	1827	2.2	142	19.2	3.4	15.9	1.4	6.6	0	0	0	0	0	0	41.2	19.2	10.3	1	10
2010-10-10	2872161-101010	2872161	21.51	NA	81.1	79.826	570	3178	6869	NA	NA	NA	7.5	14.08	1495	78	NA	NA	NA	NA	0.35	NA	1009	11.8	38	9.8	2169	4.8	119	16.8	2669	3.5	164	18.1	NA	NA	NA	NA	NA	NA	NA	NA	NA	NA	54.9	22.3	16.3	1	10
2010-10-10	2872153-101010	2872153	21.67	NA	84.69	79.699	407	2246	4380	NA	NA	NA	5.58	16.08	1333	86	NA	NA	NA	NA	0.26	NA	837	9.8	50	11.8	1654	4.3	96	17.3	2029	3.1	138	18.6	NA	NA	NA	NA	NA	NA	NA	NA	NA	NA	45.2	19.8	14.3	1	10
2010-10-10	2872155-101010	2872155	21.51	21.51	73.09	81.644	891	3853	8979	14.3	50.3	78.3	10.75	10.83	1754	35	11.5	10.08	26.4	0.5	0.5	0.53	1636	11.6	28	10	2398	7.5	89	14.1	2876	5.8	156	15.8	9.8	45.6	8.8	40.9	5.1	23.7	1	4.6	0	0	53.9	34.9	27	4	10
2010-10-10	2872159-101010	2872159	21.77	21.77	78.17	80.163	673	3448	15600	16.4	61.9	84.2	13	8.83	1128	3	9.83	12	33.2	2.6	0.6	0.45	1671	8.7	16	13.2	2411	5.7	64	16.2	3052	4.1	126	17.8	9	41.3	8.1	37.2	5.3	24.3	2.4	11	0	0	40	26.2	18.8	1	10
2010-10-10	2872327-101010	2872327	21.32	21.32	75.12	81.605	1043	5372	11725	30.4	113.5	160.1	11.92	9.42	1852	20	14.33	7	44.6	1.3	0.56	0.67	2229	9.8	29	11.5	3078	6.9	67	14.4	3763	5.3	137	16	10.6	49.7	9.4	44.1	6.6	31	5.3	24.9	3.2	15	46	32.4	24.9	1	10
2010-10-11	2872249-111010	2872249	21.84	21.84	79.8	79.983	173	943	1702	5.1	16.8	56.8	7.08	14.75	473	29	13.25	8.58	7.7	1	0.32	0.61	496	6.8	29	15.1	918	2.7	70	19.2	1231	0.9	127	20.9	5.8	26.6	3.4	15.6	0.5	2.3	0.1	0.5	0	0	31.1	12.4	4.1	1	10
2010-10-11	2872168-111010	2872168	21.66	NA	82.57	81.164	1689	8475	29689	NA	NA	NA	6.83	14.83	4754	277	NA	NA	NA	NA	0.32	NA	1746	20.9	98	0.8	4160	8	242	13.7	5256	6.1	296	15.6	NA	NA	NA	NA	NA	NA	NA	NA	NA	NA	96.5	36.9	28.2	1	10
2010-10-11	2872171-111010	2872171	20.05	20.05	73.82	80.795	346	1998	5041	1.6	6.1	37.5	7.33	12.75	879	39	5.75	14.33	4.2	0.5	0.37	0.29	800	8.2	29	11.8	1717	3.2	81	16.8	2246	2.1	126	18	1.1	5.5	0.5	2.5	0.1	0.5	0	0	0	0	40.9	16	10.5	1	10
2010-10-11	2881022-111010	2881022	21.57	21.57	74.4	82.307	1993	10006	43656	35	147.3	233.1	10	11.58	4290	9	12	9.58	62.5	0.6	0.46	0.56	5303	8.1	10	13.5	6377	6.7	33	14.9	6669	6.3	50	15.2	8.3	38.5	7.7	35.7	6.8	31.5	6.7	31.1	4.5	20.9	37.6	31.1	29.2	3	10
2010-10-11	2881014-111010	2881014	21.49	NA	76.29	82.483	578	2663	12851	NA	NA	NA	6.25	15.25	1795	79	NA	NA	NA	NA	0.29	NA	1319	8.8	61	12.7	1922	5.8	87	15.8	2860	3.2	171	18.2	NA	NA	NA	NA	NA	NA	NA	NA	NA	NA	40.9	27	14.9	1	10
2010-10-11	2872176-111010	2872176	21.76	21.76	73.95	82.201	1235	4750	8143	11.9	44.8	70.7	12	9.83	2174	91	14.58	7.25	17.3	1	0.55	0.67	1795	14.9	30	6.9	2457	10.4	121	11.4	2948	8.1	229	13.8	9.9	45.5	8.4	38.6	3.7	17	0.6	2.8	0	0	68.5	47.8	37.2	1	10
2010-10-11	2872309-111010	2872309	21.71	NA	69.4	79.851	644	3144	17331	NA	NA	NA	6.33	15.42	1898	129	NA	NA	NA	NA	0.29	NA	972	14	51	7.8	2487	4.7	140	17.1	3499	3	187	18.8	NA	NA	NA	NA	NA	NA	NA	NA	NA	NA	64.5	21.6	13.8	1	10
2010-10-11	2872329-111010	2872329	21.76	21.76	81.03	78.629	305	1739	5309	5.1	8.8	14.8	7.33	14.42	804	50	2.67	19.08	8.5	4.6	0.34	0.12	712	8.7	34	13.1	1698	2.9	89	18.8	2040	2.2	112	19.6	5	23	1	4.6	0	0	0	0	0	0	40	13.3	10.1	1	10
2010-10-11	2872170-111010	2872170	21.67	NA	74.42	83.232	1953	8862	21724	NA	NA	NA	11.08	10.58	3702	120	NA	NA	NA	NA	0.51	NA	3015	13.9	45	7.8	4011	10.2	104	11.4	4735	8.4	185	13.2	NA	NA	NA	NA	NA	NA	NA	NA	NA	NA	64.1	47.1	38.8	1	10
2010-10-11	2872173-111010	2872173	21.52	21.52	82.1	78.967	214	1038	3595	3	7.7	13.6	7.33	14.25	570	31	9.67	11.92	4.9	1.6	0.34	0.45	572	7.4	27	14.2	1266	2.6	71	19	1786	1.2	124	20.4	2.3	10.7	0.5	2.3	0	0	0	0	0	0	34.4	12.1	5.6	1	10
2010-10-11	2872266-111010	2872266	21.58	NA	71.52	82.202	1746	8850	18920	NA	NA	NA	8.92	12.67	4131	66	NA	NA	NA	NA	0.41	NA	3218	11.6	40	10	5178	7	98	14.6	5587	6.4	120	15.2	NA	NA	NA	NA	NA	NA	NA	NA	NA	NA	53.8	32.4	29.7	1	10
2010-10-11	2881026-111010	2881026	21.58	21.58	83.7	81.093	493	3022	9899	13.6	63.9	123.7	4.58	17	2097	60	15.08	6.5	19.3	0.6	0.21	0.7	1487	6.7	48	14.9	2813	3.2	81	18.3	3949	2.1	123	19.5	8.1	37.5	6.2	28.7	4	18.5	2.2	10.2	0.4	1.9	31	14.8	9.7	1	10
2010-10-11	2881229-111010	2881229	21.58	NA	71.79	83.926	202	584	4666	NA	NA	NA	9.42	12.17	423	32	NA	NA	NA	NA	0.44	NA	402	10.1	27	11.5	1666	1.4	100	20.2	2368	0.8	115	20.8	NA	NA	NA	NA	NA	NA	NA	NA	NA	NA	46.8	6.5	3.7	1	10
2010-10-11	2872174-111010	2872174	21.63	NA	72.51	80.951	527	1943	4623	NA	NA	NA	9.92	11.75	1022	110	NA	NA	NA	NA	0.46	NA	764	14.8	23	6.9	1276	7.1	164	14.6	1786	3.6	278	18.1	NA	NA	NA	NA	NA	NA	NA	NA	NA	NA	68.4	32.8	16.6	1	10
2010-10-12	2881028-121010	2881028	22.18	NA	67.88	81.121	1264	6536	25632	NA	NA	NA	9.58	12.67	2868	50	NA	NA	NA	NA	0.43	NA	2502	11.1	35	11.2	5183	5.1	103	17.2	6179	4.2	131	18.1	NA	NA	NA	NA	NA	NA	NA	NA	NA	NA	50	23	18.9	1	10
2010-10-12	2881002-121010	2881002	22.27	NA	67.75	87.072	3168	16751	55917	NA	NA	NA	8.67	13.67	7970	123	NA	NA	NA	NA	0.39	NA	4817	14.6	66	7.8	9787	7	147	15.3	11313	6	176	16.3	NA	NA	NA	NA	NA	NA	NA	NA	NA	NA	65.6	31.4	26.9	1	10
2010-10-12	2881234-121010	2881234	22.88	NA	70.8	81.683	304	1564	5308	NA	NA	NA	9.92	13	674	21	NA	NA	NA	NA	0.43	NA	856	7.7	26	15.2	1428	4	66	18.9	1733	2.8	109	20.2	NA	NA	NA	NA	NA	NA	NA	NA	NA	NA	33.7	17.5	12.2	1	10
2010-10-12	2872219-121010	2872219	21.21	21.21	74.92	82.605	986	5759	17482	2.1	9.2	17.1	8.5	12.75	2265	133	8.42	12.83	4.4	0.6	0.4	0.4	1671	12.2	53	9	3293	5.7	147	15.6	4025	4.4	189	16.8	1.9	9	1.3	6.1	0	0	0	0	0	0	57.5	26.9	20.7	1	10
2010-10-12	2881013-121010	2881013	21.77	21.77	74.28	80.997	623	3231	11762	16.4	51.8	91.5	11	10.83	1212	26	15.58	6.25	22.2	2	0.51	0.72	1505	8.8	24	13	2601	4.8	73	17.1	3042	3.8	108	18	12.2	56	8.8	40.4	5.9	27.1	1.1	5.1	0.1	0.5	40.4	22	17.5	1	10
2010-10-12	2881231-121010	2881231	22.41	22.41	66.11	82.367	1614	10479	35301	7.1	32.8	51.5	12.67	9.75	2853	5	13.92	8.5	11.2	0.5	0.57	0.62	3787	9.5	17	12.9	5295	6.7	57	15.8	6179	5.6	101	16.8	6.6	29.5	5.2	23.2	1.8	8	0	0	0	0	42.4	29.9	25	1	10
2010-10-12	2872166-121010	2872166	21.6	NA	75.46	80.809	4170	13622	65936	NA	NA	NA	12.5	9.17	7102	172	NA	NA	NA	NA	0.58	NA	5691	15.8	41	5.8	7008	12.8	111	8.9	7907	11.2	195	10.5	NA	NA	NA	NA	NA	NA	NA	NA	NA	NA	73.1	59.3	51.9	1	10
2010-10-12	2881235-121010	2881235	22.08	NA	62.23	81.827	756	4154	7653	NA	NA	NA	9.5	12.58	1712	35	NA	NA	NA	NA	0.43	NA	1684	9.7	34	12.4	2472	6.3	66	15.8	3149	4.6	130	17.5	NA	NA	NA	NA	NA	NA	NA	NA	NA	NA	43.9	28.5	20.8	1	10
2010-10-12	2881025-121010	2881025	22.18	22.18	70.74	82.387	786	4610	11238	15.7	55.1	74.1	10.67	11.58	1611	27	13.58	8.67	25.3	0.5	0.48	0.61	1661	10.3	27	11.9	2416	6.8	76	15.5	3002	5	144	17.2	9.8	44.2	8.9	40.1	6.8	30.7	1.7	7.7	0	0	46.4	30.7	22.5	1	10
2010-10-12	2881230-121010	2881230	22.52	22.52	76.95	80.295	3305	16559	61115	10.4	40.4	71.1	10.08	12.5	7386	13	10.92	11.67	19.9	1.5	0.45	0.48	8837	8.4	18	14.2	11814	6.2	49	16.3	12441	5.9	62	16.7	8.4	37.3	7.7	34.2	3.2	14.2	0.5	2.2	0	0	37.3	27.5	26.2	1	10
2010-10-12	2881012-121010	2881012	21.7	NA	67.43	82.657	719	5196	7710	NA	NA	NA	10.33	11.42	1479	32	NA	NA	NA	NA	0.48	NA	1563	9.8	23	11.9	3235	4.3	93	17.4	4178	3.2	130	18.6	NA	NA	NA	NA	NA	NA	NA	NA	NA	NA	45.2	19.8	14.7	2	10
2010-10-12	2872213-121010	2872213	21.07	21.07	76.39	80.341	233	616	10454	0.6	0.9	4.1	9.75	11.33	494	8	0.17	20.92	1	0.6	0.46	0.01	845	5.7	8	15.4	2993	1.2	59	19.8	3833	0.9	69	20.2	0	0	0	0	0	0	0	0	0	0	27.1	5.7	4.3	1	10
2010-10-12	2872178-121010	2872178	21.78	NA	78.28	80.912	1058	5388	13114	NA	NA	NA	10.17	11.67	2219	46	NA	NA	NA	NA	0.47	NA	1952	11.7	32	10.2	3096	7	96	14.8	4181	4.8	170	17	NA	NA	NA	NA	NA	NA	NA	NA	NA	NA	53.7	32.1	22	1	10
2010-10-12	2881018-121010	2881018	22.22	NA	80.37	80.13	310	1748	5245	NA	NA	NA	4.5	17.75	1269	66	NA	NA	NA	NA	0.2	NA	809	7.7	47	14.6	1803	3	77	19.2	2085	2.3	102	19.9	NA	NA	NA	NA	NA	NA	NA	NA	NA	NA	34.7	13.5	10.4	1	10
2010-10-12	2881003-121010	2881003	22.23	22.23	69.79	81.731	2135	9148	38781	37.5	132.9	195.4	12.17	10.08	3892	16	10.58	11.67	72.4	5.8	0.55	0.48	4534	10.4	24	11.8	6145	7.6	63	14.7	6745	6.8	92	15.4	14.8	66.6	11.2	50.4	7.5	33.7	6.3	28.3	4	18	46.8	34.2	30.6	1	10
2010-10-24	2961030-241010	2961030	23.58	NA	66.9	82.269	2646	13642	69479	NA	NA	NA	10.92	12.67	5569	127	NA	NA	NA	NA	0.46	NA	3685	16.8	55	6.8	5869	10.3	133	13.2	7658	7.7	232	15.9	NA	NA	NA	NA	NA	NA	NA	NA	NA	NA	71.2	43.7	32.7	1	10
2010-10-24	2961078-241010	2961078	24.15	NA	61.07	82.384	3872	25438	82459	NA	NA	NA	11.17	13	8226	132	NA	NA	NA	NA	0.46	NA	5411	17.2	35	6.9	8944	10.2	136	13.9	12076	7.4	239	16.8	NA	NA	NA	NA	NA	NA	NA	NA	NA	NA	71.2	42.2	30.6	1	10
2010-10-24	2961037-241010	2961037	24.08	NA	70.05	80.491	575	2436	15089	NA	NA	NA	7.67	16.42	1431	175	NA	NA	NA	NA	0.32	NA	756	17.7	75	6.4	1879	5.6	181	18.5	2275	4.2	210	19.8	NA	NA	NA	NA	NA	NA	NA	NA	NA	NA	73.5	23.3	17.4	1	10
2010-10-24	2961034-241010	2961034	24.22	NA	61.79	82.833	3410	16163	82142	NA	NA	NA	11.67	12.58	6981	99	NA	NA	NA	NA	0.48	NA	5124	16.1	35	8.2	7188	11.3	95	12.9	8428	9.5	177	14.8	NA	NA	NA	NA	NA	NA	NA	NA	NA	NA	66.5	46.7	39.2	1	10
2010-10-24	2961010-241010	2961010	24.36	NA	73.2	80.845	394	1558	4956	NA	NA	NA	7.33	17.08	987	139	NA	NA	NA	NA	0.3	NA	612	14.8	57	9.6	1349	4.9	153	19.5	1806	2.9	202	21.5	NA	NA	NA	NA	NA	NA	NA	NA	NA	NA	60.8	20.1	11.9	1	10
2010-10-24	2961032-241010	2961032	23.92	NA	63.47	83.016	677	2947	5609	NA	NA	NA	7.67	16.25	1646	220	NA	NA	NA	NA	0.32	NA	730	22	65	1.9	1557	8.5	191	15.4	2415	4.2	310	19.8	NA	NA	NA	NA	NA	NA	NA	NA	NA	NA	92	35.5	17.6	1	10
2010-10-24	2961039-241010	2961039	24.07	24.07	64.17	80.399	1010	4274	19809	5.4	22.9	37.2	8.08	16	2738	137	11.67	12.42	10.4	0.6	0.34	0.48	1433	16.7	60	7.4	2783	8	129	16.1	3915	5.2	217	18.9	7.2	29.9	5.2	21.6	0.7	2.9	0	0	0	0	69.4	33.2	21.6	1	10
2010-10-24	2961009-241010	2961009	24.25	24.25	54.8	88.296	1267	4622	26349	26.5	112.2	173.5	9.58	14.67	2898	201	15.08	9.17	42.4	0.5	0.4	0.62	1627	18.8	38	5.5	2615	10.9	163	13.3	3391	7.8	269	16.5	12.2	50.3	10.6	43.7	6.3	26	5.5	22.7	2.8	11.5	77.5	44.9	32.2	1	10
2010-10-24	2961044-241010	2961044	23.97	23.97	71.01	83.899	2574	11425	24151	33	110.2	194.6	12.58	11.42	4802	119	17.67	6.33	44.3	1.4	0.52	0.74	3380	18.2	64	5.8	4861	12.4	122	11.6	5985	9.8	240	14.2	17.6	73.4	15.7	65.5	9.3	38.8	6.1	25.4	2.4	10	75.9	51.7	40.9	2	10
2010-10-24	2961043-241010	2961043	24.04	NA	56.82	82.781	984	5243	16201	NA	NA	NA	7.67	16.42	2758	156	NA	NA	NA	NA	0.32	NA	1311	17.8	54	6.2	2841	7.4	158	16.7	3917	4.9	232	19.2	NA	NA	NA	NA	NA	NA	NA	NA	NA	NA	74	30.8	20.4	1	10
2010-10-24	2961076-241010	2961076	24.12	24.12	58.65	84.395	1902	7002	49681	28	120.5	202.8	12.33	11.83	3653	76	9.08	15.08	66	5.1	0.51	0.38	2912	15.7	39	8.5	4523	9.8	129	14.4	5671	7.5	206	16.7	11.8	48.9	9.2	38.1	7.2	29.9	5	20.7	2.5	10.4	65.1	40.6	31.1	2	10
2010-10-24	2961015-241010	2961015	23.61	NA	63.89	82.041	544	2561	7552	NA	NA	NA	11.25	12.42	1069	69	NA	NA	NA	NA	0.48	NA	924	13.5	40	10.2	1593	6.7	133	17	2664	3	237	20.7	NA	NA	NA	NA	NA	NA	NA	NA	NA	NA	57.2	28.4	12.7	1	10
2010-10-25	2961080-251010	2961080	21.07	NA	59.6	81.106	1705	5351	41176	NA	NA	NA	5.92	15.17	5109	378	NA	NA	NA	NA	0.28	NA	1853	19.3	71	1.8	3235	10.3	235	10.8	5080	6	363	15.1	NA	NA	NA	NA	NA	NA	NA	NA	NA	NA	91.6	48.9	28.5	1	10
2010-10-25	2961022-251010	2961022	21.04	NA	65.96	80.319	801	3746	5292	NA	NA	NA	5.58	15.5	2272	271	NA	NA	NA	NA	0.27	NA	922	18.1	76	3	1897	7.4	206	13.7	2852	4.2	296	16.9	NA	NA	NA	NA	NA	NA	NA	NA	NA	NA	86	35.2	20	3	10
2010-10-25	2961046-251010	2961046	21.14	21.14	57.25	81.274	3072	9399	18865	18.1	46.2	154.1	6.5	14.67	6767	1435	9.33	11.83	30.2	8.6	0.31	0.44	3072	21.2	NA	0	3072	21.2	NA	0	4326	13.8	707	7.3	18	85.1	14.6	69.1	4.4	20.8	0.8	3.8	0.2	0.9	100.3	100.3	65.3	1	10
2010-10-25	2961026-251010	2961026	21.03	NA	66.28	78.28	766	4059	7729	NA	NA	NA	7.83	13.25	1864	118	NA	NA	NA	NA	0.37	NA	1182	13.4	40	7.7	2390	5.8	145	15.2	3493	3.6	208	17.5	NA	NA	NA	NA	NA	NA	NA	NA	NA	NA	63.7	27.6	17.1	3	10
2010-10-25	2961084-251010	2961084	21.01	21.01	68.49	79.154	622	2666	11087	3.3	21.3	110.7	11.08	10	1158	28	3	18.08	19.9	0.5	0.53	0.14	1152	11.2	25	9.9	1827	6.4	95	14.7	2385	4.2	177	16.8	1.7	8.1	1.6	7.6	0.8	3.8	0.2	1	0.2	1	53.3	30.5	20	3	10
2010-10-25	2961049-251010	2961049	21.03	NA	60.86	78.602	5104	23217	43025	NA	NA	NA	9.08	12	11534	236	NA	NA	NA	NA	0.43	NA	6195	17.3	59	3.8	10728	9.8	187	11.2	11971	8.8	232	12.3	NA	NA	NA	NA	NA	NA	NA	NA	NA	NA	82.3	46.6	41.8	1	10
2010-10-25	2961031-251010	2961031	21.04	21.04	66.03	80.18	496	1929	5005	9.8	53.1	99.3	4.75	16.33	1400	233	10	11.08	18.7	1.7	0.23	0.48	524	19.8	83	1.3	1462	4.8	208	16.2	1961	2.9	261	18.2	6.1	29	4	19	2.3	10.9	1.1	5.2	0.3	1.4	94.1	22.8	13.8	1	10
2010-10-25	2961029-251010	2961029	21.05	NA	61.31	79.636	2117	7077	86198	NA	NA	NA	7.17	13.92	5668	288	NA	NA	NA	NA	0.34	NA	2610	17	65	4.1	4129	10.3	182	10.8	5790	7	291	14.1	NA	NA	NA	NA	NA	NA	NA	NA	NA	NA	80.8	48.9	33.3	2	10
2010-10-25	2961055-251010	2961055	21.04	NA	62.98	80.286	1362	6046	13730	NA	NA	NA	7.25	13.83	3393	298	NA	NA	NA	NA	0.34	NA	1626	17.5	73	3.6	2902	9	215	12.1	4115	5.8	330	15.3	NA	NA	NA	NA	NA	NA	NA	NA	NA	NA	83.2	42.8	27.6	2	10
2010-10-25	2961020-251010	2961020	21.12	21.12	58.63	81.45	1891	10094	24983	14.9	53	92.5	8.42	12.75	4476	184	8.83	12.33	28.6	5.2	0.4	0.42	2566	15.5	45	5.7	4337	8.8	167	12.4	6072	5.9	269	15.2	12	56.8	8.5	40.2	4	18.9	1.2	5.7	0.1	0.5	73.4	41.7	27.9	2	10
2010-10-25	2961027-251010	2961027	20.96	20.96	68.57	79.102	804	3842	14880	8	34.2	58.2	8.5	12.5	1806	122	9.92	11.08	14.5	2.1	0.41	0.47	1216	13.6	49	7.4	2360	6.2	156	14.8	3478	3.7	238	17.3	5.4	25.8	4.3	20.5	2.4	11.5	0.2	1	0	0	64.9	29.6	17.7	2	10
2010-10-25	2961057-251010	2961057	21.05	NA	62.89	81.316	755	3120	6169	NA	NA	NA	7.33	13.75	1787	204	NA	NA	NA	NA	0.35	NA	954	16.3	69	4.8	1745	7.8	179	13.3	2445	4.7	274	16.4	NA	NA	NA	NA	NA	NA	NA	NA	NA	NA	77.4	37.1	22.3	1	10
2010-10-25	2961018-251010	2961018	21.13	NA	67.74	84.564	1885	8814	18995	NA	NA	NA	6.5	14.67	5539	266	NA	NA	NA	NA	0.31	NA	2014	19.8	90	1.4	4424	8.4	209	12.8	5600	6.4	269	14.8	NA	NA	NA	NA	NA	NA	NA	NA	NA	NA	93.7	39.8	30.3	1	10
2010-10-25	2961056-251010	2961056	20.98	20.98	70.46	80.345	799	4224	9462	3.1	14.4	29.2	6.25	14.75	2154	225	7.33	13.67	7.8	0.5	0.3	0.35	942	17.5	84	3.5	2232	6.1	215	14.9	3671	3.2	289	17.8	3.7	17.6	2.7	12.9	0.2	1	0	0	0	0	83.4	29.1	15.3	1	10
2010-10-26	1991493-261010	1991493	20.28	NA	68.48	78.596	516	1804	8904	NA	NA	NA	1.17	19.17	2836	375	NA	NA	NA	NA	0.06	NA	529	19.8	88	0.6	1729	3.7	250	16.7	3154	1.6	294	18.8	NA	NA	NA	NA	NA	NA	NA	NA	NA	NA	97.6	18.2	7.9	1	10
2010-10-26	2961069-261010	2961069	20.55	20.55	65.71	78.169	1210	5855	26284	10.9	50.6	88.8	9.67	10.92	2451	111	7.17	13.42	26.4	2.6	0.47	0.35	1756	14.1	26	6.5	3143	7.2	158	13.3	4179	5.1	236	15.5	6.4	31.1	5.2	25.3	2.8	13.6	0.8	3.9	0.1	0.5	68.6	35	24.8	1	10
2010-10-26	1991523-261010	1991523	19.87	NA	74.44	75.716	572	2768	10013	NA	NA	NA	4.83	15.08	1758	192	NA	NA	NA	NA	0.24	NA	777	14.2	57	5.7	1964	4.4	176	15.5	3005	2.4	236	17.5	NA	NA	NA	NA	NA	NA	NA	NA	NA	NA	71.5	22.1	12.1	1	10
2010-10-26	1991492-261010	1991492	19.71	NA	68.9	78.6	942	2830	13584	NA	NA	NA	3.5	16.25	2607	583	NA	NA	NA	NA	0.18	NA	1048	17.6	81	2.2	1534	10.8	222	8.9	2123	6.2	405	13.6	NA	NA	NA	NA	NA	NA	NA	NA	NA	NA	89.3	54.8	31.5	3	10
2010-10-26	2961052-261010	2961052	20.81	20.81	52.87	82.74	3089	15026	75958	31.8	125.4	185.6	8.58	12.25	6996	352	10.92	9.92	56.1	5.1	0.41	0.52	3685	17.4	51	3.4	5370	11.7	186	9.2	6812	8.9	304	11.9	12.9	62	11	52.9	6.9	33.2	4.1	19.7	3.2	15.4	83.6	56.2	42.8	2	10
2010-10-26	2961060-261010	2961060	20.54	20.54	64.22	78.233	912	4288	11723	1.6	5.7	10.9	9.83	10.75	1734	160	7.5	13.08	3.4	0.6	0.48	0.37	1262	14.7	45	5.9	2030	8.2	164	12.3	2731	5.4	262	15.2	0.9	4.4	0.2	1	0	0	0	0	0	0	71.6	39.9	26.3	2	10
2010-10-26	1991098-261010	1991098	20.19	20.19	65.42	79.074	1357	5923	15047	7.8	21.9	133.2	4.5	15.75	4678	408	7.83	12.42	16	2.7	0.22	0.39	1357	20.2	NA	0	2792	8.8	265	11.5	4286	5.1	375	15.2	6.2	30.7	3.5	17.3	0.8	4	0.5	2.5	0.2	1	100	43.6	25.3	1	10
2010-10-26	2961066-261010	2961066	20.57	NA	59.9	79.247	1199	5648	13102	NA	NA	NA	7.75	12.83	2731	274	NA	NA	NA	NA	0.38	NA	1564	15.7	37	4.9	2442	9.4	151	11.2	3013	7.1	247	13.5	NA	NA	NA	NA	NA	NA	NA	NA	NA	NA	76.3	45.7	34.5	1	10
2010-10-26	1991120-261010	1991120	20.12	20.12	65.72	77.479	1168	4407	14397	4.7	20	48.2	7.75	12.42	2475	352	12.33	7.83	7.4	0.5	0.39	0.61	1168	20.2	NA	0	2193	9.4	270	10.8	2618	7.3	339	12.8	4.1	20.4	3.7	18.4	0.5	2.5	0	0	0	0	100.4	46.7	36.3	3	10
[truncated: 1,287 more rows]
[truncated: 11 more columns]
