# Supplementary material for: Estimating Indoor PM2.5 and CO Concentrations in Households in Southern Nepal: The Nepal Cookstove Intervention Trials
Source: PLoS One. 2016 Jul 7;11(7):e0157984. doi: 10.1371/journal.pone.0157984 (PMC4936723; doi:10.1371/journal.pone.0157984)
Supplement: S5 File — (XLSX) [file pone.0157984.s005.xlsx]

## Sheet: File Description
NO.	File Name	Description
1	Data Clean Summary_041515.pptx	Summary of environmental data clean process for Phase I and Phase II
2	PhaseI_Consort diagram_per protocol.R	R codes for making the consort diagram for Phase I based on per protocol standard for household eligibility
3	PhaseI_Fiveminute_Parameter_37hfixed_102814.csv	Phase I-Summary of all qualified enviornmental measurements aggregated into five-minute average regardless of households eligibility
4	PhaseI_All_Longer18_driftratio0.5_Fiveminute_analysis file_pp_040915.csv	Phase I-Summary of all qualified enviornmental measurements aggregated into five-minute average regardless of households eligibility with other household characteristics added to file
5	PhaseI_BA_FA analysis file_pp_040915.csv	Phase I-Summary of all qualified enviornmental measurements aggregated into five-minute average in eligible households based on per protocol standard with other household characteristics added to file
6	PhaseI_Baseline_pp_followup longest analysis file_040915.csv	Phase I-Summary of the longest qualified pre- or post-stove installation enviornmental measurements aggregated into five-minute average in eligible households based on per protocol standard with other household characteristics added to file
7	PhaseIIFiveminute_Parameter_30hfixed_031715.csv	Phase II-Summary of all qualified enviornmental measurements aggregated into five-minute average--CO without PM not added
8	PhaseIIParameter_Fiveminute_Scott_StoveInfluencedTime_031715.csv	Phase II-Summary of all qualified enviornmental measurements aggregated into five-minute average with Stove-influenced time calculated for PM concentrations--CO without PM not added
9	PhaseIICO_Parameter_Fiveminute_Scott_StoveInfluencedTime_031715.csv	Phase II-Summary of all qualified enviornmental measurements aggregated into five-minute average with Stove-influenced time calculated for CO concentrations--CO without PM not added
10	PhaseIICutpoint_Fiveminute_37hfixed_032315.csv	Phase II-Summary of all qualified enviornmental measurements aggregated into five-minute average with metric for different cut points calculated--CO without PM not added
11	PhaseIIFiveminute_TH and CO without PM_Parameter_30hfixed_041515.csv	Phase II-Summary of all qualified CO without PM enviornmental measurements aggregated into five-minute average
	Notes:
	1. If you want to analyze with only the longest measurement in pre-stove and post-stove for Phase I, please use file 6. If you want to include multiple qulified environmental exposures in pre and post period, please use File 6.
	2. Summary file in Phase II didn't incoorporate other household characteristics into the final file, including the Stove-influednce and cut points. Household eligibility were not considered either.
	3. Phase II has a summary file for measurements other than CO without PM (file 7), and a summary file just for measurements with CO but no PM (file 8). Please choose your summary accordingly.

## Sheet: Column Codebook
Variable Name	Description
Date	Date of sampling
Name	Site+date of the sampling
Site	Site of sampling
PMLength.hr	Length of PM sample
COLength.hr	Length of CO sample
RHAVG5m.per	Average relative humidity in percentage based on 5-m interval data
TempAVG5m.F	Average temperature in Fahrenheit based on 5-m interval data
PMCombinedAVG5mS.ug.per.m3	Average PM concentration based on 5-m interval data with smooth function
NintyfivethPM5mS.ug.per.m3	95percentile of PM concentration based on 5-m interval data with smooth function
MaxPM5mS.ug.per.m3	Maximum of PM concentration based on 5-m interval data with smooth function
COAVG5mS.ppm	Average CO concentration based on 5-m interval data with smooth function
NintyfivethCO5mS.ppm	95percentile of CO concentration based on 5-m interval data with smooth function
MaxCO5mS.ppm	Maximum of CO concentration based on 5-m interval data with smooth function
SITPMTime.hr	Stove influenced PM time
BasePMTime.hr	Non-stove influenced PM time
SITPM.ug.per.m3	Average stove influenced PM concentration
BasePM.ug.per.m3	Average non-stove influenced PM concentration
SITCOTime.hr	Stove influenced CO time
BaseCOTime.hr	Non-stove influenced CO time
SITCO.ppm	Average stove influenced CO concentration
BaseCO.ppm	Average non-stove influenced CO concentration
SIPMTimeRatio	Stove influenced PM time over non-SI time
SICOTimeRatio	Stove influenced CO time over non-SI time
PMabove100.ug.per.m3	Average PM concentration above 100ug.per.m3
Timeabove100.hr	Time of PM concentration above 100ug.per.m3
PMbelow100.ug.per.m3	Average PM concentration below 100ug.per.m3
Timebelow100.hr	Time of PM concentration below 100ug.per.m3
PMabove500.ug.per.m3	Average PM concentration above 500ug.per.m3
Timeabove500.hr	Time of PM concentration above 500ug.per.m3
PMbelow500.ug.per.m3	Average PM concentration below 500ug.per.m3
Timebelow500.hr	Time of PM concentration below 500ug.per.m3
PMabove1000.ug.per.m3	Average PM concentration above 1000ug.per.m3
Timeabove1000.hr	Time of PM concentration above 1000ug.per.m3
PMbelow1000.ug.per.m3	Average PM concentration below 1000ug.per.m3
Timebelow1000.hr	Time of PM concentration below 1000ug.per.m3
COabove6.hr	Time of CO concentration above 6ppm
PerctCOabove6.pct	Percentage of time with CO concentration above 6ppm
COabove9.hr	Time of CO concentration above 9ppm
PerctCOabove9.pct	Percentage of time with CO concentration above 9ppm
COabove26.hr	Time of CO concentration above 26ppm
PerctCOabove26.pct	Percentage of time with CO concentration above 26ppm
COabove52.hr	Time of CO concentration above 52ppm
PerctCOabove52.pct	Percentage of time with CO concentration above 52ppm
COabove87.hr	Time of CO concentration above 87ppm
PerctCOabove87.pct	Percentage of time with CO concentration above 87ppm
Timeabove100.perc	Percentage of time with PM concentration above 100ug.per.m3
Timeabove500.perc	Percentage of time with PM concentration above 500ug.per.m3
Timeabove1000.perc	Percentage of time with PM concentration above 1000ug.per.m3
updateftp	Fuel type after updating missing hesfuetype with hcffsum and hcffwin
Month	Month of the sample date
Season	Season of the sample date: 0, rainy season (6,7,8,9); 1, dry season (the others)
kitsize.m3	Size of the kitchen=hckitlen*hckitwid*hckitht
kitsizemissing	Binary variable: 0, kitchen size info not missing; 1, kitchen size info missing
hcwindowmissing	Binary variable: 0, kitchen window info not missing; 1, missing
hcdoormissing	Binary variable: 0, kitchen door info not missing; 1, missing
accessmissing	Binary variable: 0, kitchen window or door info not missing; 1, either missing
access2	Binary variable: 0, no kitchen door or window; 1, at least one kitchen door or window
hcroofmissing	Binary variable: 0, kitchen roof info not missing; 1, missing
roof	Categorical variable: 2, plastic, thatch or grass; 1, tile or tin; 0, cement
siwallmissing	Binary variable: 0, kitchen wall info not missing; 1, missing
wall	Categorical variable: 2,Thatch, grass, sticks, branches without mud; 1,Branches with mud or wood planks; 0, rick or stone with mortar
